# Supplementary material for: Comparative Transcriptome Analysis of Recessive Male Sterility (RGMS) in Sterile and Fertile Brassica napus Lines
Source: PLoS One. 2015 Dec 10;10(12):e0144118. doi: 10.1371/journal.pone.0144118 (PMC4675519; doi:10.1371/journal.pone.0144118)
Supplement: S1 Table — (XLSX) [file pone.0144118.s009.xlsx]

## Sheet: S1 Table
S1 Table. Primer sequences of 93 DEGs used to for RT-qPCR analysis between the WSLA and WSLB lines
Expression level in WSLB	No.	Gene_ID	Forward sequence (5'-3')	Reverse sequence (5'-3')
Group I	1	BnaA10g14090D	TCATCGTCACCCAAATCCTCTCTAT	TTGAGGGGATCACGAAATGGTACTT
	2	BnaA05g27080D	TTGAAGGAAACAAGAAAGCATTAGA	TGTGAAAACATAAGTGTCTTGCCAT
	3	BnaC05g41210D	TAAAGAGCGAGGTGTTGGATACG	GGTTGTATTGGCAGCAGAGTTGA
	4	BnaC05g00670D	GGTGTTAGTTTTTTCTCTGTTGGCT	CCGCAACCATACGCCAAG
	5	BnaA10g00600D	AGGAGCACAGAAGGGCAAAAC	CTCTTGAATCTTACGCATCACTCG
	6	BnaCnng08630D	CGGCTCATTAGTCTACCTTCGG	TAGGTAACGGGTCTCTTCAGCC
	7	BnaA07g28010D/BnaC06g30690D	CAACTTTGTTATTGCTGGAAGAGAT	GGAACTGCTGGGTAGAGACGAA
	8	BnaC07g49710D	ACAAGCTGCTTTGTCTGAAGCTCT	ACCGTCCGTCTCTTAGCCACCT
	9	BnaA09g10680D	ATGTCGCCGAGTATGGGATTAT	TGTGCCTGAAGAGAAAGGAAGT
	10	BnaC01g03620D/BnaA01g02360D	CACCAACTGTGATGACCCTGAA	CCAGACGCTGCTTCACGG
	11	BnaC07g45280D/BnaA03g53070D	CGATGGCTACTTCAAAACCACAAA	CCCCAGTTTTTGATGCAGGAT
	12	BnaC03g65730D/BnaAnng15370D	CGAAATGGCAGTGGAGGCT	ACGAAGTAGAGCAGGACACGGT
	13	BnaC03g62280D/BnaA08g15000D	GAGTTTTCCATACTGCTTCTCCTGA	TCCACAGAGGTCCAAACAGATTC
	14	BnaA08g15000D	CTGATGTCCTCGGGCTGCT	CGAAGTGTCCAAGTCGTAATGC
	15	BnaC04g48380D	TCCAGCTCTGTTGCCCTC	GATTCGGGAGCAGGAGGGGG
	16	BnaC01g37830D/BnaA01g29930D	AGTTGGAGGAGGTTTTGTGAA	ATGACGGTCCTTCCTGCCTT
	17	BnaA01g29930D/BnaC01g37830D	AAACCACCCAACCTGATTCTGA	AACACAACGGCCACACCAA
	18	BnaC08g29730D	ATTTTCATAGCGATCGACCCCTT	CCCATCCATCTAACCACCCTC
	19	BnaA02g03320D/BnaC02g06940D	GATAATCACACTTCGCCTTTCAT	AATCCGAGAAGGACGACAAAA
	20	BnaA10g07590D/BnaC09g28270D	ACTGAACGTGTGTGGTGAGTTTGT	GGGAAGCCTAGAGGCAATGCGA
	21	BnaC03g50610D	TACCCGGCGTGACAAGCAGC	ATAGCTGCAGCGGTCACACA
Group II	22	BnaC05g09030D	AAATCATCAGCGAGGTCAGAGAG	GCTCACGAAACTCCCTGCTT
	23	BnaA06g07590D	AAGATGGTCGTGGAGCGTAT	TCTGACCTCGCTGATGATTT
	24	BnaA07g22160D/BnaC06g22910D	GACTTCACCCGTCAACACCAAC	CCATCACCAATGCCATCAAGT
	25	BnaA03g32810D	GCCCAATCCCAGCAGGCACC	GGAGGCCACCGAAACCACCG
	26	BnaC07g32730D/BnaA03g41660D	TGCTCCCACCAAACTGTTCCTT	TGTAGCTTGTGTCATCCATGCCTT
	27	BnaC02g35130D/BnaAnng35110D	GGACACGGTGGCTGAAAATG	TCTTCGGTTTTTGGAGGAAATATAGC
	28	BnaC07g22530D	AAAAAGCCAATGTGATGGAGGAAG	TTCTTCAGTTTTTGGAGGTAATATGGC
	29	BnaA09g15850D	TGTTGGGTGCTTCCAAGTGTCCT	ACCACCACACCGAAGTTGCTGC
	30	BnaC06g27820D	TTCGTCATTCTTTCGCCATCA	CAGGGTTCTTAGCAAATCCACAT
	31	BnaCnng55570D/BnaC02g23350D	ATTCGCAGTGATGGGAGTGATA	ACATCCATAAGAGTGCCGAACAT
	32	BnaC02g23330D/BnaA02g17600D	TTTGATTGACTTCGTCTTGGGATG	TCGCCGTGCAGTGCAAATAG
	33	BnaAnng00030D	TCTCTGGATTGCCCACATTCGT	TGTGGAAGAGCTTCCCGCCA
	34	BnaA03g16270D	AGGCCTTGAGACAACCGCTACT	CCACCAGGCCACCATTTGGATGA
	35	BnaCnng76410D	TGTTCGGAGATGGTGCAAGAAAGACC	ACCTGGACTGTGCCACTAAGGGA
	36	BnaC07g07790D	GCCGACTTCGGCCGTCTC	TCGTCATGTGGAGAGAACCGGTGA
	37	BnaA09g32100D	CTCCAGCAGAGTCACACATAACG	TAGGGAACTGAAACACCACAAATAG
	38	BnaC02g28920D	GTGCCAAACGTCGATATACGCCT	CATACTCTCCTTGCGCGAGTTTGA
	39	BnaA09g22150D/BnaC09g26090D	ACTCGCGCAAGGGGAGTACG	CACTCCATTCTCCGCGGCCC
	40	BnaA03g49210D	TCCTGGTGACACTCTTGGCTTT	TTCAAGTGGCTCACGCCTCTA
	41	BnaA06g27590D	CTGTTGCTATTCACGGGCACTAT	TCTTCAATCTCTTGCCTTGTGCTA
	42	BnaA10g30040D	CACAAGGCAACATGTGTGTTTTTGAGT	CACGCGCCACCTCAACCGAT
	43	BnaA05g33680D	CCCCGCACCCAAAGCATCGT	TTCCGGGGTAGGAGCCGGTG
	44	BnaC09g42780D	CGAAGGTGACATTGCTTGCTTCAGG	TGGGAAGACCTTCGTCGGCT
	45	BnaA02g32320D	TGTTTCTAGCATCTGCAGAGGGAG	AAGAGACCTGCCACACTCATTGC
	46	BnaCnng48740D	CCGGCAACCCTACGGTCTTT	GGGGTCGCGTATCCGCTTGG
	47	BnaC02g18670D	AAATCACTTTGGTTACGATGGAGG	GAAACCAGTCCTGTCCCTGCTAC
	48	BnaA02g14070D	CCGGTGGCAGCAGAGTCAAT	AGTTGATAGTTGTTTTGCTGCGTTC
	49	BnaC07g19460D	TCGTTACTTGACAGAATCGCTACTC	TAATGTTGCTATTGAAAATGGGTAA
Group III	50	BnaC02g32730D	ATCCCCTTACAACCTCCGCA	ACACCATTTCTTGGGAGATTTTG
	51	BnaC05g30810D/BnaA05g19830D	ACTCAAGATTCTAATGGAGCAACCC	TTTGTCTGCCATCATCTTTCGC
	52	BnaC03g41960D	CTCTGGGCTCCACCCTAAACTT	AGAACTATCTCCGCCGCTCC
	53	BnaC04g12330D	TACAATGAGCCAACAATGGAGAA	TACAGTATTGGGCGAAGGCG
	54	BnaA05g10900D/BnaC04g12330D	ACACCGACCCATTGGTTCAC	CGCACAATCCATTTTCACTCTC
	55	BnaC09g53590D	TCCGCTATGAGGGAGGCAA	CTTCTTTCCCTCTATTTTCCCTACG
	56	BnaA09g10850D/BnaCnng14830D	CAAAATGATGGTGTTCTCGTCG	CTCTGCCGCTTGAATGTCTCTA
	57	BnaCnng30570D	CTTGTCTGAATGGGGTAGAATCG	CTTCTACATTGTCCGTTTCTCCG
	58	BnaCnng39330D	AAGCCATAAAGAGTGTGACAAACG	TTTATCAGGTAGTAGCAGAGAGCCC
	59	BnaCnng15220D	TTAGCCGCTGGTCCATTCTC	CATCTCCTGTGGATGAACC
	60	BnaA06g17390D	GAAACTGACGGCGGGTGAT	GTGAAGTCCAGTAGAACATAGCGG
	61	BnaAnng17790D	ATGATACACGAGATTGGTGAAAAGC	TGAGGTTGTTGCTGCTGAGTTTC
	62	BnaC01g42830D	TCTTTAGTCCTTTGCCAGTTTTTG	ACCATTATTGCTCTTCGTCTCGT
	63	BnaA06g17030D	GGTCAAAATCATCCTAACCCTCATA	GAGGTGGTTGCTGCTGAGTTTC
	64	BnaC09g25390D	GCAAATTCTCCTTCACTGGTAGC	CCGATTGAGAAACAGGACTTGATG
	65	BnaA03g23710D	AGCGTAATATATGGCATGATGGAT	CCAAAGATGGTGAAGATGTCGGTG
	66	BnaA02g21990D/BnaC02g29160D	GACAACAACGCAGACTTCGCTT	TTGTCTTCTCTGAACTTCTCCGC
	67	BnaA10g24710D/BnaC09g49640D	CCTTACGCTACCTTGACGCAC	AGTTTAGTCAGGTTCACCAGCGT
	68	BnaA09g42240D/BnaC08g34690D	ACTCACTGGAGGTGGTCGGG	GAGCTTTATCGTTCATCATTTTCT
	69	BnaC09g08620D	CCTGTGATTTTGGTTTATTTTATGGAC	AGTTCTTCTTGCTGCTGTGACCTC
	70	BnaC09g02750D/BnaA09g03470D	CCGGTTACATCTCCGGCCAGC	GCTCAACCTCGTTGTGCTGTTGA
	71	BnaC07g25340D	GCGTCCAAAGTGCTCTGTCTG	TCTTTGTCCGCTTGTCATTTCC
