# Supplementary material for: Comparative Transcriptome Analysis of Recessive Male Sterility (RGMS) in Sterile and Fertile Brassica napus Lines
Source: PLoS One. 2015 Dec 10;10(12):e0144118. doi: 10.1371/journal.pone.0144118 (PMC4675519; doi:10.1371/journal.pone.0144118)
Supplement: S2 Table — (XLSX) [file pone.0144118.s010.xlsx]

## Sheet: S2 Table
S2 Table. List of up-regulated DEGs identified in WSLA
gene_ID	sample_1	sample_2	status	value_1	value_2	log2(fold_change)	q_value	significant
BnaA01g00220D	WSLB	WSLA	OK	0.0311744	1.36071	5.44785	0.00495808	yes
BnaA01g00790D	WSLB	WSLA	OK	0.268154	3.39976	3.6643	0.00290095	yes
BnaA01g01090D	WSLB	WSLA	OK	0.382809	6.70452	4.13044	3.41342e-05	yes
BnaA01g01280D	WSLB	WSLA	OK	0.817806	67.4479	6.36587	0	yes
BnaA01g01780D	WSLB	WSLA	OK	0.313925	55.7499	7.47241	0	yes
BnaA01g02000D	WSLB	WSLA	OK	10.037	135.037	3.74996	1.05444e-06	yes
BnaA01g02360D	WSLB	WSLA	OK	0.215247	210.634	9.93453	0	yes
BnaA01g03170D	WSLB	WSLA	OK	0.0238605	8.67045	8.50534	1.54726e-07	yes
BnaA01g03180D	WSLB	WSLA	OK	0.0129463	13.3564	10.0108	1.64653e-05	yes
BnaA01g06750D	WSLB	WSLA	OK	3.04917	23.3243	2.93535	0.00027722	yes
BnaA01g09000D	WSLB	WSLA	OK	0.39533	4.07231	3.36472	0.000658704	yes
BnaA01g12730D	WSLB	WSLA	OK	0.351275	3.95284	3.49221	0.000100249	yes
BnaA01g13250D	WSLB	WSLA	OK	0.0244711	2.88421	6.88095	7.78013e-05	yes
BnaA01g14410D	WSLB	WSLA	OK	0.122894	1.34192	3.44881	0.00105678	yes
BnaA01g15380D	WSLB	WSLA	OK	0.0503978	1.0827	4.42512	0.000843949	yes
BnaA01g17520D	WSLB	WSLA	OK	4.20048	47.2747	3.49244	1.0117e-06	yes
BnaA01g18400D	WSLB	WSLA	OK	0.070309	1.02426	3.86472	0.00322424	yes
BnaA01g18450D	WSLB	WSLA	OK	2.06513	8.7528	2.08351	0.00628411	yes
BnaA01g19560D	WSLB	WSLA	OK	0.0214865	1.47216	6.09836	0.000912247	yes
BnaA01g20450D	WSLB	WSLA	OK	7.29763	73.3222	3.32875	2.56102e-06	yes
BnaA01g20660D	WSLB	WSLA	OK	4.96436	53.7845	3.43751	1.56653e-06	yes
BnaA01g22300D	WSLB	WSLA	OK	0.0323118	2.31527	6.16297	0.000754038	yes
BnaA01g23530D	WSLB	WSLA	OK	0.0227112	22.555	9.95583	2.55042e-10	yes
BnaA01g23670D	WSLB	WSLA	OK	0.15272	91.8613	9.23242	0	yes
BnaA01g24360D	WSLB	WSLA	OK	0.559535	14.9458	4.73937	3.51454e-10	yes
BnaA01g27200D	WSLB	WSLA	OK	0.202895	4.0356	4.31397	0.000878334	yes
BnaA01g28900D	WSLB	WSLA	OK	0.502248	21.1637	5.39705	1.2356e-09	yes
BnaA01g29880D	WSLB	WSLA	OK	12.2044	61.1699	2.32542	0.00414533	yes
BnaA01g29930D	WSLB	WSLA	OK	0.0294306	45.2131	10.5852	0	yes
BnaA01g31770D	WSLB	WSLA	OK	0.360489	3.84849	3.41627	0.000716771	yes
BnaA01g31980D	WSLB	WSLA	OK	5.50719	68.7046	3.64102	6.01717e-07	yes
BnaA01g34540D	WSLB	WSLA	OK	0.0347066	11.5456	8.37792	2.6676e-07	yes
BnaA01g34610D	WSLB	WSLA	OK	0.338647	3.70353	3.45105	0.000279518	yes
BnaA01g34980D	WSLB	WSLA	OK	0.242336	9.89502	5.35162	5.94605e-09	yes
BnaA01g36270D	WSLB	WSLA	OK	0.239637	2.3936	3.32026	0.00105058	yes
BnaA01g37220D	WSLB	WSLA	OK	0.479992	7.19065	3.90504	3.2427e-06	yes
BnaA02g00670D	WSLB	WSLA	OK	4.80551	66.8453	3.79806	1.18786e-07	yes
BnaA02g01450D	WSLB	WSLA	OK	0.0215113	17.8538	9.69692	3.53256e-05	yes
BnaA02g03320D	WSLB	WSLA	OK	37.0061	182.088	2.2988	0.00350039	yes
BnaA02g04780D	WSLB	WSLA	OK	3.59462	19.6075	2.4475	0.000794263	yes
BnaA02g05230D	WSLB	WSLA	OK	3.92935	17.4713	2.15262	0.00420192	yes
BnaA02g05360D	WSLB	WSLA	OK	2.11305	13.4271	2.66775	0.00325977	yes
BnaA02g05480D	WSLB	WSLA	OK	0.0664826	4.39099	6.04543	1.56369e-09	yes
BnaA02g06090D	WSLB	WSLA	OK	0.814171	12.2294	3.90887	1.08354e-06	yes
BnaA02g06880D	WSLB	WSLA	OK	0.0562583	1.84621	5.03636	1.07878e-05	yes
BnaA02g07040D	WSLB	WSLA	OK	2.99509	22.4125	2.90363	0.000432686	yes
BnaA02g07740D	WSLB	WSLA	OK	0.415219	3.23493	2.96179	0.00915183	yes
BnaA02g09470D	WSLB	WSLA	OK	0.140873	18.8068	7.06072	2.03799e-09	yes
BnaA02g11130D	WSLB	WSLA	OK	0.046476	2.60952	5.81115	6.67258e-08	yes
BnaA02g11970D	WSLB	WSLA	OK	0.170103	3.41798	4.32866	3.16633e-07	yes
BnaA02g11980D	WSLB	WSLA	OK	0.387119	8.11195	4.3892	1.9696e-06	yes
BnaA02g12150D	WSLB	WSLA	OK	2.00786	16.6097	3.0483	0.00012692	yes
BnaA02g12230D	WSLB	WSLA	OK	0.172462	3.68837	4.41863	0.000109384	yes
BnaA02g12370D	WSLB	WSLA	OK	0.147374	1.70753	3.53435	0.000529891	yes
BnaA02g12540D	WSLB	WSLA	OK	0.463415	4.05893	3.13072	0.00238083	yes
BnaA02g13420D	WSLB	WSLA	OK	0.949789	38.3464	5.33534	0.00653766	yes
BnaA02g14050D	WSLB	WSLA	OK	0.0563388	1.1322	4.32885	0.00294954	yes
BnaA02g16730D	WSLB	WSLA	OK	0.0629034	1.9378	4.94514	8.78297e-06	yes
BnaA02g22130D	WSLB	WSLA	OK	0.0606643	2.18592	5.17125	1.16756e-05	yes
BnaA02g22470D	WSLB	WSLA	OK	0.249442	4.57154	4.1959	9.01751e-05	yes
BnaA02g24810D	WSLB	WSLA	OK	0.175945	5.41925	4.94489	0.000285539	yes
BnaA02g26660D	WSLB	WSLA	OK	3.24294	17.5027	2.4322	0.00824139	yes
BnaA02g26760D	WSLB	WSLA	OK	0.229607	2.74411	3.5791	0.00508229	yes
BnaA02g27870D	WSLB	WSLA	OK	0.214845	1.98782	3.20982	0.00392733	yes
BnaA02g27970D	WSLB	WSLA	OK	0.321623	8.40175	4.70725	8.34228e-09	yes
BnaA02g29610D	WSLB	WSLA	OK	0.136328	6.64569	5.60727	1.20655e-05	yes
BnaA02g29790D	WSLB	WSLA	OK	0.935774	7.40255	2.98379	0.000740857	yes
BnaA02g31000D	WSLB	WSLA	OK	0.178489	1.99194	3.48027	0.00333467	yes
BnaA02g33620D	WSLB	WSLA	OK	1.23924	8.18956	2.72433	0.00424944	yes
BnaA02g36250D	WSLB	WSLA	OK	0.186208	3.36709	4.17652	0.000101222	yes
BnaA03g00530D	WSLB	WSLA	OK	0.205219	11.6568	5.82786	3.39602e-10	yes
BnaA03g00620D	WSLB	WSLA	OK	0.340077	2.57571	2.92104	0.00632021	yes
BnaA03g01060D	WSLB	WSLA	OK	0.636033	21.1786	5.05736	6.04163e-10	yes
BnaA03g01090D	WSLB	WSLA	OK	0.0940197	4.56699	5.60214	0.00343674	yes
BnaA03g01660D	WSLB	WSLA	OK	0.580207	6.10737	3.39591	0.00268019	yes
BnaA03g01980D	WSLB	WSLA	OK	0.515596	4.7926	3.2165	0.00275869	yes
BnaA03g03250D	WSLB	WSLA	OK	0.543494	5.21327	3.26185	0.002281	yes
BnaA03g04290D	WSLB	WSLA	OK	0.0565445	3.71025	6.03599	3.36528e-05	yes
BnaA03g05200D	WSLB	WSLA	OK	0.844307	7.91571	3.22888	0.000599597	yes
BnaA03g05610D	WSLB	WSLA	OK	3.10028	15.6851	2.33892	0.0044657	yes
BnaA03g06260D	WSLB	WSLA	OK	0.333969	7.88252	4.56087	3.83152e-08	yes
BnaA03g07020D	WSLB	WSLA	OK	0.0248236	1.89995	6.2581	0.00057245	yes
BnaA03g07030D	WSLB	WSLA	OK	0.300382	4.69813	3.96722	1.36479e-05	yes
BnaA03g07040D	WSLB	WSLA	OK	0.623125	4.5105	2.85569	0.00014142	yes
BnaA03g07610D	WSLB	WSLA	OK	3.68414	27.7229	2.91168	0.000226371	yes
BnaA03g08260D	WSLB	WSLA	OK	0.842159	7.19839	3.09551	0.000261992	yes
BnaA03g09250D	WSLB	WSLA	OK	0.747854	9.8952	3.7259	0.00030046	yes
BnaA03g10890D	WSLB	WSLA	OK	0.112784	1.71833	3.92938	0.00124582	yes
BnaA03g10950D	WSLB	WSLA	OK	0.209019	2.15365	3.36508	0.00224665	yes
BnaA03g12010D	WSLB	WSLA	OK	3.74818	24.7298	2.72198	0.000187905	yes
BnaA03g12750D	WSLB	WSLA	OK	0.3699	1083.18	11.5158	0	yes
BnaA03g13170D	WSLB	WSLA	OK	5.08506	34.8641	2.77741	0.000533157	yes
BnaA03g14030D	WSLB	WSLA	OK	0.0770159	1.98595	4.68853	2.37216e-05	yes
BnaA03g14840D	WSLB	WSLA	OK	0.0469141	5.70232	6.92538	6.73392e-05	yes
BnaA03g17460D	WSLB	WSLA	OK	0.105008	5.72201	5.76795	5.32592e-06	yes
BnaA03g18480D	WSLB	WSLA	OK	0.324641	3.64129	3.48753	0.000232875	yes
BnaA03g18540D	WSLB	WSLA	OK	3.02969	13.1888	2.12207	0.00723478	yes
BnaA03g19960D	WSLB	WSLA	OK	0.0666415	5.20152	6.28637	6.04871e-10	yes
BnaA03g20800D	WSLB	WSLA	OK	0.674284	4.68336	2.79612	0.00305489	yes
BnaA03g22110D	WSLB	WSLA	OK	0.610727	9.97638	4.02992	1.97718e-06	yes
BnaA03g22120D	WSLB	WSLA	OK	0.278373	9.98273	5.16434	7.15196e-09	yes
BnaA03g22470D	WSLB	WSLA	OK	0.261959	4.97311	4.24674	5.79087e-06	yes
BnaA03g23380D	WSLB	WSLA	OK	0.402065	14.3591	5.1584	5.91493e-10	yes
BnaA03g23990D	WSLB	WSLA	OK	0.198854	4.83584	4.60398	1.51555e-05	yes
BnaA03g24710D	WSLB	WSLA	OK	0.284855	2.57269	3.17498	0.000532725	yes
BnaA03g26220D	WSLB	WSLA	OK	6.60568	133.098	4.33264	9.78392e-07	yes
BnaA03g26280D	WSLB	WSLA	OK	1.27337	12.2315	3.26388	2.84264e-05	yes
BnaA03g28260D	WSLB	WSLA	OK	1.01078	9.90245	3.29232	0.00979129	yes
BnaA03g32320D	WSLB	WSLA	OK	1.33947	6.94766	2.37486	0.00382847	yes
BnaA03g35310D	WSLB	WSLA	OK	0.458682	4.4245	3.26995	0.00312964	yes
BnaA03g36580D	WSLB	WSLA	OK	0.157763	19.0179	6.91345	7.02742e-05	yes
BnaA03g36620D	WSLB	WSLA	OK	2.76226	41.2214	3.89948	1.06178e-07	yes
BnaA03g39860D	WSLB	WSLA	OK	0.0585381	2.21322	5.24062	0.00794758	yes
BnaA03g40060D	WSLB	WSLA	OK	0.0411635	3.72033	6.49792	1.67391e-09	yes
BnaA03g41640D	WSLB	WSLA	OK	0.146324	461.692	11.6235	1.46157e-13	yes
BnaA03g42010D	WSLB	WSLA	OK	0.0777711	12.6509	7.3458	1.49826e-05	yes
BnaA03g44650D	WSLB	WSLA	OK	0.0368736	3.29719	6.4825	8.32106e-08	yes
BnaA03g45420D	WSLB	WSLA	OK	0.233828	5.6714	4.60018	8.59529e-07	yes
BnaA03g45710D	WSLB	WSLA	OK	0.0685991	0.986557	3.84614	0.00342317	yes
BnaA03g47480D	WSLB	WSLA	OK	0.42432	2.61716	2.62478	0.0053642	yes
BnaA03g47840D	WSLB	WSLA	OK	0.0668201	6.9561	6.70185	2.11749e-13	yes
BnaA03g47880D	WSLB	WSLA	OK	0.0545471	1.92518	5.14134	1.42049e-05	yes
BnaA03g47910D	WSLB	WSLA	OK	5.55532	27.6091	2.3132	0.00245679	yes
BnaA03g48150D	WSLB	WSLA	OK	0.0989832	2.51761	4.66873	0.0045319	yes
BnaA03g49040D	WSLB	WSLA	OK	0.181849	1.54533	3.0871	0.00858038	yes
BnaA03g50050D	WSLB	WSLA	OK	0.423242	4.01396	3.24547	0.00339064	yes
BnaA03g50190D	WSLB	WSLA	OK	3.21414	21.5043	2.74212	0.0063833	yes
BnaA03g53070D	WSLB	WSLA	OK	0.091801	97.3674	10.0507	0	yes
BnaA03g53160D	WSLB	WSLA	OK	0.71246	24.3767	5.09655	1.03815e-09	yes
BnaA03g55320D	WSLB	WSLA	OK	1.41768	9.79007	2.78779	0.00491294	yes
BnaA03g55690D	WSLB	WSLA	OK	0.282432	7.19597	4.67121	3.04449e-08	yes
BnaA03g55970D	WSLB	WSLA	OK	0.166555	7.76605	5.54311	4.43641e-07	yes
BnaA03g56550D	WSLB	WSLA	OK	0.213028	2.10415	3.30412	0.00264561	yes
BnaA03g57590D	WSLB	WSLA	OK	0.39736	4.09284	3.36458	0.000124398	yes
BnaA03g57600D	WSLB	WSLA	OK	0.0458615	17.8007	8.60044	1.05375e-07	yes
BnaA03g58750D	WSLB	WSLA	OK	2.309	27.1153	3.55377	5.12045e-05	yes
BnaA03g60000D	WSLB	WSLA	OK	0.136638	1.34854	3.30297	0.00184677	yes
BnaA04g01710D	WSLB	WSLA	OK	0.141642	1.60659	3.50369	0.00298607	yes
BnaA04g02140D	WSLB	WSLA	OK	2.17594	19.2553	3.14555	0.00020483	yes
BnaA04g02970D	WSLB	WSLA	OK	2.5802	19.4471	2.914	0.000126459	yes
BnaA04g06280D	WSLB	WSLA	OK	0.110346	114.334	10.017	0	yes
BnaA04g08010D	WSLB	WSLA	OK	1.04871	5.60809	2.4189	0.00836019	yes
BnaA04g08020D	WSLB	WSLA	OK	0.379257	3.17191	3.06411	0.0022344	yes
BnaA04g09910D	WSLB	WSLA	OK	0.0654974	1.95534	4.89984	0.000333505	yes
BnaA04g10540D	WSLB	WSLA	OK	0.393034	7.46681	4.24777	3.77122e-05	yes
BnaA04g10700D	WSLB	WSLA	OK	0.500328	13.9092	4.79702	1.23745e-07	yes
BnaA04g10770D	WSLB	WSLA	OK	0.107644	1.12798	3.3894	0.00672038	yes
BnaA04g11300D	WSLB	WSLA	OK	1.35243	14.115	3.38361	0.00502884	yes
BnaA04g13700D	WSLB	WSLA	OK	0.120253	3.61155	4.90847	3.51707e-06	yes
BnaA04g14040D	WSLB	WSLA	OK	0.166822	9.84749	5.88337	4.01e-08	yes
BnaA04g14980D	WSLB	WSLA	OK	0.014256	4.32355	8.2445	0.000930056	yes
BnaA04g15750D	WSLB	WSLA	OK	0.621016	10.6195	4.09595	9.63294e-07	yes
BnaA04g15790D	WSLB	WSLA	OK	0.903826	5.45345	2.59305	0.00709159	yes
BnaA04g17090D	WSLB	WSLA	OK	0.275398	8.25166	4.9051	4.05964e-07	yes
BnaA04g18130D	WSLB	WSLA	OK	0.0200814	1.87185	6.54246	0.000236932	yes
BnaA04g21360D	WSLB	WSLA	OK	0.0756487	2.34553	4.95445	1.54285e-06	yes
BnaA04g21720D	WSLB	WSLA	OK	0.0419264	155.299	11.8549	0	yes
BnaA04g21880D	WSLB	WSLA	OK	0.830965	5.78531	2.79953	0.00314192	yes
BnaA04g22040D	WSLB	WSLA	OK	0.0729411	1.03614	3.82834	0.00196779	yes
BnaA04g23760D	WSLB	WSLA	OK	0.949975	11.7062	3.62324	0.00760445	yes
BnaA04g23820D	WSLB	WSLA	OK	0.0181436	2.23133	6.9423	6.2958e-05	yes
BnaA04g24590D	WSLB	WSLA	OK	1.70455	10.1213	2.56993	0.00314377	yes
BnaA04g25550D	WSLB	WSLA	OK	1.76498	17.3869	3.30027	0.00149239	yes
BnaA04g25780D	WSLB	WSLA	OK	0.0602611	3.39335	5.81534	9.49555e-09	yes
BnaA04g26280D	WSLB	WSLA	OK	0.0559685	0.953595	4.09069	0.00131258	yes
BnaA04g26390D	WSLB	WSLA	OK	1.44645	33.6118	4.53838	8.42811e-10	yes
BnaA04g27050D	WSLB	WSLA	OK	0.147964	22.0223	7.21758	8.96343e-13	yes
BnaA04g28600D	WSLB	WSLA	OK	0.603109	12.1793	4.33587	3.48164e-06	yes
BnaA05g00480D	WSLB	WSLA	OK	0.419818	4.37202	3.38046	0.00703689	yes
BnaA05g01200D	WSLB	WSLA	OK	0.343712	2.61554	2.92784	0.00500097	yes
BnaA05g02660D	WSLB	WSLA	OK	2.52638	21.5684	3.09377	0.00202863	yes
BnaA05g03180D	WSLB	WSLA	OK	6.59696	34.9021	2.40344	0.00210543	yes
BnaA05g03350D	WSLB	WSLA	OK	0.113349	3.33243	4.87773	0.000370963	yes
BnaA05g03720D	WSLB	WSLA	OK	0.261306	18.6341	6.15606	2.0034e-05	yes
BnaA05g05180D	WSLB	WSLA	OK	0.127109	1.16258	3.19319	0.00781891	yes
BnaA05g05590D	WSLB	WSLA	OK	0.583711	11.0982	4.24893	5.67656e-07	yes
BnaA05g05990D	WSLB	WSLA	OK	2.01181	10.7767	2.42136	0.00263602	yes
BnaA05g06860D	WSLB	WSLA	OK	0.168243	6.74624	5.32546	3.72098e-07	yes
BnaA05g08560D	WSLB	WSLA	OK	1.4053	16.8752	3.58595	6.51458e-05	yes
BnaA05g09560D	WSLB	WSLA	OK	0.0389035	3.0562	6.29569	2.66416e-07	yes
BnaA05g10590D	WSLB	WSLA	OK	0.423006	3.81778	3.17399	0.0018454	yes
BnaA05g10640D	WSLB	WSLA	OK	0.394987	4.81115	3.6065	4.5046e-05	yes
BnaA05g10720D	WSLB	WSLA	OK	0.746648	11.8127	3.98377	1.49437e-05	yes
BnaA05g11680D	WSLB	WSLA	OK	0.0652095	5.75761	6.46424	0.000303814	yes
BnaA05g13090D	WSLB	WSLA	OK	0.0478735	10.7221	7.80715	1.07242e-11	yes
BnaA05g17260D	WSLB	WSLA	OK	2.50799	51.6423	4.36395	3.04357e-09	yes
BnaA05g17310D	WSLB	WSLA	OK	0.286558	7.88264	4.78178	0.000562738	yes
BnaA05g22580D	WSLB	WSLA	OK	1.67958	185.173	6.78463	2.29918e-12	yes
BnaA05g23180D	WSLB	WSLA	OK	0.0687284	5.52347	6.32852	0.000463068	yes
BnaA05g23530D	WSLB	WSLA	OK	5.56384	38.4119	2.7874	9.98493e-05	yes
BnaA05g25780D	WSLB	WSLA	OK	0.0633315	5.60491	6.46762	9.20053e-08	yes
BnaA05g27080D	WSLB	WSLA	OK	0.0191857	57.8937	11.5592	0	yes
BnaA05g27930D	WSLB	WSLA	OK	0.153941	1.73996	3.49861	0.00306799	yes
BnaA05g28280D	WSLB	WSLA	OK	0.176201	2.007	3.50974	0.00183551	yes
BnaA05g28570D	WSLB	WSLA	OK	0.015741	1.65016	6.71194	0.000134813	yes
BnaA05g30560D	WSLB	WSLA	OK	0.857008	5.29175	2.62636	0.00827719	yes
BnaA05g31490D	WSLB	WSLA	OK	0.141512	3.16671	4.48398	4.7792e-06	yes
BnaA05g31640D	WSLB	WSLA	OK	0.248901	8.8537	5.15263	5.22323e-06	yes
BnaA05g31800D	WSLB	WSLA	OK	1.42355	7.28311	2.35506	0.00975607	yes
BnaA05g33060D	WSLB	WSLA	OK	0.097124	1.1164	3.52289	0.0014092	yes
BnaA05g33070D	WSLB	WSLA	OK	0.255023	3.36084	3.72013	6.32428e-06	yes
BnaA05g33290D	WSLB	WSLA	OK	0.0279579	1.46816	5.71461	0.00261917	yes
BnaA05g34520D	WSLB	WSLA	OK	0.106417	2.34656	4.46275	3.72587e-05	yes
BnaA05g36900D	WSLB	WSLA	OK	1.41285	10.372	2.87603	0.000357026	yes
BnaA05g37390D	WSLB	WSLA	OK	0.107469	1.04654	3.28364	0.00728965	yes
BnaA06g00550D	WSLB	WSLA	OK	0.0520302	1.28065	4.62138	0.00104551	yes
BnaA06g01540D	WSLB	WSLA	OK	0.215569	35.9116	7.38016	0	yes
BnaA06g01730D	WSLB	WSLA	OK	0.307656	30.5388	6.63318	3.80777e-13	yes
BnaA06g04000D	WSLB	WSLA	OK	0.0856348	1.31579	3.94159	0.00976016	yes
BnaA06g04120D	WSLB	WSLA	OK	0.245707	20.7396	6.3993	4.43641e-13	yes
BnaA06g04530D	WSLB	WSLA	OK	0.0730099	8.58464	6.87752	6.61424e-09	yes
BnaA06g06090D	WSLB	WSLA	OK	0.150438	2.75081	4.19261	0.000833989	yes
BnaA06g06860D	WSLB	WSLA	OK	1.30699	7.64924	2.54906	0.00631888	yes
BnaA06g08740D	WSLB	WSLA	OK	0.166562	3.91787	4.55594	1.76432e-06	yes
BnaA06g08970D	WSLB	WSLA	OK	0.11864	1.60822	3.7608	0.00255527	yes
BnaA06g09590D	WSLB	WSLA	OK	0.0313927	1.70267	5.76122	5.40379e-06	yes
BnaA06g09790D	WSLB	WSLA	OK	0.15509	2.94061	4.24494	5.06704e-05	yes
BnaA06g09850D	WSLB	WSLA	OK	1.8203	23.8343	3.71079	6.86648e-05	yes
BnaA06g09950D	WSLB	WSLA	OK	0.120304	1.58557	3.72024	0.00114785	yes
BnaA06g10060D	WSLB	WSLA	OK	0.740994	19.9807	4.753	2.67329e-07	yes
BnaA06g10230D	WSLB	WSLA	OK	0.162624	4.20896	4.69385	9.96643e-09	yes
BnaA06g12550D	WSLB	WSLA	OK	0.333207	10.9129	5.03348	1.0881e-05	yes
BnaA06g12720D	WSLB	WSLA	OK	0.159649	2.77362	4.1188	0.00025666	yes
BnaA06g13300D	WSLB	WSLA	OK	0.125562	7.72589	5.94323	8.98885e-09	yes
BnaA06g13330D	WSLB	WSLA	OK	0.0248612	2.56734	6.69023	4.79167e-11	yes
BnaA06g13830D	WSLB	WSLA	OK	4.56379	20.8474	2.19157	0.00583483	yes
BnaA06g16020D	WSLB	WSLA	OK	0.111081	12.8142	6.84999	8.78244e-05	yes
BnaA06g16190D	WSLB	WSLA	OK	0.0644558	1.0283	3.99581	0.00828721	yes
BnaA06g16760D	WSLB	WSLA	OK	0.319449	8.28862	4.69747	1.90799e-07	yes
BnaA06g16950D	WSLB	WSLA	OK	6.88054	92.107	3.74272	2.72808e-06	yes
BnaA06g18840D	WSLB	WSLA	OK	0.213656	2.74743	3.68472	0.000263647	yes
BnaA06g19880D	WSLB	WSLA	OK	0.0587669	2.48917	5.40452	0.005496	yes
BnaA06g20690D	WSLB	WSLA	OK	0.123524	6.25488	5.66212	1.51361e-08	yes
BnaA06g21470D	WSLB	WSLA	OK	0.188364	2.2877	3.6023	0.0037288	yes
BnaA06g21920D	WSLB	WSLA	OK	0.0951658	1.78488	4.22924	0.0040531	yes
BnaA06g22670D	WSLB	WSLA	OK	0.12948	4.23445	5.03138	1.54228e-07	yes
BnaA06g22710D	WSLB	WSLA	OK	0.0872043	2.86673	5.03886	2.63839e-06	yes
BnaA06g22810D	WSLB	WSLA	OK	0.00826907	6.00844	9.50505	5.62074e-05	yes
BnaA06g22860D	WSLB	WSLA	OK	0.311253	4.05376	3.7031	7.33993e-05	yes
BnaA06g23520D	WSLB	WSLA	OK	0.063263	2.16945	5.09983	7.27828e-06	yes
BnaA06g25100D	WSLB	WSLA	OK	0.391868	3.2394	3.04729	0.00329516	yes
BnaA06g25210D	WSLB	WSLA	OK	1.82992	15.8301	3.11282	3.55186e-05	yes
BnaA06g25340D	WSLB	WSLA	OK	1.98526	10.7312	2.43442	0.00662774	yes
BnaA06g27250D	WSLB	WSLA	OK	0.0600328	19.5131	8.34447	2.11749e-13	yes
BnaA06g29530D	WSLB	WSLA	OK	0.0227462	1.90432	6.38751	0.000386216	yes
BnaA06g31420D	WSLB	WSLA	OK	0.0327819	2.08431	5.99052	0.00125853	yes
BnaA06g31470D	WSLB	WSLA	OK	0.320278	7.66165	4.58026	9.92383e-07	yes
BnaA06g31960D	WSLB	WSLA	OK	0.156624	2.59687	4.0514	7.92976e-05	yes
BnaA06g31980D	WSLB	WSLA	OK	0.291652	5.63533	4.27218	9.30378e-07	yes
BnaA06g32360D	WSLB	WSLA	OK	0.421243	4.36106	3.37196	0.000161659	yes
BnaA06g32560D	WSLB	WSLA	OK	0.128096	1.51976	3.56855	0.00881509	yes
BnaA06g33000D	WSLB	WSLA	OK	0.105337	1.00918	3.26011	0.00789478	yes
BnaA06g33090D	WSLB	WSLA	OK	0.033877	14.257	8.71715	2.05242e-11	yes
BnaA06g33210D	WSLB	WSLA	OK	0.272807	4.95971	4.1843	0.000379944	yes
BnaA06g33380D	WSLB	WSLA	OK	0.176262	1.52112	3.10934	0.00862922	yes
BnaA06g33900D	WSLB	WSLA	OK	2.14765	84.7303	5.30205	1.50473e-11	yes
BnaA06g34380D	WSLB	WSLA	OK	0.09698	7.04984	6.18376	2.44791e-11	yes
BnaA06g36650D	WSLB	WSLA	OK	1.18136	186.701	7.30414	1.86323e-05	yes
BnaA06g37140D	WSLB	WSLA	OK	0.697042	7.17158	3.36297	0.000255955	yes
BnaA06g37500D	WSLB	WSLA	OK	3.71632	23.2472	2.64511	0.00026543	yes
BnaA06g39700D	WSLB	WSLA	OK	0.00598278	2.89517	8.91862	2.6403e-08	yes
BnaA07g01880D	WSLB	WSLA	OK	0.42554	24.8925	5.87027	3.3277e-12	yes
BnaA07g02860D	WSLB	WSLA	OK	0.78243	4.98367	2.67118	0.00491576	yes
BnaA07g03790D	WSLB	WSLA	OK	0.2234	43.143	7.59335	3.85854e-14	yes
BnaA07g07790D	WSLB	WSLA	OK	3.69168	21.7787	2.56057	0.000860877	yes
BnaA07g07850D	WSLB	WSLA	OK	0.0210296	2.17716	6.69388	0.000144745	yes
BnaA07g09200D	WSLB	WSLA	OK	0.228535	3.70439	4.01875	2.44178e-05	yes
BnaA07g10200D	WSLB	WSLA	OK	0.110896	15.9987	7.1726	1.41264e-07	yes
BnaA07g10300D	WSLB	WSLA	OK	2.91202	12.1056	2.05558	0.00910591	yes
BnaA07g10350D	WSLB	WSLA	OK	1.34108	8.70032	2.69767	0.00544985	yes
BnaA07g11800D	WSLB	WSLA	OK	0.0703708	1.83793	4.70696	2.07533e-05	yes
BnaA07g12830D	WSLB	WSLA	OK	8.31368	36.3669	2.12907	0.00523347	yes
BnaA07g13520D	WSLB	WSLA	OK	0.0746209	2.92557	5.29299	4.68133e-07	yes
BnaA07g14560D	WSLB	WSLA	OK	0.0296888	12.1216	8.67344	7.64152e-08	yes
BnaA07g14730D	WSLB	WSLA	OK	0.033735	3.24003	6.58562	0.000204396	yes
BnaA07g15220D	WSLB	WSLA	OK	0.0205053	3.55268	7.43677	1.06959e-05	yes
BnaA07g15550D	WSLB	WSLA	OK	0.436737	4.75494	3.44459	0.000523498	yes
BnaA07g18400D	WSLB	WSLA	OK	0.0842627	108.173	10.3262	0	yes
BnaA07g18560D	WSLB	WSLA	OK	0.109647	5.7902	5.72268	0.00258598	yes
BnaA07g18760D	WSLB	WSLA	OK	0.407775	3.67975	3.17376	0.00233036	yes
BnaA07g19070D	WSLB	WSLA	OK	0.287808	25.1205	6.44761	2.79605e-13	yes
BnaA07g19570D	WSLB	WSLA	OK	0.0386102	66.364	10.7472	2.48973e-06	yes
BnaA07g19980D	WSLB	WSLA	OK	0.812248	7.27523	3.163	0.000663115	yes
BnaA07g20080D	WSLB	WSLA	OK	0.213408	4.31578	4.33793	7.24417e-07	yes
BnaA07g20670D	WSLB	WSLA	OK	0.0890982	1.0114	3.50482	0.000627746	yes
BnaA07g21460D	WSLB	WSLA	OK	0.349684	15.1622	5.43829	2.43715e-10	yes
BnaA07g24270D	WSLB	WSLA	OK	0.953322	8.54516	3.16407	0.000766901	yes
BnaA07g24350D	WSLB	WSLA	OK	0.101407	1.08312	3.41697	0.00911252	yes
BnaA07g24660D	WSLB	WSLA	OK	0.110114	1.76081	3.99916	0.000916588	yes
BnaA07g26180D	WSLB	WSLA	OK	0.0420187	1.83924	5.45193	3.99852e-08	yes
BnaA07g26540D	WSLB	WSLA	OK	0.0962351	1.48074	3.94361	0.0023991	yes
BnaA07g26900D	WSLB	WSLA	OK	0.260429	13.2379	5.66764	1.4745e-10	yes
BnaA07g27500D	WSLB	WSLA	OK	0.0280424	2.38638	6.41107	0.00035707	yes
BnaA07g27940D	WSLB	WSLA	OK	1.11005	11.2186	3.3372	0.00180059	yes
BnaA07g28000D	WSLB	WSLA	OK	0.296656	6.0761	4.35628	1.15336e-05	yes
BnaA07g28010D	WSLB	WSLA	OK	0.0811923	52.8675	9.34682	0	yes
BnaA07g28390D	WSLB	WSLA	OK	3.29462	15.9133	2.27205	0.00266108	yes
BnaA07g28940D	WSLB	WSLA	OK	0.089163	4.19305	5.55541	0.00387119	yes
BnaA07g30010D	WSLB	WSLA	OK	22.5993	112.792	2.31931	0.00170495	yes
BnaA07g30020D	WSLB	WSLA	OK	0.668465	7.47111	3.4824	0.000739378	yes
BnaA07g30160D	WSLB	WSLA	OK	0.120574	3.55172	4.88053	0.000361024	yes
BnaA07g30200D	WSLB	WSLA	OK	0.0337554	4.8469	7.1658	2.87895e-05	yes
BnaA07g30570D	WSLB	WSLA	OK	0.322412	17.0108	5.7214	4.34956e-12	yes
BnaA07g31060D	WSLB	WSLA	OK	0.227507	124.116	9.09157	0	yes
BnaA07g31260D	WSLB	WSLA	OK	0.162114	1.66929	3.36415	0.00747353	yes
BnaA07g31420D	WSLB	WSLA	OK	0.714433	4.57393	2.67857	0.00158866	yes
BnaA07g32800D	WSLB	WSLA	OK	1.23799	24.1642	4.28681	9.56876e-08	yes
BnaA07g33790D	WSLB	WSLA	OK	0.213094	2.00894	3.23688	0.00347811	yes
BnaA07g35270D	WSLB	WSLA	OK	1.7632	29.7113	4.07474	3.8272e-08	yes
BnaA07g35600D	WSLB	WSLA	OK	1.67207	103.201	5.94768	6.08051e-11	yes
BnaA07g35640D	WSLB	WSLA	OK	2.06318	23.9898	3.53948	3.08248e-06	yes
BnaA07g36560D	WSLB	WSLA	OK	0.118287	184.907	10.6103	0	yes
BnaA07g37570D	WSLB	WSLA	OK	2.67596	17.1931	2.6837	0.00358943	yes
BnaA07g38000D	WSLB	WSLA	OK	0.226174	4.35459	4.26703	0.00363178	yes
BnaA07g38570D	WSLB	WSLA	OK	1.87905	291.159	7.27566	1.51361e-08	yes
BnaA07g38580D	WSLB	WSLA	OK	2.6917	190.322	6.14378	4.48958e-09	yes
BnaA07g38830D	WSLB	WSLA	OK	0.416252	7.80853	4.22952	5.76602e-06	yes
BnaA08g00170D	WSLB	WSLA	OK	0.125903	1.29326	3.36063	0.00312031	yes
BnaA08g05250D	WSLB	WSLA	OK	0.0969772	31.8863	8.36108	2.90019e-07	yes
BnaA08g07600D	WSLB	WSLA	OK	0.0687962	31.3943	8.83396	0	yes
BnaA08g11650D	WSLB	WSLA	OK	5.15705	23.5428	2.19067	0.0032392	yes
BnaA08g13700D	WSLB	WSLA	OK	0.815917	6.56074	3.00736	0.000107626	yes
BnaA08g15000D	WSLB	WSLA	OK	0.144806	112.342	9.59956	0	yes
BnaA08g15500D	WSLB	WSLA	OK	0.632107	4.21991	2.73897	0.00550642	yes
BnaA08g17230D	WSLB	WSLA	OK	1.79862	29.9798	4.05902	7.39419e-06	yes
BnaA08g18080D	WSLB	WSLA	OK	2.53458	20.2256	2.99636	0.00284751	yes
BnaA08g18100D	WSLB	WSLA	OK	0.242918	5.62297	4.53279	0.000171662	yes
BnaA08g18520D	WSLB	WSLA	OK	2.14332	28.032	3.70916	0.000110098	yes
BnaA08g19520D	WSLB	WSLA	OK	0.0756746	1.65986	4.45511	0.0019706	yes
BnaA08g20100D	WSLB	WSLA	OK	0.00861565	11.6344	10.3992	6.14979e-06	yes
BnaA08g20660D	WSLB	WSLA	OK	0.168924	3.08658	4.19156	0.00458992	yes
BnaA08g21040D	WSLB	WSLA	OK	0.101755	4.07128	5.32231	1.81164e-06	yes
BnaA08g22300D	WSLB	WSLA	OK	0.626351	32.6071	5.70207	5.1964e-12	yes
BnaA08g23150D	WSLB	WSLA	OK	2.84396	15.1773	2.41594	0.00492459	yes
BnaA08g23700D	WSLB	WSLA	OK	1.13458	5.79938	2.35374	0.00229284	yes
BnaA08g25170D	WSLB	WSLA	OK	0.0887525	2.87492	5.01759	1.00313e-06	yes
BnaA08g25480D	WSLB	WSLA	OK	0.0231213	1.3222	5.83758	0.00195651	yes
BnaA08g25590D	WSLB	WSLA	OK	0.390144	4.98805	3.6764	5.79356e-05	yes
BnaA08g26330D	WSLB	WSLA	OK	0.0822899	9.87517	6.90695	7.25464e-05	yes
BnaA08g26340D	WSLB	WSLA	OK	0.196265	3.67173	4.22558	0.00415802	yes
BnaA08g27050D	WSLB	WSLA	OK	0.644416	5.16711	3.00329	0.00284029	yes
BnaA08g27400D	WSLB	WSLA	OK	0.544966	18.7611	5.10543	8.69824e-10	yes
BnaA08g28380D	WSLB	WSLA	OK	0.0212313	10.1697	8.90386	2.82737e-08	yes
BnaA08g28560D	WSLB	WSLA	OK	0.0637337	22.9885	8.49464	1.61007e-07	yes
BnaA08g29350D	WSLB	WSLA	OK	0.372687	14.0831	5.23985	6.98953e-07	yes
BnaA08g30670D	WSLB	WSLA	OK	0.489443	4.19084	3.09803	0.0054877	yes
BnaA08g31520D	WSLB	WSLA	OK	0.0456765	1.92192	5.39496	2.26315e-07	yes
BnaA09g00340D	WSLB	WSLA	OK	2.43107	18.0888	2.89543	0.000660545	yes
BnaA09g00570D	WSLB	WSLA	OK	0.243062	4.79538	4.30225	9.42223e-05	yes
BnaA09g02690D	WSLB	WSLA	OK	0.0274472	2.36897	6.43146	1.12705e-07	yes
BnaA09g03310D	WSLB	WSLA	OK	0.724027	9.06147	3.64563	2.58584e-06	yes
BnaA09g03330D	WSLB	WSLA	OK	0.178837	7.77638	5.44238	2.83182e-05	yes
BnaA09g03770D	WSLB	WSLA	OK	0.203788	2.47344	3.60138	0.000453182	yes
BnaA09g04170D	WSLB	WSLA	OK	0.139462	105.362	9.56128	0	yes
BnaA09g07870D	WSLB	WSLA	OK	1.08803	9.58406	3.13892	0.000303245	yes
BnaA09g08390D	WSLB	WSLA	OK	1.29188	10.8592	3.07137	0.000910369	yes
BnaA09g09650D	WSLB	WSLA	OK	0.360022	6.51135	4.1768	2.51487e-05	yes
BnaA09g09720D	WSLB	WSLA	OK	3.81899	19.6064	2.36006	0.00138763	yes
BnaA09g10680D	WSLB	WSLA	OK	0.0693126	134.713	10.9245	0	yes
BnaA09g14230D	WSLB	WSLA	OK	0.392317	3.33207	3.08633	0.00673687	yes
BnaA09g14240D	WSLB	WSLA	OK	1.52529	9.8681	2.69369	0.000609757	yes
BnaA09g16990D	WSLB	WSLA	OK	0.110883	0.963206	3.11881	0.00308862	yes
BnaA09g17160D	WSLB	WSLA	OK	0.126263	937.1	12.8576	8.80307e-09	yes
BnaA09g17900D	WSLB	WSLA	OK	1.22301	13.8477	3.50114	0.00072107	yes
BnaA09g19770D	WSLB	WSLA	OK	8.77076	67.4956	2.94402	6.96682e-05	yes
BnaA09g22200D	WSLB	WSLA	OK	0.427678	13.8426	5.01644	3.60644e-09	yes
BnaA09g22240D	WSLB	WSLA	OK	2.96915	35.5169	3.58038	7.10148e-06	yes
BnaA09g26500D	WSLB	WSLA	OK	0.0251985	1.61269	5.99999	0.00122827	yes
BnaA09g26610D	WSLB	WSLA	OK	0.397182	4.50463	3.50354	0.000875716	yes
BnaA09g27140D	WSLB	WSLA	OK	4.90523	20.0702	2.03267	0.00920689	yes
BnaA09g27610D	WSLB	WSLA	OK	0.208085	4.97686	4.57999	4.07266e-07	yes
BnaA09g27790D	WSLB	WSLA	OK	1.31392	110.636	6.39579	0	yes
BnaA09g28740D	WSLB	WSLA	OK	0.865036	4.43444	2.35792	0.00344498	yes
BnaA09g29020D	WSLB	WSLA	OK	0.0283232	1.52684	5.75242	0.00240147	yes
BnaA09g29140D	WSLB	WSLA	OK	0.0910735	2.81234	4.9486	2.41479e-08	yes
BnaA09g29870D	WSLB	WSLA	OK	0.111573	9.23054	6.37035	1.08349e-10	yes
BnaA09g32590D	WSLB	WSLA	OK	0.151045	152.937	9.98374	2.2538e-10	yes
BnaA09g33490D	WSLB	WSLA	OK	0.0937594	2.41032	4.68412	6.91679e-07	yes
BnaA09g35990D	WSLB	WSLA	OK	0.0318623	2.36375	6.21308	0.000652888	yes
BnaA09g37180D	WSLB	WSLA	OK	0.544522	6.21246	3.5121	0.000204055	yes
BnaA09g37870D	WSLB	WSLA	OK	0.144282	31.8838	7.78779	0	yes
BnaA09g38140D	WSLB	WSLA	OK	0.441077	4.47765	3.34364	0.000526244	yes
BnaA09g40720D	WSLB	WSLA	OK	0.222623	1.98326	3.1552	0.00294854	yes
BnaA09g41210D	WSLB	WSLA	OK	0.210441	13.5466	6.00837	1.20458e-10	yes
BnaA09g42520D	WSLB	WSLA	OK	0.475406	7.76687	4.0301	1.26188e-05	yes
BnaA09g43010D	WSLB	WSLA	OK	0.789092	17.6725	4.48517	1.99287e-06	yes
BnaA09g44080D	WSLB	WSLA	OK	0.251958	9.40658	5.22241	0.000815932	yes
BnaA09g44270D	WSLB	WSLA	OK	0.16401	1.59726	3.28374	0.00076035	yes
BnaA09g46280D	WSLB	WSLA	OK	4.47198	29.4124	2.71744	0.000322178	yes
BnaA09g47250D	WSLB	WSLA	OK	0.218932	18.6334	6.41127	3.85854e-14	yes
BnaA09g47700D	WSLB	WSLA	OK	3.05498	14.3903	2.23586	0.00965547	yes
BnaA09g48560D	WSLB	WSLA	OK	0.0539492	2.17876	5.33576	9.70177e-08	yes
BnaA09g49780D	WSLB	WSLA	OK	0.39466	2.40137	2.60518	0.00325977	yes
BnaA09g55950D	WSLB	WSLA	OK	0.0142913	3.2024	7.80788	0.00225206	yes
BnaA09g57100D	WSLB	WSLA	OK	0.737875	4.34578	2.55817	0.00876924	yes
BnaA09g57150D	WSLB	WSLA	OK	0.0100594	9.28983	9.85096	2.43936e-05	yes
BnaA10g00520D	WSLB	WSLA	OK	0.19708	1.86161	3.2397	0.00423611	yes
BnaA10g00600D	WSLB	WSLA	OK	0.0164505	39.3522	11.2241	8.43516e-13	yes
BnaA10g00970D	WSLB	WSLA	OK	0.0892713	1.02074	3.51527	0.0063833	yes
BnaA10g01120D	WSLB	WSLA	OK	0.0360287	3.05761	6.40711	0.000363607	yes
BnaA10g01500D	WSLB	WSLA	OK	6.33468	46.3886	2.87243	0.00230573	yes
BnaA10g01570D	WSLB	WSLA	OK	0.0702519	6.67282	6.56962	7.23477e-13	yes
BnaA10g01890D	WSLB	WSLA	OK	0.0383783	8.82752	7.84557	8.10961e-12	yes
BnaA10g02070D	WSLB	WSLA	OK	0.0306015	48.052	10.6168	0.000303792	yes
BnaA10g03160D	WSLB	WSLA	OK	0.937245	5.95902	2.66858	0.000895827	yes
BnaA10g03480D	WSLB	WSLA	OK	0.0231771	2.45738	6.72828	5.44342e-11	yes
BnaA10g03610D	WSLB	WSLA	OK	0.0354601	1.86141	5.71406	0.00262223	yes
BnaA10g04640D	WSLB	WSLA	OK	0.544717	3.41041	2.64637	0.00775577	yes
BnaA10g05590D	WSLB	WSLA	OK	1.99672	17.8664	3.16154	2.92638e-05	yes
BnaA10g06560D	WSLB	WSLA	OK	0.0329038	16.2486	8.94785	0.000203136	yes
BnaA10g06610D	WSLB	WSLA	OK	0.0525388	4.43301	6.39876	6.60637e-06	yes
BnaA10g07590D	WSLB	WSLA	OK	0.158316	402.517	11.312	5.34671e-13	yes
BnaA10g07970D	WSLB	WSLA	OK	2.73991	23.5232	3.10188	0.000620052	yes
BnaA10g08240D	WSLB	WSLA	OK	0.218259	3.36967	3.9485	0.00956226	yes
BnaA10g09520D	WSLB	WSLA	OK	1.91336	18.1269	3.24395	3.54589e-05	yes
BnaA10g09930D	WSLB	WSLA	OK	0.359162	3.35333	3.22289	0.000481163	yes
BnaA10g10250D	WSLB	WSLA	OK	0.00952488	3.51054	8.52578	0.00769736	yes
BnaA10g12240D	WSLB	WSLA	OK	0.15346	5.50503	5.16482	0.00943065	yes
BnaA10g14090D	WSLB	WSLA	OK	0.0272108	1.86644	6.09996	8.10829e-07	yes
BnaA10g15890D	WSLB	WSLA	OK	1.0853	7.88267	2.86059	0.000644462	yes
BnaA10g17480D	WSLB	WSLA	OK	0.562899	14.3568	4.67271	9.87797e-06	yes
BnaA10g17780D	WSLB	WSLA	OK	0.280684	5.05798	4.17154	5.88229e-06	yes
BnaA10g18210D	WSLB	WSLA	OK	0.0226371	17.6137	9.60379	1.26528e-09	yes
BnaA10g18960D	WSLB	WSLA	OK	0.0179764	22.8456	10.3116	5.02448e-11	yes
BnaA10g19780D	WSLB	WSLA	OK	0.141382	3.982	4.81583	2.59482e-07	yes
BnaA10g19830D	WSLB	WSLA	OK	0.219844	61.0279	8.11685	0	yes
BnaA10g21230D	WSLB	WSLA	OK	0.0559971	12.0172	7.74553	1.67036e-11	yes
BnaA10g22380D	WSLB	WSLA	OK	0.130225	2.78372	4.41794	1.28428e-05	yes
BnaA10g22470D	WSLB	WSLA	OK	41.6007	278.355	2.74225	0.000158497	yes
BnaA10g23670D	WSLB	WSLA	OK	148.279	1289.92	3.1209	2.94728e-05	yes
BnaA10g24050D	WSLB	WSLA	OK	0.440835	3.22812	2.87238	0.00873243	yes
BnaA10g24120D	WSLB	WSLA	OK	0.520569	25.2348	5.59918	1.32401e-12	yes
BnaA10g24340D	WSLB	WSLA	OK	2.03104	12.0839	2.57279	0.00295761	yes
BnaA10g25070D	WSLB	WSLA	OK	0.0973822	14.2217	7.19022	1.1106e-12	yes
BnaA10g25380D	WSLB	WSLA	OK	4.26212	20.9091	2.29449	0.00194334	yes
BnaA10g25810D	WSLB	WSLA	OK	0.0426826	1.23404	4.8536	0.00265817	yes
BnaA10g26310D	WSLB	WSLA	OK	0.388341	5.31038	3.77342	3.71144e-05	yes
BnaA10g27030D	WSLB	WSLA	OK	0.0105778	25.5218	11.2365	9.9593e-05	yes
BnaA10g27320D	WSLB	WSLA	OK	1.40767	11.4314	3.02162	0.000301867	yes
BnaA10g27950D	WSLB	WSLA	OK	0.606051	4.35803	2.84617	0.000728558	yes
BnaA10g28250D	WSLB	WSLA	OK	5.2647	56.3988	3.42124	1.46877e-06	yes
BnaA10g28450D	WSLB	WSLA	OK	0.631777	7.48684	3.56687	0.00632273	yes
BnaA10g30090D	WSLB	WSLA	OK	0.0728961	1.67452	4.52176	0.000173665	yes
BnaA10g30390D	WSLB	WSLA	OK	0.548527	3.98942	2.86254	0.00238483	yes
BnaAnng01650D	WSLB	WSLA	OK	0.696514	4.34707	2.64182	0.00655874	yes
BnaAnng01940D	WSLB	WSLA	OK	0.262014	2.66221	3.34491	0.00266943	yes
BnaAnng02070D	WSLB	WSLA	OK	0.0270562	2.26787	6.38924	0.000381879	yes
BnaAnng05010D	WSLB	WSLA	OK	0.788773	8.19588	3.37722	0.000134199	yes
BnaAnng05670D	WSLB	WSLA	OK	0.163554	3.66685	4.48671	0.00175391	yes
BnaAnng10130D	WSLB	WSLA	OK	1.41165	1777.71	10.2984	0	yes
BnaAnng11180D	WSLB	WSLA	OK	0.0635973	1.1267	4.14699	0.00523725	yes
BnaAnng11660D	WSLB	WSLA	OK	0.252165	4.5517	4.17397	7.8578e-05	yes
BnaAnng15370D	WSLB	WSLA	OK	0.149544	182.107	10.25	0	yes
BnaAnng15440D	WSLB	WSLA	OK	0.0386433	3.3109	6.42086	0.000349425	yes
BnaAnng15760D	WSLB	WSLA	OK	2.25207	19.2697	3.09701	0.000785389	yes
BnaAnng15910D	WSLB	WSLA	OK	0.0112638	1.42585	6.98399	5.42326e-05	yes
BnaAnng17150D	WSLB	WSLA	OK	0.0188175	6.38317	8.40605	0.00904158	yes
BnaAnng17180D	WSLB	WSLA	OK	0.0191184	2.53206	7.0492	0.00812512	yes
BnaAnng17300D	WSLB	WSLA	OK	0.0208219	3.84371	7.52825	7.64403e-06	yes
BnaAnng19770D	WSLB	WSLA	OK	0.0773773	64.5113	9.70343	0	yes
BnaAnng20330D	WSLB	WSLA	OK	0.109966	1.69509	3.94623	0.00961534	yes
BnaAnng21450D	WSLB	WSLA	OK	0.0345224	3.79745	6.78136	0.000108275	yes
BnaAnng21950D	WSLB	WSLA	OK	5.27409	49.9538	3.2436	5.08702e-06	yes
BnaAnng22460D	WSLB	WSLA	OK	3.12989	37.3409	3.57658	0.00169145	yes
BnaAnng22510D	WSLB	WSLA	OK	0.0866469	1.46937	4.0839	0.00631888	yes
BnaAnng23030D	WSLB	WSLA	OK	0.0409184	1.08282	4.7259	1.86321e-05	yes
BnaAnng23050D	WSLB	WSLA	OK	0.245106	5.15108	4.3934	2.72839e-05	yes
BnaAnng25580D	WSLB	WSLA	OK	0.132836	1.92943	3.86046	0.000135818	yes
BnaAnng26740D	WSLB	WSLA	OK	0.29873	2.91265	3.28541	0.000391039	yes
BnaAnng27240D	WSLB	WSLA	OK	0.222685	2.83028	3.66787	0.000312643	yes
BnaAnng29840D	WSLB	WSLA	OK	0.451152	8.22849	4.18894	3.52318e-05	yes
BnaAnng32480D	WSLB	WSLA	OK	0.0490817	20.7102	8.72094	0.00589658	yes
BnaAnng40230D	WSLB	WSLA	OK	0.0356865	10.0182	8.13302	7.24417e-07	yes
BnaAnng42000D	WSLB	WSLA	OK	0.08705	1.06566	3.61376	0.00380179	yes
BnaC01g00800D	WSLB	WSLA	OK	0.286227	3.5886	3.64819	0.000124706	yes
BnaC01g00900D	WSLB	WSLA	OK	0.212074	3.96986	4.22645	1.44025e-06	yes
BnaC01g02120D	WSLB	WSLA	OK	0.216302	7.16871	5.0506	8.08578e-07	yes
BnaC01g02170D	WSLB	WSLA	OK	0.0340168	2.26169	6.05501	0.00104699	yes
BnaC01g02300D	WSLB	WSLA	OK	2.42352	31.3873	3.695	9.9666e-07	yes
BnaC01g02910D	WSLB	WSLA	OK	0.180832	15.8022	6.44933	1.04158e-07	yes
BnaC01g03140D	WSLB	WSLA	OK	21.6475	308.806	3.83443	0.000234228	yes
BnaC01g03440D	WSLB	WSLA	OK	1.22644	11.646	3.24729	0.000376213	yes
BnaC01g03620D	WSLB	WSLA	OK	0.0239378	56.554	11.2061	8.96343e-13	yes
BnaC01g04440D	WSLB	WSLA	OK	0.213182	14.0085	6.03807	2.7074e-12	yes
BnaC01g11650D	WSLB	WSLA	OK	0.166586	2.65058	3.99197	0.000114785	yes
BnaC01g11780D	WSLB	WSLA	OK	3.15526	16.8483	2.41678	0.0091824	yes
BnaC01g12000D	WSLB	WSLA	OK	0.0703867	0.936037	3.73319	0.000708582	yes
BnaC01g12140D	WSLB	WSLA	OK	0.178328	491.01	11.427	3.47825e-13	yes
BnaC01g16210D	WSLB	WSLA	OK	0.0454475	1.96869	5.43689	1.65705e-07	yes
BnaC01g16990D	WSLB	WSLA	OK	0.0453883	2.1803	5.58606	5.75308e-08	yes
BnaC01g20480D	WSLB	WSLA	OK	0.177174	1.48005	3.0624	0.00565575	yes
BnaC01g21870D	WSLB	WSLA	OK	5.47477	50.1969	3.19673	6.59151e-06	yes
BnaC01g24670D	WSLB	WSLA	OK	2.89929	25.2804	3.12425	0.00722895	yes
BnaC01g25030D	WSLB	WSLA	OK	0.120694	1.70937	3.82404	0.000216304	yes
BnaC01g25640D	WSLB	WSLA	OK	1.66016	115.323	6.11822	3.85854e-14	yes
BnaC01g25860D	WSLB	WSLA	OK	2.59864	19.4087	2.90088	0.000329971	yes
BnaC01g28040D	WSLB	WSLA	OK	0.0425409	1.40177	5.04225	0.00150618	yes
BnaC01g31820D	WSLB	WSLA	OK	0.0419649	1.53444	5.19238	9.29463e-05	yes
BnaC01g33490D	WSLB	WSLA	OK	5.50816	24.669	2.16306	0.00375835	yes
BnaC01g35480D	WSLB	WSLA	OK	0.788602	10.7396	3.7675	8.78297e-06	yes
BnaC01g37450D	WSLB	WSLA	OK	0.194795	1.50895	2.95352	0.00769708	yes
BnaC01g37830D	WSLB	WSLA	OK	0.0176825	47.0577	11.3779	0	yes
BnaC01g39170D	WSLB	WSLA	OK	0.0941629	25.6739	8.09093	1.34965e-12	yes
BnaC01g41020D	WSLB	WSLA	OK	0.0342423	3.88872	6.82737	9.35461e-05	yes
BnaC01g42240D	WSLB	WSLA	OK	0.0943636	3.45059	5.19247	0.00884791	yes
BnaC01g43170D	WSLB	WSLA	OK	0.192078	3.10767	4.01607	0.000243546	yes
BnaC01g43190D	WSLB	WSLA	OK	0.0317473	2.19066	6.10859	0.000889386	yes
BnaC02g00130D	WSLB	WSLA	OK	2.31802	18.8895	3.02662	8.61144e-05	yes
BnaC02g00830D	WSLB	WSLA	OK	0.0376125	4.15154	6.78629	1.23802e-08	yes
BnaC02g06940D	WSLB	WSLA	OK	9.27083	42.2449	2.18801	0.00546371	yes
BnaC02g07600D	WSLB	WSLA	OK	0.18544	1.23913	2.74031	0.00932939	yes
BnaC02g09330D	WSLB	WSLA	OK	0.146731	15.789	6.7496	4.65162e-11	yes
BnaC02g09860D	WSLB	WSLA	OK	0.0329428	4.30861	7.03112	4.63071e-05	yes
BnaC02g12030D	WSLB	WSLA	OK	1.6712	7.88435	2.23811	0.00484577	yes
BnaC02g14230D	WSLB	WSLA	OK	0.107053	1.12687	3.39592	0.00976702	yes
BnaC02g14280D	WSLB	WSLA	OK	0.0559527	1.0363	4.21109	0.0042886	yes
BnaC02g15440D	WSLB	WSLA	OK	0.212624	2.61869	3.62247	0.000220359	yes
BnaC02g16450D	WSLB	WSLA	OK	0.23842	2.36203	3.30845	0.00382348	yes
BnaC02g16460D	WSLB	WSLA	OK	0.113687	1.02695	3.17523	0.00190553	yes
BnaC02g21760D	WSLB	WSLA	OK	0.0167776	3.96658	7.88521	1.91865e-06	yes
BnaC02g32650D	WSLB	WSLA	OK	0.154404	2.80836	4.18494	0.000863184	yes
BnaC02g39700D	WSLB	WSLA	OK	0.118948	1.36771	3.52336	0.00408815	yes
BnaC02g41740D	WSLB	WSLA	OK	0.0188953	3.63731	7.5887	6.04564e-06	yes
BnaC02g45290D	WSLB	WSLA	OK	4.6797	29.5141	2.65691	0.000296411	yes
BnaC03g01420D	WSLB	WSLA	OK	0.175356	5.83777	5.05706	3.73118e-08	yes
BnaC03g08060D	WSLB	WSLA	OK	0.279143	9.9685	5.1583	4.8736e-10	yes
BnaC03g08940D	WSLB	WSLA	OK	0.315738	10.9435	5.1152	1.7345e-09	yes
BnaC03g10510D	WSLB	WSLA	OK	1.26821	9.69697	2.93474	0.000242934	yes
BnaC03g11570D	WSLB	WSLA	OK	0.0783114	8.85653	6.82137	9.67198e-05	yes
BnaC03g11760D	WSLB	WSLA	OK	0.179926	5.39317	4.90566	8.82432e-07	yes
BnaC03g11770D	WSLB	WSLA	OK	0.14076	4.6761	5.054	1.31996e-06	yes
BnaC03g13510D	WSLB	WSLA	OK	0.0242189	1.30039	5.74667	0.00241445	yes
BnaC03g14740D	WSLB	WSLA	OK	6.84236	40.1325	2.55221	0.000403177	yes
BnaC03g14930D	WSLB	WSLA	OK	0.0453258	1.32843	4.87325	2.69917e-05	yes
BnaC03g15620D	WSLB	WSLA	OK	0.608432	1143.81	10.8765	0	yes
BnaC03g15760D	WSLB	WSLA	OK	0.0287984	2.1509	6.22281	4.02262e-07	yes
BnaC03g15980D	WSLB	WSLA	OK	1.39468	19.4795	3.80395	4.2316e-05	yes
BnaC03g17120D	WSLB	WSLA	OK	2.61823	20.8576	2.99391	0.000405253	yes
BnaC03g17920D	WSLB	WSLA	OK	0.0852819	3.10072	5.18422	9.68855e-05	yes
BnaC03g21360D	WSLB	WSLA	OK	0.24516	2.70428	3.46345	0.000516916	yes
BnaC03g21960D	WSLB	WSLA	OK	0.0171032	1.50392	6.45832	0.000307275	yes
BnaC03g22030D	WSLB	WSLA	OK	7.09338	32.8935	2.21326	0.00302359	yes
BnaC03g22460D	WSLB	WSLA	OK	0.189579	2.34963	3.63156	0.000381623	yes
BnaC03g23960D	WSLB	WSLA	OK	0.00957612	8.74729	9.83518	2.53343e-05	yes
BnaC03g24360D	WSLB	WSLA	OK	2.06331	11.5797	2.48856	0.00835863	yes
BnaC03g24830D	WSLB	WSLA	OK	0.0528034	1.97415	5.22445	0.00821929	yes
BnaC03g25000D	WSLB	WSLA	OK	2.88011	30.4256	3.40109	4.45253e-05	yes
BnaC03g26490D	WSLB	WSLA	OK	0.305997	6.83459	4.48126	6.61109e-07	yes
BnaC03g26530D	WSLB	WSLA	OK	0.175278	4.642	4.72703	2.10052e-06	yes
BnaC03g26600D	WSLB	WSLA	OK	0.0731359	4.69622	6.00478	6.05705e-08	yes
BnaC03g27700D	WSLB	WSLA	OK	0.104837	13.8581	7.04643	3.85854e-14	yes
BnaC03g28160D	WSLB	WSLA	OK	2.38467	33.5091	3.81269	0.00230573	yes
BnaC03g30870D	WSLB	WSLA	OK	1.8533	12.2344	2.72278	0.00572893	yes
BnaC03g34480D	WSLB	WSLA	OK	0.100792	1.77278	4.13656	0.00544437	yes
BnaC03g35000D	WSLB	WSLA	OK	0.160776	1.81024	3.49305	0.00232347	yes
BnaC03g36310D	WSLB	WSLA	OK	0.0703538	13.4452	7.57825	5.44342e-11	yes
BnaC03g36350D	WSLB	WSLA	OK	0.106581	1.48093	3.79648	0.00100668	yes
BnaC03g44480D	WSLB	WSLA	OK	0.102426	3.1019	4.9205	5.47913e-06	yes
BnaC03g45940D	WSLB	WSLA	OK	0.0673987	2.85095	5.40258	3.33649e-05	yes
BnaC03g47220D	WSLB	WSLA	OK	0.457292	3.20343	2.80843	0.00704972	yes
BnaC03g49410D	WSLB	WSLA	OK	8.52787	34.2553	2.00607	0.00896447	yes
BnaC03g50400D	WSLB	WSLA	OK	0.0394251	1.83945	5.54402	1.65587e-05	yes
BnaC03g50610D	WSLB	WSLA	OK	0.578051	5.63844	3.28603	0.0001314	yes
BnaC03g50690D	WSLB	WSLA	OK	0.00789796	6.90614	9.77218	2.94007e-05	yes
BnaC03g58060D	WSLB	WSLA	OK	0.0940197	4.89004	5.70074	0.00269836	yes
BnaC03g58370D	WSLB	WSLA	OK	4.48616	63.6222	3.82598	3.82033e-06	yes
BnaC03g60600D	WSLB	WSLA	OK	0.0413546	4.03283	6.6076	0.000190718	yes
BnaC03g61100D	WSLB	WSLA	OK	0.012221	1.38826	6.82777	9.27416e-05	yes
BnaC03g62050D	WSLB	WSLA	OK	0.265769	2.48325	3.22399	0.00114568	yes
BnaC03g62280D	WSLB	WSLA	OK	0.142	89.6015	9.30149	0	yes
BnaC03g63880D	WSLB	WSLA	OK	0.160371	83.701	9.02768	1.63786e-08	yes
BnaC03g65570D	WSLB	WSLA	OK	3.04357	24.1307	2.98703	0.000117758	yes
BnaC03g65730D	WSLB	WSLA	OK	0.121229	149.845	10.2715	0	yes
BnaC03g67980D	WSLB	WSLA	OK	0.946007	19.9088	4.39542	1.40326e-07	yes
BnaC03g68280D	WSLB	WSLA	OK	0.112677	1.30769	3.53676	0.00827102	yes
BnaC03g70940D	WSLB	WSLA	OK	0.132859	2.85653	4.4263	4.49321e-06	yes
BnaC03g71950D	WSLB	WSLA	OK	0.119426	1.9498	4.02913	0.00751152	yes
BnaC03g72110D	WSLB	WSLA	OK	0.0537036	6.87715	7.00065	5.23204e-05	yes
BnaC03g73200D	WSLB	WSLA	OK	1.71631	24.3342	3.82561	0.00118748	yes
BnaC03g73840D	WSLB	WSLA	OK	2.00796	10.7825	2.42488	0.00348973	yes
BnaC03g74060D	WSLB	WSLA	OK	0.602985	6.3566	3.39806	3.06905e-05	yes
BnaC03g74070D	WSLB	WSLA	OK	0.0226965	30.4278	10.3887	3.45497e-11	yes
BnaC03g74230D	WSLB	WSLA	OK	0.122667	2.10181	4.09882	0.00211053	yes
BnaC03g74580D	WSLB	WSLA	OK	0.459368	3.38822	2.88281	0.00537119	yes
BnaC03g74670D	WSLB	WSLA	OK	0.0442166	1.34714	4.92917	0.00029965	yes
BnaC03g77150D	WSLB	WSLA	OK	0.408288	2.92662	2.84158	0.00753207	yes
BnaC03g77160D	WSLB	WSLA	OK	9.02242	48.9271	2.43905	0.00206971	yes
BnaC04g00490D	WSLB	WSLA	OK	0.00623132	1.03555	7.37664	1.33592e-05	yes
BnaC04g01960D	WSLB	WSLA	OK	0.333704	3.06105	3.19739	0.00140108	yes
BnaC04g02100D	WSLB	WSLA	OK	0.12871	6.50356	5.65903	0.00301544	yes
BnaC04g02500D	WSLB	WSLA	OK	1.01644	16.8018	4.04701	8.31167e-05	yes
BnaC04g03310D	WSLB	WSLA	OK	1.18736	16.8198	3.82433	0.000557053	yes
BnaC04g03370D	WSLB	WSLA	OK	0.283429	6.77728	4.57965	4.96919e-07	yes
BnaC04g03940D	WSLB	WSLA	OK	0.226538	4.56832	4.33384	2.24645e-05	yes
BnaC04g06210D	WSLB	WSLA	OK	1.37914	15.4708	3.4877	7.67464e-05	yes
BnaC04g06300D	WSLB	WSLA	OK	0.817553	4.67743	2.51633	0.0073464	yes
BnaC04g07720D	WSLB	WSLA	OK	0.042378	7.55696	7.47835	9.19599e-06	yes
BnaC04g09650D	WSLB	WSLA	OK	5.5309	26.0097	2.23346	0.00876029	yes
BnaC04g09670D	WSLB	WSLA	OK	0.0491206	7.6092	7.27527	1.97707e-05	yes
BnaC04g11670D	WSLB	WSLA	OK	0.589244	4.71332	2.99981	0.00220762	yes
BnaC04g11700D	WSLB	WSLA	OK	0.324143	6.4287	4.30983	3.6378e-06	yes
BnaC04g12560D	WSLB	WSLA	OK	0.890827	10.0752	3.49951	0.000224781	yes
BnaC04g15990D	WSLB	WSLA	OK	0.0610276	2.4926	5.35204	0.000505199	yes
BnaC04g17300D	WSLB	WSLA	OK	10.5631	44.254	2.06677	0.00952522	yes
BnaC04g22860D	WSLB	WSLA	OK	0.0390991	1.19162	4.92964	0.000291627	yes
BnaC04g23540D	WSLB	WSLA	OK	0.267878	5.20259	4.27959	0.00347503	yes
BnaC04g23800D	WSLB	WSLA	OK	3.93823	20.0947	2.3512	0.00826558	yes
BnaC04g25360D	WSLB	WSLA	OK	1.58411	16.8796	3.41353	0.00451735	yes
BnaC04g26930D	WSLB	WSLA	OK	0.0292435	2.27584	6.28214	0.000530742	yes
BnaC04g32810D	WSLB	WSLA	OK	0.38312	6.37342	4.0562	0.000120721	yes
BnaC04g35970D	WSLB	WSLA	OK	0.0948332	2.08667	4.45966	0.00014074	yes
BnaC04g37930D	WSLB	WSLA	OK	0.0418128	6.27403	7.2293	1.04445e-07	yes
BnaC04g39030D	WSLB	WSLA	OK	1.53275	25.2914	4.04445	7.60125e-08	yes
BnaC04g39060D	WSLB	WSLA	OK	0.747205	5.61752	2.91036	0.00200262	yes
BnaC04g40550D	WSLB	WSLA	OK	2.89996	19.9897	2.78515	0.00145828	yes
BnaC04g42190D	WSLB	WSLA	OK	0.0199763	1.53557	6.26434	0.00056081	yes
BnaC04g42640D	WSLB	WSLA	OK	0.0266526	2.39119	6.48731	0.000280434	yes
BnaC04g42720D	WSLB	WSLA	OK	0.129104	7.20205	5.80181	4.41433e-06	yes
BnaC04g45080D	WSLB	WSLA	OK	0.164042	2.92169	4.15466	1.49105e-05	yes
BnaC04g45510D	WSLB	WSLA	OK	0.332804	9.8589	4.88868	1.01624e-06	yes
BnaC04g45570D	WSLB	WSLA	OK	0.24965	256.159	10.0029	0	yes
BnaC04g45770D	WSLB	WSLA	OK	0.0506479	2.60968	5.68723	3.14842e-06	yes
BnaC04g46140D	WSLB	WSLA	OK	1.80095	9.64233	2.42063	0.00323859	yes
BnaC04g47300D	WSLB	WSLA	OK	0.0265093	1.31541	5.63287	0.00318995	yes
BnaC04g48380D	WSLB	WSLA	OK	0.134269	2.00334	3.89921	7.67131e-05	yes
BnaC04g48430D	WSLB	WSLA	OK	4.90135	20.5032	2.0646	0.00859271	yes
BnaC04g49440D	WSLB	WSLA	OK	2.41433	27.7826	3.52449	0.000200771	yes
BnaC04g50180D	WSLB	WSLA	OK	0.425225	3.9815	3.22701	0.00270775	yes
BnaC04g50430D	WSLB	WSLA	OK	1.04982	4.79983	2.19284	0.00756583	yes
BnaC04g50700D	WSLB	WSLA	OK	0.283146	4.07701	3.8479	1.54952e-05	yes
BnaC04g50950D	WSLB	WSLA	OK	0.448678	10.1721	4.50279	7.02088e-05	yes
BnaC04g51210D	WSLB	WSLA	OK	0.199862	17.0655	6.41594	7.79721e-11	yes
BnaC04g51260D	WSLB	WSLA	OK	0.774077	7.2384	3.22512	0.00929566	yes
BnaC04g51510D	WSLB	WSLA	OK	0.195282	2.72447	3.80234	8.80529e-06	yes
BnaC04g52090D	WSLB	WSLA	OK	0.0145597	8.52705	9.19392	7.83617e-09	yes
BnaC04g52790D	WSLB	WSLA	OK	0.192276	2.76696	3.84705	0.00337644	yes
BnaC04g52840D	WSLB	WSLA	OK	1.65932	49.2117	4.89034	6.23192e-10	yes
BnaC04g52910D	WSLB	WSLA	OK	0.168797	21.2709	6.97745	0	yes
BnaC04g52990D	WSLB	WSLA	OK	0.637073	10.6116	4.05803	0.000688028	yes
BnaC04g53300D	WSLB	WSLA	OK	0.261948	5.5706	4.41048	2.42083e-06	yes
BnaC04g54040D	WSLB	WSLA	OK	0.0583467	4.84822	6.37666	9.79053e-10	yes
BnaC04g54250D	WSLB	WSLA	OK	0.027999	1.20712	5.43005	0.00515955	yes
BnaC04g54340D	WSLB	WSLA	OK	0.148622	3.36766	4.50202	4.17479e-06	yes
BnaC04g56160D	WSLB	WSLA	OK	0.313786	17.6766	5.81592	2.34224e-10	yes
BnaC04g56400D	WSLB	WSLA	OK	0.0694695	2.05871	4.88922	0.00126931	yes
BnaC04g56750D	WSLB	WSLA	OK	0.396112	2.87457	2.85936	0.00711904	yes
BnaC05g00670D	WSLB	WSLA	OK	0.927905	41.1621	5.4712	2.57843e-12	yes
BnaC05g01220D	WSLB	WSLA	OK	0.133243	2.11656	3.98959	0.00202888	yes
BnaC05g01530D	WSLB	WSLA	OK	4.69821	35.3556	2.91176	0.00308123	yes
BnaC05g01600D	WSLB	WSLA	OK	0.334875	3.12544	3.22236	7.03431e-05	yes
BnaC05g01930D	WSLB	WSLA	OK	0.0379075	7.61173	7.6496	3.2791e-11	yes
BnaC05g01970D	WSLB	WSLA	OK	0.229156	8.19084	5.15961	1.30357e-07	yes
BnaC05g02000D	WSLB	WSLA	OK	0.0300019	10.1083	8.39626	0.00914742	yes
BnaC05g03430D	WSLB	WSLA	OK	8.67769	102.019	3.55538	0.0013851	yes
BnaC05g03530D	WSLB	WSLA	OK	0.275489	3.78285	3.77941	0.000387393	yes
BnaC05g03830D	WSLB	WSLA	OK	0.0575361	7.62576	7.05027	2.12702e-09	yes
BnaC05g04530D	WSLB	WSLA	OK	1.89525	15.0747	2.99166	0.000133388	yes
BnaC05g05740D	WSLB	WSLA	OK	0.183406	10.5094	5.84049	1.77655e-09	yes
BnaC05g08500D	WSLB	WSLA	OK	1.92754	9.86096	2.35496	0.00867118	yes
BnaC05g10050D	WSLB	WSLA	OK	0.25421	3.74174	3.87962	4.81381e-05	yes
BnaC05g10970D	WSLB	WSLA	OK	0.127384	1.79491	3.81666	0.000317623	yes
BnaC05g11360D	WSLB	WSLA	OK	0.130888	21.4852	7.35887	0	yes
BnaC05g11470D	WSLB	WSLA	OK	2.12606	32.562	3.93694	9.35612e-06	yes
BnaC05g11490D	WSLB	WSLA	OK	0.00574545	1.8399	8.32299	3.3261e-07	yes
BnaC05g11570D	WSLB	WSLA	OK	0.17329	1.82632	3.39768	0.00215974	yes
BnaC05g11620D	WSLB	WSLA	OK	1.16765	10.6947	3.19522	0.000372019	yes
BnaC05g11680D	WSLB	WSLA	OK	0.964948	33.6069	5.12216	3.94497e-09	yes
BnaC05g11890D	WSLB	WSLA	OK	0.434919	5.21061	3.58263	3.1618e-06	yes
BnaC05g14270D	WSLB	WSLA	OK	0.544695	12.8068	4.55532	1.58056e-07	yes
BnaC05g14860D	WSLB	WSLA	OK	0.0489688	2.36812	5.59574	0.00349321	yes
BnaC05g14890D	WSLB	WSLA	OK	0.0504017	3.04135	5.91509	2.2218e-10	yes
BnaC05g15480D	WSLB	WSLA	OK	0.2108	1.95548	3.21357	0.0011654	yes
BnaC05g15770D	WSLB	WSLA	OK	0.0177495	1.33579	6.23377	0.000613925	yes
BnaC05g18590D	WSLB	WSLA	OK	0.0311267	2.31785	6.21849	0.000637534	yes
BnaC05g20260D	WSLB	WSLA	OK	0.150007	2.39786	3.99864	0.000472284	yes
BnaC05g21470D	WSLB	WSLA	OK	0.0672946	316.391	12.1989	0	yes
BnaC05g22050D	WSLB	WSLA	OK	5.11116	23.3336	2.19069	0.00373124	yes
BnaC05g28340D	WSLB	WSLA	OK	0.26887	2.53042	3.2344	0.000525589	yes
BnaC05g33170D	WSLB	WSLA	OK	1.10124	8.49827	2.94804	0.0030516	yes
BnaC05g35820D	WSLB	WSLA	OK	0.0308429	2.04532	6.05125	0.00105194	yes
BnaC05g35870D	WSLB	WSLA	OK	2.80616	73.4552	4.7102	5.15684e-10	yes
BnaC05g36760D	WSLB	WSLA	OK	28.549	151.182	2.40477	0.00107047	yes
BnaC05g36940D	WSLB	WSLA	OK	1.01994	11.2435	3.46254	1.06255e-05	yes
BnaC05g37800D	WSLB	WSLA	OK	17.1326	133.277	2.9596	3.832e-05	yes
BnaC05g38070D	WSLB	WSLA	OK	0.115975	4.82203	5.37775	3.88844e-05	yes
BnaC05g39690D	WSLB	WSLA	OK	0.124185	8.4339	6.08564	1.15543e-09	yes
BnaC05g40360D	WSLB	WSLA	OK	0.0372656	1.63257	5.45315	0.00489928	yes
BnaC05g41210D	WSLB	WSLA	OK	0.0971643	44.4035	8.83603	0	yes
BnaC05g44510D	WSLB	WSLA	OK	1.8573	98.4115	5.72755	1.17235e-10	yes
BnaC05g45020D	WSLB	WSLA	OK	0.823926	9.79452	3.57139	3.36528e-05	yes
BnaC05g45260D	WSLB	WSLA	OK	0.194291	2.02588	3.38226	0.00183013	yes
BnaC05g45430D	WSLB	WSLA	OK	0.153543	5.83825	5.24882	7.23086e-05	yes
BnaC05g46040D	WSLB	WSLA	OK	0.115386	2.12603	4.20362	0.000159035	yes
BnaC05g47310D	WSLB	WSLA	OK	0.191102	4.44559	4.53996	2.83795e-08	yes
BnaC05g49760D	WSLB	WSLA	OK	0.225028	3.84806	4.09595	6.39381e-05	yes
BnaC06g01060D	WSLB	WSLA	OK	13.7605	124.643	3.17921	4.54754e-05	yes
BnaC06g01410D	WSLB	WSLA	OK	1.68811	11.0559	2.71134	0.00217567	yes
BnaC06g02740D	WSLB	WSLA	OK	0.744302	27.3006	5.1969	2.29271e-11	yes
BnaC06g05340D	WSLB	WSLA	OK	0.0153333	8.39335	9.09643	1.20586e-08	yes
BnaC06g05350D	WSLB	WSLA	OK	4.73855	22.522	2.24882	0.00281557	yes
BnaC06g05910D	WSLB	WSLA	OK	0.530623	9.59968	4.17723	1.24468e-05	yes
BnaC06g05920D	WSLB	WSLA	OK	0.295201	8.26386	4.80705	2.09769e-05	yes
BnaC06g05930D	WSLB	WSLA	OK	0.33601	8.61443	4.68018	4.36821e-05	yes
BnaC06g05990D	WSLB	WSLA	OK	0.153463	33.3074	7.76181	0	yes
BnaC06g06830D	WSLB	WSLA	OK	1.13619	14.173	3.64087	6.54482e-06	yes
BnaC06g07060D	WSLB	WSLA	OK	0.0259533	1.11866	5.42971	0.00516101	yes
BnaC06g08570D	WSLB	WSLA	OK	0.0262398	3.91792	7.22219	2.36311e-05	yes
BnaC06g11750D	WSLB	WSLA	OK	0.165476	83.1028	8.97213	0	yes
BnaC06g12470D	WSLB	WSLA	OK	0.239464	15.3972	6.00671	1.73479e-11	yes
BnaC06g13030D	WSLB	WSLA	OK	0.402161	93.529	7.8615	0	yes
BnaC06g15990D	WSLB	WSLA	OK	0.0300842	1.97436	6.03624	0.00109947	yes
BnaC06g16220D	WSLB	WSLA	OK	0.0541982	4.63054	6.41679	0.000349866	yes
BnaC06g17400D	WSLB	WSLA	OK	0.0277322	106.657	11.9091	3.85854e-14	yes
BnaC06g17590D	WSLB	WSLA	OK	0.32081	6.70562	4.38558	0.00034995	yes
BnaC06g18220D	WSLB	WSLA	OK	0.735543	15.2242	4.37141	3.40287e-07	yes
BnaC06g18550D	WSLB	WSLA	OK	0.0519678	1.36644	4.71666	0.000719724	yes
BnaC06g18820D	WSLB	WSLA	OK	0.215536	359.998	10.7058	0	yes
BnaC06g19230D	WSLB	WSLA	OK	0.30297	3.9001	3.68627	0.00221184	yes
BnaC06g19410D	WSLB	WSLA	OK	2.30956	16.2959	2.81882	0.00052846	yes
BnaC06g19430D	WSLB	WSLA	OK	0.0906874	3.00312	5.04941	0.000174692	yes
BnaC06g19530D	WSLB	WSLA	OK	1.05697	8.55982	3.01765	0.000112652	yes
BnaC06g21930D	WSLB	WSLA	OK	0.238304	10.0037	5.39159	2.31383e-09	yes
BnaC06g22960D	WSLB	WSLA	OK	0.505083	3.67948	2.86491	0.00624519	yes
BnaC06g23690D	WSLB	WSLA	OK	1.37105	22.689	4.04864	2.65154e-06	yes
BnaC06g23700D	WSLB	WSLA	OK	0.117542	8.03066	6.09427	8.5828e-07	yes
BnaC06g23920D	WSLB	WSLA	OK	0.28192	3.1181	3.46731	0.000591282	yes
BnaC06g25440D	WSLB	WSLA	OK	0.209371	3.29242	3.97502	7.45381e-05	yes
BnaC06g25520D	WSLB	WSLA	OK	0.617154	12.4893	4.33892	0.00291834	yes
BnaC06g26240D	WSLB	WSLA	OK	3.63964	258.921	6.15257	4.23634e-09	yes
BnaC06g27410D	WSLB	WSLA	OK	0.469529	9.07056	4.27191	2.80514e-06	yes
BnaC06g28240D	WSLB	WSLA	OK	0.0287562	1.23517	5.42469	0.00523177	yes
BnaC06g28660D	WSLB	WSLA	OK	0.0302921	2.0991	6.11468	0.000874852	yes
BnaC06g29350D	WSLB	WSLA	OK	0.300682	4.77926	3.99048	3.88003e-05	yes
BnaC06g29460D	WSLB	WSLA	OK	0.111708	1.58124	3.82325	0.00370635	yes
BnaC06g29700D	WSLB	WSLA	OK	0.042614	1.67972	5.30075	0.00060996	yes
BnaC06g30130D	WSLB	WSLA	OK	0.0788547	1.85953	4.5596	0.000470968	yes
BnaC06g30680D	WSLB	WSLA	OK	0.147113	4.23821	4.84846	8.90183e-06	yes
BnaC06g30690D	WSLB	WSLA	OK	0.0649513	56.594	9.76707	0	yes
BnaC06g30920D	WSLB	WSLA	OK	4.57802	19.5871	2.0971	0.00537082	yes
BnaC06g31460D	WSLB	WSLA	OK	0.114199	26.0497	7.83357	0	yes
BnaC06g32450D	WSLB	WSLA	OK	0.0752551	1.28162	4.09003	0.00129199	yes
BnaC06g33410D	WSLB	WSLA	OK	0.113285	4.05736	5.16252	0.000108156	yes
BnaC06g33640D	WSLB	WSLA	OK	2.36262	13.0802	2.46892	0.00510066	yes
BnaC06g34730D	WSLB	WSLA	OK	1.1853	28.3526	4.58016	6.82236e-07	yes
BnaC06g35220D	WSLB	WSLA	OK	0.13789	1.99563	3.85526	5.09193e-05	yes
BnaC06g37280D	WSLB	WSLA	OK	0.218018	12.113	5.79597	4.385e-10	yes
BnaC06g37650D	WSLB	WSLA	OK	1.18362	76.359	6.01152	4.05293e-11	yes
BnaC06g38840D	WSLB	WSLA	OK	4.81125	38.9166	3.0159	8.98521e-05	yes
BnaC06g38990D	WSLB	WSLA	OK	9.41462	106.184	3.49552	0.000352156	yes
BnaC06g40180D	WSLB	WSLA	OK	0.951696	21.9515	4.52768	6.56541e-09	yes
BnaC06g40530D	WSLB	WSLA	OK	5.79822	55.3475	3.25484	2.89756e-05	yes
BnaC06g40570D	WSLB	WSLA	OK	2.72583	23.2792	3.09427	3.9492e-05	yes
BnaC06g41760D	WSLB	WSLA	OK	0.0257303	1.0009	5.28168	6.00251e-05	yes
BnaC06g42070D	WSLB	WSLA	OK	0.855512	5.94182	2.79605	0.00201535	yes
BnaC06g43410D	WSLB	WSLA	OK	0.131001	4.79751	5.19463	1.84417e-06	yes
BnaC06g43520D	WSLB	WSLA	OK	0.165268	3.59614	4.44357	3.959e-06	yes
BnaC06g43850D	WSLB	WSLA	OK	0.0178956	11.9297	9.38074	3.43826e-09	yes
BnaC07g00080D	WSLB	WSLA	OK	0.824329	8.10616	3.29773	0.000530742	yes
BnaC07g03670D	WSLB	WSLA	OK	0.0868293	4.19083	5.59291	4.30639e-07	yes
BnaC07g11680D	WSLB	WSLA	OK	3.02033	136.757	5.50076	1.82806e-12	yes
BnaC07g12690D	WSLB	WSLA	OK	0.162385	3.1418	4.2741	1.29675e-05	yes
BnaC07g13390D	WSLB	WSLA	OK	0.0361659	14.7897	8.67574	0.000372037	yes
BnaC07g13550D	WSLB	WSLA	OK	2.50495	13.4261	2.42218	0.00137935	yes
BnaC07g14810D	WSLB	WSLA	OK	0.136937	5.45369	5.31565	5.14154e-05	yes
BnaC07g15750D	WSLB	WSLA	OK	0.0644576	1.64536	4.67391	9.8146e-06	yes
BnaC07g15760D	WSLB	WSLA	OK	0.17821	2.55391	3.84106	0.000143393	yes
BnaC07g17940D	WSLB	WSLA	OK	0.0419659	1.09294	4.70285	0.000140509	yes
BnaC07g18070D	WSLB	WSLA	OK	0.714308	975.469	10.4153	0	yes
BnaC07g18080D	WSLB	WSLA	OK	0.121319	3.64001	4.90707	0.000330008	yes
BnaC07g20750D	WSLB	WSLA	OK	0.0408318	2.41864	5.88836	0.00169846	yes
BnaC07g20890D	WSLB	WSLA	OK	0.0593895	1.89153	4.9932	0.000225025	yes
BnaC07g22040D	WSLB	WSLA	OK	1.09967	77.2093	6.13364	7.49717e-14	yes
BnaC07g22120D	WSLB	WSLA	OK	0.0831933	3.71934	5.48244	0.00462932	yes
BnaC07g22910D	WSLB	WSLA	OK	0.138707	4.25289	4.93833	4.38962e-05	yes
BnaC07g23310D	WSLB	WSLA	OK	1.63334	20.8645	3.67515	1.29712e-06	yes
BnaC07g24050D	WSLB	WSLA	OK	0.17316	4.61108	4.73493	1.40017e-07	yes
BnaC07g24500D	WSLB	WSLA	OK	0.101951	3.47611	5.09153	1.47227e-07	yes
BnaC07g25530D	WSLB	WSLA	OK	0.123627	2.5811	4.38391	0.000131559	yes
BnaC07g26140D	WSLB	WSLA	OK	0.0301211	1.83373	5.92786	8.46103e-10	yes
BnaC07g26760D	WSLB	WSLA	OK	0.914388	15.1598	4.0513	1.39562e-07	yes
BnaC07g27070D	WSLB	WSLA	OK	0.139307	3.95291	4.82657	1.02217e-05	yes
BnaC07g27160D	WSLB	WSLA	OK	0.586984	10.4999	4.16091	9.53167e-08	yes
BnaC07g28030D	WSLB	WSLA	OK	0.686859	4.20554	2.6142	0.00775025	yes
BnaC07g28770D	WSLB	WSLA	OK	0.0674668	25.1974	8.54488	0	yes
BnaC07g29730D	WSLB	WSLA	OK	0.0312674	6.26802	7.64721	4.86857e-06	yes
BnaC07g31120D	WSLB	WSLA	OK	0.0357079	1.06758	4.90195	0.000331217	yes
BnaC07g35510D	WSLB	WSLA	OK	0.0702393	2.52361	5.16707	0.000104733	yes
BnaC07g36380D	WSLB	WSLA	OK	0.144318	198.472	10.4255	2.92628e-11	yes
BnaC07g40110D	WSLB	WSLA	OK	0.0671057	2.9782	5.47186	1.10461e-08	yes
BnaC07g40130D	WSLB	WSLA	OK	0.05963	1.20568	4.33767	0.000777759	yes
BnaC07g41670D	WSLB	WSLA	OK	1.55305	49.0972	4.98247	5.13777e-11	yes
BnaC07g42360D	WSLB	WSLA	OK	0.0665582	8.86342	7.0571	2.05385e-09	yes
BnaC07g42500D	WSLB	WSLA	OK	1.96391	28.3935	3.85376	1.26617e-06	yes
BnaC07g42660D	WSLB	WSLA	OK	8.45163	78.6959	3.21899	7.55128e-06	yes
BnaC07g45010D	WSLB	WSLA	OK	0.136485	1.32001	3.27373	0.00451735	yes
BnaC07g45280D	WSLB	WSLA	OK	0.04563	68.2592	10.5468	0	yes
BnaC07g45350D	WSLB	WSLA	OK	0.408114	22.4123	5.77917	2.37859e-11	yes
BnaC07g46870D	WSLB	WSLA	OK	0.351222	2.81506	3.00271	0.00879091	yes
BnaC07g46900D	WSLB	WSLA	OK	0.24091	2.56807	3.41412	0.00217074	yes
BnaC07g46980D	WSLB	WSLA	OK	0.0239437	1.11983	5.5475	0.00389065	yes
BnaC07g47090D	WSLB	WSLA	OK	0.0958857	1.37996	3.84717	0.0033937	yes
BnaC07g49710D	WSLB	WSLA	OK	0.016037	14.4393	9.81437	4.89029e-10	yes
BnaC07g51170D	WSLB	WSLA	OK	0.692574	55.6188	6.32746	0	yes
BnaC08g00210D	WSLB	WSLA	OK	0.316942	12.8508	5.3415	1.04381e-09	yes
BnaC08g00620D	WSLB	WSLA	OK	3.20665	12.9406	2.01277	0.00965906	yes
BnaC08g01420D	WSLB	WSLA	OK	0.153202	11.5623	6.23784	5.03413e-12	yes
BnaC08g02320D	WSLB	WSLA	OK	0.292118	5.03094	4.1062	0.00124582	yes
BnaC08g02370D	WSLB	WSLA	OK	0.278571	3.38995	3.60515	0.00138936	yes
BnaC08g08340D	WSLB	WSLA	OK	0.555398	81.0737	7.18957	0	yes
BnaC08g09480D	WSLB	WSLA	OK	0.0957473	36.5836	8.57775	1.15575e-07	yes
BnaC08g09910D	WSLB	WSLA	OK	0.179438	6.88957	5.26286	6.72838e-05	yes
BnaC08g13070D	WSLB	WSLA	OK	0.975585	8.68913	3.15487	2.77646e-05	yes
BnaC08g15820D	WSLB	WSLA	OK	0.117802	1.67812	3.8324	0.0019258	yes
BnaC08g16530D	WSLB	WSLA	OK	0.106157	24.584	7.85538	2.20817e-06	yes
BnaC08g16540D	WSLB	WSLA	OK	0.113261	1.21538	3.42369	0.000324192	yes
BnaC08g18090D	WSLB	WSLA	OK	0.028932	1.17182	5.33994	0.00631888	yes
BnaC08g18470D	WSLB	WSLA	OK	0.139965	39.1726	8.12864	0	yes
BnaC08g20250D	WSLB	WSLA	OK	0.304548	11.7674	5.27198	2.94426e-10	yes
BnaC08g21000D	WSLB	WSLA	OK	0.108431	16.9689	7.28998	1.87797e-05	yes
BnaC08g23280D	WSLB	WSLA	OK	0.406541	2.77053	2.76869	0.00756583	yes
BnaC08g23460D	WSLB	WSLA	OK	0.213971	368.199	10.7489	0	yes
BnaC08g24320D	WSLB	WSLA	OK	0.0309598	1.47681	5.57594	3.38045e-07	yes
BnaC08g26720D	WSLB	WSLA	OK	0.336202	29.4879	6.45465	1.11304e-13	yes
BnaC08g29730D	WSLB	WSLA	OK	0.105159	49.0012	8.8641	0	yes
BnaC08g33220D	WSLB	WSLA	OK	0.366323	4.43406	3.59744	8.5901e-05	yes
BnaC08g34130D	WSLB	WSLA	OK	0.0329732	1.20425	5.1907	9.18743e-05	yes
BnaC08g34310D	WSLB	WSLA	OK	0.0113334	4.08611	8.494	0.000548422	yes
BnaC08g35400D	WSLB	WSLA	OK	1.57592	10.683	2.76106	0.00183013	yes
BnaC08g35700D	WSLB	WSLA	OK	0.24524	5.51013	4.48982	2.11264e-05	yes
BnaC08g36810D	WSLB	WSLA	OK	0.0811728	1.55838	4.26291	1.1395e-05	yes
BnaC08g37780D	WSLB	WSLA	OK	2.05448	10.7811	2.39166	0.00619997	yes
BnaC08g39640D	WSLB	WSLA	OK	0.156114	3.44883	4.46543	5.70466e-06	yes
BnaC08g39740D	WSLB	WSLA	OK	0.29133	12.6504	5.44038	2.71635e-09	yes
BnaC08g39780D	WSLB	WSLA	OK	0.24506	2.53929	3.37322	0.00107516	yes
BnaC08g40310D	WSLB	WSLA	OK	0.902259	5.76269	2.67513	0.00827718	yes
BnaC08g40680D	WSLB	WSLA	OK	0.165395	1.90518	3.52594	0.00145539	yes
BnaC08g41350D	WSLB	WSLA	OK	0.866019	11.7052	3.7566	3.08494e-06	yes
BnaC08g41620D	WSLB	WSLA	OK	8.48694	45.4128	2.41978	0.000906764	yes
BnaC08g48340D	WSLB	WSLA	OK	0.223986	10.0271	5.48436	5.99398e-08	yes
BnaC08g49050D	WSLB	WSLA	OK	0.606185	7.88779	3.70179	8.24455e-05	yes
BnaC08g49300D	WSLB	WSLA	OK	4.31397	77.8207	4.17307	6.24908e-08	yes
BnaC09g00430D	WSLB	WSLA	OK	0.0915043	1.43903	3.97511	0.0021134	yes
BnaC09g01820D	WSLB	WSLA	OK	0.0645863	1.16157	4.1687	0.000519264	yes
BnaC09g02150D	WSLB	WSLA	OK	0.0213067	2.79193	7.03382	4.56264e-05	yes
BnaC09g02680D	WSLB	WSLA	OK	0.346913	3.96174	3.51349	6.19436e-05	yes
BnaC09g03570D	WSLB	WSLA	OK	11.0333	146.844	3.73434	3.08585e-07	yes
BnaC09g06560D	WSLB	WSLA	OK	0.0360652	1.96593	5.76846	0.00620426	yes
BnaC09g07940D	WSLB	WSLA	OK	0.0732783	0.999172	3.76928	0.00245035	yes
BnaC09g08880D	WSLB	WSLA	OK	0.081956	1.91909	4.54943	5.28578e-05	yes
BnaC09g09800D	WSLB	WSLA	OK	0.135268	5.36183	5.30884	1.97658e-06	yes
BnaC09g10090D	WSLB	WSLA	OK	1.41316	8.27032	2.54902	0.00642494	yes
BnaC09g10950D	WSLB	WSLA	OK	0.0956207	59.8113	9.28888	0	yes
BnaC09g12200D	WSLB	WSLA	OK	0.214964	5.63704	4.71277	0.000740857	yes
BnaC09g14750D	WSLB	WSLA	OK	0.176456	2.27483	3.68838	0.00215148	yes
BnaC09g14770D	WSLB	WSLA	OK	1.92542	8.95519	2.21755	0.00621882	yes
BnaC09g18380D	WSLB	WSLA	OK	0.362022	420.416	10.1815	0	yes
BnaC09g19220D	WSLB	WSLA	OK	3.43485	26.7361	2.96047	0.000886484	yes
BnaC09g21780D	WSLB	WSLA	OK	66.2807	648.373	3.29016	3.35017e-05	yes
BnaC09g21790D	WSLB	WSLA	OK	10.0743	97.1851	3.27005	0.000138872	yes
BnaC09g26010D	WSLB	WSLA	OK	0.621091	10.9882	4.14501	1.3402e-06	yes
BnaC09g26330D	WSLB	WSLA	OK	4.51722	30.1359	2.73797	0.000140195	yes
BnaC09g27850D	WSLB	WSLA	OK	2.38285	18.8829	2.98632	0.00157514	yes
BnaC09g28270D	WSLB	WSLA	OK	0.256507	1006.23	11.9377	3.85854e-14	yes
BnaC09g31600D	WSLB	WSLA	OK	1.0148	36.2256	5.15774	5.24701e-11	yes
BnaC09g32530D	WSLB	WSLA	OK	0.0300277	5.19398	7.4344	1.08424e-05	yes
BnaC09g34920D	WSLB	WSLA	OK	0.0308894	4.25054	7.10439	3.57264e-05	yes
BnaC09g36580D	WSLB	WSLA	OK	15.9592	80.3966	2.33274	0.00317675	yes
BnaC09g36670D	WSLB	WSLA	OK	7.74197	36.1117	2.22169	0.00425947	yes
BnaC09g38440D	WSLB	WSLA	OK	1.33971	9.65413	2.84922	0.000431208	yes
BnaC09g51060D	WSLB	WSLA	OK	3.90316	16.919	2.11592	0.0048448	yes
BnaCnng01370D	WSLB	WSLA	OK	0.637894	10.3503	4.02021	1.24425e-05	yes
BnaCnng01580D	WSLB	WSLA	OK	0.45825	4.46357	3.28399	0.00114074	yes
BnaCnng01600D	WSLB	WSLA	OK	0.776771	9.35479	3.59014	0.000337492	yes
BnaCnng01790D	WSLB	WSLA	OK	0.0851972	12.4562	7.19185	0	yes
BnaCnng01840D	WSLB	WSLA	OK	0.563261	22.4422	5.31627	2.87391e-11	yes
BnaCnng01870D	WSLB	WSLA	OK	0.0122003	2.8497	7.86775	0.00201434	yes
BnaCnng01880D	WSLB	WSLA	OK	1.17924	27.0516	4.51979	8.86574e-09	yes
BnaCnng02030D	WSLB	WSLA	OK	0.0364279	3.31684	6.50862	0.000265418	yes
BnaCnng02040D	WSLB	WSLA	OK	0.303016	7.43155	4.6162	9.14059e-09	yes
BnaCnng02050D	WSLB	WSLA	OK	0.908978	13.4037	3.88224	9.41188e-06	yes
BnaCnng02060D	WSLB	WSLA	OK	0.320886	12.4519	5.27816	1.61328e-09	yes
BnaCnng02120D	WSLB	WSLA	OK	0.0424964	1.86969	5.45931	0.000338389	yes
BnaCnng02160D	WSLB	WSLA	OK	0.130606	3.1948	4.61243	3.79001e-07	yes
BnaCnng02170D	WSLB	WSLA	OK	0.37087	4.3969	3.5675	0.000121856	yes
BnaCnng02180D	WSLB	WSLA	OK	0.107788	3.22433	4.90273	1.01256e-06	yes
BnaCnng02210D	WSLB	WSLA	OK	0.916964	5.71789	2.64055	0.00786777	yes
BnaCnng02280D	WSLB	WSLA	OK	1.59444	8.97343	2.49261	0.00236737	yes
BnaCnng02360D	WSLB	WSLA	OK	0.765404	67.7508	6.46787	0	yes
BnaCnng03420D	WSLB	WSLA	OK	0.0291808	14.0675	8.91314	0.00455601	yes
BnaCnng06640D	WSLB	WSLA	OK	0.178333	1.65747	3.21634	0.000762263	yes
BnaCnng06950D	WSLB	WSLA	OK	1.24761	10.9214	3.12992	0.00325304	yes
BnaCnng07770D	WSLB	WSLA	OK	1.17466	6.44244	2.45537	0.00761988	yes
BnaCnng08630D	WSLB	WSLA	OK	0.0194161	4.68337	7.91415	1.71635e-06	yes
BnaCnng09360D	WSLB	WSLA	OK	0.216764	9.30551	5.42389	2.31383e-09	yes
BnaCnng09390D	WSLB	WSLA	OK	0.103525	6.56415	5.98656	2.53255e-09	yes
BnaCnng15930D	WSLB	WSLA	OK	0.0852737	4.24635	5.63798	1.02997e-05	yes
BnaCnng17900D	WSLB	WSLA	OK	0.0199906	4.92102	7.94349	1.52515e-06	yes
BnaCnng22600D	WSLB	WSLA	OK	5.6355	27.5594	2.28993	0.00190475	yes
BnaCnng27940D	WSLB	WSLA	OK	0.0421649	0.987642	4.54988	0.0013909	yes
BnaCnng28820D	WSLB	WSLA	OK	0.145672	3.29645	4.50012	6.93338e-05	yes
BnaCnng29010D	WSLB	WSLA	OK	0.0276233	1.47217	5.73591	0.00248007	yes
BnaCnng29580D	WSLB	WSLA	OK	0.0156364	1.3991	6.48345	0.000284689	yes
BnaCnng30140D	WSLB	WSLA	OK	0.0353929	1.91356	5.75666	5.56511e-06	yes
BnaCnng30450D	WSLB	WSLA	OK	2.12993	10.8631	2.35056	0.00181963	yes
BnaCnng30490D	WSLB	WSLA	OK	0.0421168	1.17336	4.80011	0.000516134	yes
BnaCnng31110D	WSLB	WSLA	OK	0.0273515	1.23315	5.49458	0.00442847	yes
BnaCnng32030D	WSLB	WSLA	OK	0.0093505	3.93734	8.71796	0.00590665	yes
BnaCnng32500D	WSLB	WSLA	OK	0.299989	24.8169	6.37027	1.11727e-10	yes
BnaCnng33070D	WSLB	WSLA	OK	0.980534	6.31239	2.68655	0.00483646	yes
BnaCnng35540D	WSLB	WSLA	OK	0.0218631	19.8639	9.82743	4.6028e-10	yes
BnaCnng37000D	WSLB	WSLA	OK	0.0559395	2.39921	5.42255	0.00525157	yes
BnaCnng37920D	WSLB	WSLA	OK	3.98235	25.6234	2.68577	0.00189094	yes
BnaCnng38920D	WSLB	WSLA	OK	0.286293	3.97168	3.79419	0.00603267	yes
BnaCnng38930D	WSLB	WSLA	OK	1.19508	13.6718	3.51603	0.00025666	yes
BnaCnng39150D	WSLB	WSLA	OK	0.706199	4.56716	2.69315	0.00378133	yes
BnaCnng42960D	WSLB	WSLA	OK	0.107317	1.3727	3.67707	0.00140411	yes
BnaCnng43330D	WSLB	WSLA	OK	3.21142	30.3203	3.239	4.89441e-06	yes
BnaCnng44190D	WSLB	WSLA	OK	0.0273759	2.26465	6.37024	0.00040406	yes
BnaCnng47780D	WSLB	WSLA	OK	0.0470484	5.49819	6.86867	7.02719e-09	yes
BnaCnng48990D	WSLB	WSLA	OK	0.0446672	1.32565	4.89134	0.0044778	yes
BnaCnng49630D	WSLB	WSLA	OK	0.0380853	5.91869	7.2799	4.45832e-10	yes
BnaCnng54020D	WSLB	WSLA	OK	0.0284083	1.15208	5.34178	0.00632021	yes
BnaCnng55410D	WSLB	WSLA	OK	0.285416	12.4875	5.45128	4.47968e-07	yes
BnaCnng57120D	WSLB	WSLA	OK	1.80066	17.4976	3.28056	0.000331241	yes
BnaCnng58550D	WSLB	WSLA	OK	0.366586	2.97336	3.01987	0.00194127	yes
BnaCnng58720D	WSLB	WSLA	OK	0.163746	20.518	6.96929	5.65476e-13	yes
BnaCnng59260D	WSLB	WSLA	OK	0.104317	2.46352	4.56167	1.9872e-05	yes
BnaCnng60000D	WSLB	WSLA	OK	0.064453	5.42986	6.39652	1.38882e-07	yes
BnaCnng60340D	WSLB	WSLA	OK	0.0612641	0.967434	3.98105	0.000385712	yes
BnaCnng60860D	WSLB	WSLA	OK	0.0505564	1.83125	5.17879	4.73987e-05	yes
BnaCnng61970D	WSLB	WSLA	OK	2.1238	15.7822	2.89358	0.00612554	yes
BnaCnng66020D	WSLB	WSLA	OK	0.128248	2.11639	4.0446	0.000127902	yes
BnaCnng67930D	WSLB	WSLA	OK	0.18923	2.05769	3.44281	0.00549571	yes
BnaCnng71530D	WSLB	WSLA	OK	0.0833494	1.02526	3.62067	0.00477358	yes
BnaCnng75490D	WSLB	WSLA	OK	4.88586	38.3351	2.97198	0.00054794	yes
BnaCnng77360D	WSLB	WSLA	OK	0.28761	3.30834	3.52392	0.0011298	yes
BnaCnng78580D	WSLB	WSLA	OK	0.0570638	26.7147	8.87084	3.26033e-08	yes
BnaUnng01890D	WSLB	WSLA	OK	0.0820719	1.54822	4.23758	0.0011952	yes
BnaUnng02270D	WSLB	WSLA	OK	0.472842	6.16545	3.70478	1.14272e-05	yes
BnaUnng03570D	WSLB	WSLA	OK	0.313715	12.1731	5.27809	1.53296e-07	yes
