# Supplementary material for: Comparative Transcriptome Analysis of Recessive Male Sterility (RGMS) in Sterile and Fertile Brassica napus Lines
Source: PLoS One. 2015 Dec 10;10(12):e0144118. doi: 10.1371/journal.pone.0144118 (PMC4675519; doi:10.1371/journal.pone.0144118)
Supplement: S3 Table — (XLSX) [file pone.0144118.s011.xlsx]

## Sheet: S3 Table
S3 Table. List of down-regulated DEGs identified in WSLA
gene_ID	sample_1	sample_2	status	value_1	value_2	log2(fold_change)	q_value	significant
BnaA01g00810D	WSLB	WSLA	OK	16.9984	0.0521149	-8.34949	0	yes
BnaA01g01190D	WSLB	WSLA	OK	29.1634	5.15976	-2.49878	0.00610062	yes
BnaA01g01510D	WSLB	WSLA	OK	9.88465	0.656162	-3.91307	2.84756e-06	yes
BnaA01g02040D	WSLB	WSLA	OK	1.64053	0.0374014	-5.45493	6.00314e-09	yes
BnaA01g02140D	WSLB	WSLA	OK	3.39524	0.0352542	-6.58958	0.00116779	yes
BnaA01g02230D	WSLB	WSLA	OK	44.5526	0.065442	-9.41108	0	yes
BnaA01g03290D	WSLB	WSLA	OK	2.35806	0.24481	-3.26787	0.0022267	yes
BnaA01g03770D	WSLB	WSLA	OK	8.51289	0.420284	-4.34021	1.06139e-06	yes
BnaA01g04260D	WSLB	WSLA	OK	183.674	0.183269	-9.96898	1.66995e-08	yes
BnaA01g04500D	WSLB	WSLA	OK	65.237	0.0159922	-11.9941	7.41669e-12	yes
BnaA01g04710D	WSLB	WSLA	OK	2.79858	0.278084	-3.33111	0.00681785	yes
BnaA01g05160D	WSLB	WSLA	OK	1.93186	0.079888	-4.59587	0.00388874	yes
BnaA01g05580D	WSLB	WSLA	OK	7.06006	0.133262	-5.72734	8.63349e-10	yes
BnaA01g06430D	WSLB	WSLA	OK	3.45139	0.311052	-3.47195	8.75107e-05	yes
BnaA01g08220D	WSLB	WSLA	OK	3.45302	0.299031	-3.52949	0.000328571	yes
BnaA01g08510D	WSLB	WSLA	OK	3.07588	0.301052	-3.35291	0.00463796	yes
BnaA01g09410D	WSLB	WSLA	OK	3.20054	0.0583185	-5.77821	0.00722592	yes
BnaA01g10170D	WSLB	WSLA	OK	4.59603	0.366275	-3.64939	0.00103164	yes
BnaA01g10450D	WSLB	WSLA	OK	1.22158	0.0588892	-4.3746	3.25669e-06	yes
BnaA01g11220D	WSLB	WSLA	OK	4.94579	0.107145	-5.52857	1.77424e-10	yes
BnaA01g11410D	WSLB	WSLA	OK	2.00169	0.243826	-3.03729	0.00775171	yes
BnaA01g11510D	WSLB	WSLA	OK	9.29917	0.948841	-3.29286	4.92064e-05	yes
BnaA01g11700D	WSLB	WSLA	OK	2.35101	0.200016	-3.55509	0.0024041	yes
BnaA01g11880D	WSLB	WSLA	OK	4.38276	0.285058	-3.94251	0.000293498	yes
BnaA01g12440D	WSLB	WSLA	OK	60.0176	10.486	-2.51692	0.000590757	yes
BnaA01g12700D	WSLB	WSLA	OK	4.91656	0.211409	-4.53954	0.000123366	yes
BnaA01g12750D	WSLB	WSLA	OK	35.0862	0.149001	-7.87944	0	yes
BnaA01g13240D	WSLB	WSLA	OK	4.83482	0.373909	-3.6927	6.14629e-05	yes
BnaA01g13340D	WSLB	WSLA	OK	19.6686	3.02441	-2.70117	0.000371128	yes
BnaA01g13540D	WSLB	WSLA	OK	76.6377	6.23603	-3.61935	4.45576e-07	yes
BnaA01g14010D	WSLB	WSLA	OK	147.7	0.199217	-9.53411	0	yes
BnaA01g14450D	WSLB	WSLA	OK	42.1582	7.16543	-2.55669	0.000997401	yes
BnaA01g14820D	WSLB	WSLA	OK	22.7423	0.0935302	-7.92573	2.40438e-05	yes
BnaA01g15110D	WSLB	WSLA	OK	3.55738	0.0673814	-5.72232	5.94605e-09	yes
BnaA01g15710D	WSLB	WSLA	OK	12.8914	0.458713	-4.81267	1.48209e-09	yes
BnaA01g15890D	WSLB	WSLA	OK	1.699	0.0191205	-6.47342	0.0015916	yes
BnaA01g16410D	WSLB	WSLA	OK	30.2979	0.737773	-5.35989	5.72515e-12	yes
BnaA01g17030D	WSLB	WSLA	OK	13.9507	0.16736	-6.38124	2.98299e-06	yes
BnaA01g17620D	WSLB	WSLA	OK	32.6297	0.416799	-6.29069	2.41159e-12	yes
BnaA01g19360D	WSLB	WSLA	OK	5563.08	5.34011	-10.0248	1.60126e-08	yes
BnaA01g19430D	WSLB	WSLA	OK	10.0308	0.0390478	-8.00498	0	yes
BnaA01g19850D	WSLB	WSLA	OK	38.6383	0.0420468	-9.84382	0	yes
BnaA01g20880D	WSLB	WSLA	OK	51.7104	0.349226	-7.21015	0	yes
BnaA01g21430D	WSLB	WSLA	OK	15.7168	0.239582	-6.03564	2.53847e-11	yes
BnaA01g22290D	WSLB	WSLA	OK	3.79962	0.0317783	-6.90167	2.00679e-07	yes
BnaA01g22400D	WSLB	WSLA	OK	9.94015	2.25057	-2.14298	0.0063121	yes
BnaA01g22900D	WSLB	WSLA	OK	1.85401	0.163828	-3.50039	0.00211273	yes
BnaA01g24020D	WSLB	WSLA	OK	3.46058	0.360903	-3.26133	0.00201913	yes
BnaA01g24740D	WSLB	WSLA	OK	1.8957	0.113725	-4.0591	0.000661677	yes
BnaA01g24910D	WSLB	WSLA	OK	327.431	9.19807	-5.15371	5.1347e-09	yes
BnaA01g25260D	WSLB	WSLA	OK	1.9479	0.142315	-3.77476	0.00239727	yes
BnaA01g25310D	WSLB	WSLA	OK	10.0903	0.428757	-4.55666	1.93905e-09	yes
BnaA01g26790D	WSLB	WSLA	OK	20.3599	0.0672046	-8.24295	7.61234e-11	yes
BnaA01g27180D	WSLB	WSLA	OK	3.65974	0.100804	-5.18212	0.000553308	yes
BnaA01g27830D	WSLB	WSLA	OK	16.4165	0.333785	-5.62009	8.33931e-12	yes
BnaA01g28080D	WSLB	WSLA	OK	13.5153	1.77175	-2.93135	0.000136431	yes
BnaA01g28100D	WSLB	WSLA	OK	83.6299	0.215501	-8.60018	3.69611e-09	yes
BnaA01g28480D	WSLB	WSLA	OK	51.1954	1.18252	-5.43608	9.58266e-12	yes
BnaA01g28670D	WSLB	WSLA	OK	18.4356	0.410312	-5.48963	8.15844e-10	yes
BnaA01g28710D	WSLB	WSLA	OK	26.7265	0.996513	-4.74524	2.61964e-09	yes
BnaA01g28890D	WSLB	WSLA	OK	465.061	0.803547	-9.17682	0.000290407	yes
BnaA01g29380D	WSLB	WSLA	OK	14.729	0.477114	-4.94818	2.82236e-09	yes
BnaA01g29790D	WSLB	WSLA	OK	12.8539	1.94052	-2.7277	0.00204537	yes
BnaA01g29830D	WSLB	WSLA	OK	223.984	0.0339038	-12.6897	0	yes
BnaA01g29840D	WSLB	WSLA	OK	107.026	0.0291333	-11.843	0	yes
BnaA01g30070D	WSLB	WSLA	OK	4.34636	0.0353089	-6.94363	1.10872e-10	yes
BnaA01g30380D	WSLB	WSLA	OK	3.70405	0.0390194	-6.56877	1.85732e-09	yes
BnaA01g31200D	WSLB	WSLA	OK	4.61427	0.154533	-4.90011	6.1847e-06	yes
BnaA01g31380D	WSLB	WSLA	OK	8.56488	0.179202	-5.57878	1.4771e-09	yes
BnaA01g32270D	WSLB	WSLA	OK	22.7203	0.0790461	-8.16707	0	yes
BnaA01g32620D	WSLB	WSLA	OK	14.1966	0.951499	-3.8992	1.31445e-05	yes
BnaA01g32930D	WSLB	WSLA	OK	5532.56	1.94159	-11.4765	0	yes
BnaA01g33270D	WSLB	WSLA	OK	1.57579	0.0108498	-7.18226	0.000231143	yes
BnaA01g33880D	WSLB	WSLA	OK	53.3733	4.45898	-3.58133	5.70792e-07	yes
BnaA01g34390D	WSLB	WSLA	OK	248.286	2.57407	-6.59181	3.13797e-13	yes
BnaA01g36610D	WSLB	WSLA	OK	11.3422	0.218809	-5.69589	2.62621e-09	yes
BnaA01g36700D	WSLB	WSLA	OK	2.45343	0.19717	-3.63729	0.00611621	yes
BnaA02g00010D	WSLB	WSLA	OK	23.2496	0.119267	-7.60686	6.4979e-05	yes
BnaA02g00730D	WSLB	WSLA	OK	3.40822	0.0601439	-5.82446	0.00655874	yes
BnaA02g00800D	WSLB	WSLA	OK	8.39231	0.299207	-4.80986	5.02184e-08	yes
BnaA02g01740D	WSLB	WSLA	OK	4.23999	0.0540106	-6.29467	1.06982e-09	yes
BnaA02g01800D	WSLB	WSLA	OK	1.35745	0.0771985	-4.13618	0.000895969	yes
BnaA02g01950D	WSLB	WSLA	OK	1.17017	0.00886533	-7.04432	0.000341308	yes
BnaA02g02530D	WSLB	WSLA	OK	26.7041	0.325105	-6.36001	5.96641e-10	yes
BnaA02g02570D	WSLB	WSLA	OK	1.41711	0.106971	-3.72767	0.00291279	yes
BnaA02g02600D	WSLB	WSLA	OK	3.59378	0.0299915	-6.9048	1.96718e-07	yes
BnaA02g03340D	WSLB	WSLA	OK	188.346	0.141022	-10.3832	0	yes
BnaA02g04330D	WSLB	WSLA	OK	3.90564	0.0128968	-8.2424	8.52303e-06	yes
BnaA02g04350D	WSLB	WSLA	OK	10.9491	0.45987	-4.57345	2.06672e-08	yes
BnaA02g05210D	WSLB	WSLA	OK	6.46628	0.0634019	-6.67226	7.49717e-14	yes
BnaA02g06110D	WSLB	WSLA	OK	2.99474	0.450917	-2.7315	0.00328196	yes
BnaA02g06230D	WSLB	WSLA	OK	915.986	0.24893	-11.8454	0	yes
BnaA02g06430D	WSLB	WSLA	OK	47.1807	0.207547	-7.82862	9.82156e-10	yes
BnaA02g06580D	WSLB	WSLA	OK	13.3892	2.5147	-2.41262	0.00208047	yes
BnaA02g06740D	WSLB	WSLA	OK	2275.86	108.527	-4.39028	2.89299e-08	yes
BnaA02g07450D	WSLB	WSLA	OK	70.8773	0.0452915	-10.6119	0	yes
BnaA02g07920D	WSLB	WSLA	OK	17.5509	0.800031	-4.45534	4.74601e-09	yes
BnaA02g08190D	WSLB	WSLA	OK	17.2316	0.313227	-5.7817	4.59134e-11	yes
BnaA02g08250D	WSLB	WSLA	OK	3.48604	0.339373	-3.36064	0.00258104	yes
BnaA02g08540D	WSLB	WSLA	OK	1.57811	0.093768	-4.07296	0.00118578	yes
BnaA02g11230D	WSLB	WSLA	OK	12.7227	1.60657	-2.98535	0.000301539	yes
BnaA02g11260D	WSLB	WSLA	OK	5.82043	0.0348608	-7.38337	0.000127977	yes
BnaA02g11730D	WSLB	WSLA	OK	40.9054	0.0483268	-9.72525	0	yes
BnaA02g12590D	WSLB	WSLA	OK	2448.74	351.398	-2.80086	0.00846527	yes
BnaA02g12860D	WSLB	WSLA	OK	8.1541	0.00691766	-10.203	0.000110993	yes
BnaA02g13470D	WSLB	WSLA	OK	844.646	1.71052	-8.94777	2.79605e-13	yes
BnaA02g13950D	WSLB	WSLA	OK	28.4777	6.23109	-2.19227	0.00409892	yes
BnaA02g14070D	WSLB	WSLA	OK	977.873	0.867816	-10.138	0	yes
BnaA02g14870D	WSLB	WSLA	OK	2.67135	0.143189	-4.22158	1.46991e-05	yes
BnaA02g14880D	WSLB	WSLA	OK	1.58918	0.0221901	-6.16222	8.60278e-06	yes
BnaA02g15620D	WSLB	WSLA	OK	311.101	1.30847	-7.89336	3.78615e-12	yes
BnaA02g15750D	WSLB	WSLA	OK	2.51913	0.0304459	-6.37053	1.47115e-07	yes
BnaA02g16520D	WSLB	WSLA	OK	8.27926	0.685496	-3.59428	5.93863e-06	yes
BnaA02g17180D	WSLB	WSLA	OK	32.8592	4.13287	-2.99108	0.000375711	yes
BnaA02g17580D	WSLB	WSLA	OK	317.564	0.028835	-13.4269	0	yes
BnaA02g17590D	WSLB	WSLA	OK	295.727	0.805261	-8.52059	0	yes
BnaA02g17600D	WSLB	WSLA	OK	261.334	0.079498	-11.6827	0	yes
BnaA02g17610D	WSLB	WSLA	OK	219.429	0.237321	-9.8527	0	yes
BnaA02g17720D	WSLB	WSLA	OK	3.87182	0.270481	-3.83941	0.00113371	yes
BnaA02g18690D	WSLB	WSLA	OK	4.27403	0.683317	-2.64497	0.00556786	yes
BnaA02g18810D	WSLB	WSLA	OK	8.99219	0.0216748	-8.69651	2.3295e-09	yes
BnaA02g19140D	WSLB	WSLA	OK	176.139	0.0958488	-10.8437	5.70173e-10	yes
BnaA02g19810D	WSLB	WSLA	OK	1.63537	0.0249743	-6.03303	0.00425241	yes
BnaA02g20000D	WSLB	WSLA	OK	40.557	0.226305	-7.48554	9.39782e-05	yes
BnaA02g20090D	WSLB	WSLA	OK	39.7492	0.285639	-7.12059	0	yes
BnaA02g20410D	WSLB	WSLA	OK	53.2419	1.58418	-5.07075	3.04537e-10	yes
BnaA02g20700D	WSLB	WSLA	OK	2.24048	0.172294	-3.70086	0.000598412	yes
BnaA02g20930D	WSLB	WSLA	OK	8.11341	0.348394	-4.54152	4.05371e-07	yes
BnaA02g21480D	WSLB	WSLA	OK	14.5402	0.403725	-5.17053	1.59396e-08	yes
BnaA02g21860D	WSLB	WSLA	OK	13.5934	0.060175	-7.81952	0	yes
BnaA02g21990D	WSLB	WSLA	OK	28.2555	0.10413	-8.084	0	yes
BnaA02g22170D	WSLB	WSLA	OK	66.155	0.642134	-6.68683	1.44069e-12	yes
BnaA02g22180D	WSLB	WSLA	OK	113.3	1.80247	-5.97403	1.79969e-13	yes
BnaA02g22950D	WSLB	WSLA	OK	55.1351	0.00909623	-12.5654	6.16431e-07	yes
BnaA02g24110D	WSLB	WSLA	OK	1.91824	0.0471126	-5.34753	6.32428e-06	yes
BnaA02g24120D	WSLB	WSLA	OK	2.08553	0.130468	-3.99865	4.89467e-05	yes
BnaA02g24160D	WSLB	WSLA	OK	2.62507	0.136922	-4.26093	0.00134163	yes
BnaA02g24370D	WSLB	WSLA	OK	9.78452	0.0352291	-8.11759	1.68871e-10	yes
BnaA02g27950D	WSLB	WSLA	OK	3.32778	0.262388	-3.66479	0.000136006	yes
BnaA02g28380D	WSLB	WSLA	OK	9.22956	0.013114	-9.45901	1.15835e-07	yes
BnaA02g28930D	WSLB	WSLA	OK	5.38025	0.999116	-2.42895	0.00605321	yes
BnaA02g29070D	WSLB	WSLA	OK	2.96195	0.0274761	-6.75223	4.52367e-07	yes
BnaA02g29430D	WSLB	WSLA	OK	115.624	0.0323231	-11.8046	1.46016e-11	yes
BnaA02g29580D	WSLB	WSLA	OK	25.8587	1.20413	-4.42459	1.65805e-08	yes
BnaA02g29660D	WSLB	WSLA	OK	8.77622	0.0547454	-7.32472	1.52682e-06	yes
BnaA02g30010D	WSLB	WSLA	OK	158.074	9.91371	-3.99503	1.0509e-06	yes
BnaA02g30940D	WSLB	WSLA	OK	11.3881	0.170585	-6.06089	7.0356e-08	yes
BnaA02g30970D	WSLB	WSLA	OK	60.5505	0.113261	-9.06235	0	yes
BnaA02g31020D	WSLB	WSLA	OK	1.5131	0.0167151	-6.50022	1.63836e-06	yes
BnaA02g32000D	WSLB	WSLA	OK	25.1325	0.0332814	-9.56062	8.01238e-08	yes
BnaA02g32320D	WSLB	WSLA	OK	80.9577	3.96585	-4.35147	5.09009e-06	yes
BnaA02g34270D	WSLB	WSLA	OK	15.3447	0.559176	-4.7783	8.14189e-09	yes
BnaA02g34560D	WSLB	WSLA	OK	2.81393	0.139883	-4.3303	8.13594e-06	yes
BnaA02g34690D	WSLB	WSLA	OK	10.6843	0.566022	-4.23849	8.89665e-07	yes
BnaA02g35570D	WSLB	WSLA	OK	22.2744	0.944233	-4.5601	4.44969e-09	yes
BnaA02g35980D	WSLB	WSLA	OK	20.0611	0.290196	-6.11123	2.2764e-10	yes
BnaA02g36550D	WSLB	WSLA	OK	2.27626	0.0450422	-5.65924	0.000881646	yes
BnaA03g00160D	WSLB	WSLA	OK	32.6453	0.783036	-5.38165	5.31884e-12	yes
BnaA03g00810D	WSLB	WSLA	OK	23.5704	0.0425346	-9.11412	0	yes
BnaA03g01150D	WSLB	WSLA	OK	10.1533	1.28804	-2.9787	9.07485e-05	yes
BnaA03g02090D	WSLB	WSLA	OK	41.5691	0.0780397	-9.05709	5.08294e-07	yes
BnaA03g02100D	WSLB	WSLA	OK	162.048	0.039233	-12.0121	7.49963e-12	yes
BnaA03g02110D	WSLB	WSLA	OK	3229.01	1.24843	-11.3368	6.2973e-06	yes
BnaA03g02120D	WSLB	WSLA	OK	468.284	7.51461	-5.96154	2.68849e-12	yes
BnaA03g02140D	WSLB	WSLA	OK	4268.58	0.405781	-13.3608	0	yes
BnaA03g02150D	WSLB	WSLA	OK	15.8995	1.20972	-3.71624	8.13055e-06	yes
BnaA03g02520D	WSLB	WSLA	OK	665.499	1.92255	-8.43527	7.3403e-09	yes
BnaA03g02710D	WSLB	WSLA	OK	20.254	0.054416	-8.53996	1.17096e-11	yes
BnaA03g04210D	WSLB	WSLA	OK	1.56499	0.189836	-3.04332	0.00477784	yes
BnaA03g04490D	WSLB	WSLA	OK	12.0833	2.12111	-2.51012	0.00557536	yes
BnaA03g04630D	WSLB	WSLA	OK	7.77842	0.265422	-4.87312	2.96435e-09	yes
BnaA03g05290D	WSLB	WSLA	OK	13.2917	0.78842	-4.07541	0.000109057	yes
BnaA03g05780D	WSLB	WSLA	OK	33.9408	0.238204	-7.15468	0	yes
BnaA03g05980D	WSLB	WSLA	OK	15.7739	3.83973	-2.03846	0.00813505	yes
BnaA03g06060D	WSLB	WSLA	OK	1.66876	0.0116513	-7.16213	0.000244795	yes
BnaA03g07170D	WSLB	WSLA	OK	30.6979	6.72913	-2.18965	0.00333387	yes
BnaA03g08090D	WSLB	WSLA	OK	2.73052	0.0538341	-5.66451	0.00917179	yes
BnaA03g09510D	WSLB	WSLA	OK	10.2966	0.0991139	-6.69887	6.0266e-12	yes
BnaA03g09760D	WSLB	WSLA	OK	56.5558	0.0492698	-10.1648	0	yes
BnaA03g10330D	WSLB	WSLA	OK	9.24383	0.72358	-3.67527	8.80545e-07	yes
BnaA03g11130D	WSLB	WSLA	OK	24.5909	1.48023	-4.05423	6.65978e-07	yes
BnaA03g12040D	WSLB	WSLA	OK	6.53392	0.0186984	-8.44889	4.27612e-06	yes
BnaA03g12110D	WSLB	WSLA	OK	3.10139	0.321209	-3.27133	0.00670448	yes
BnaA03g12120D	WSLB	WSLA	OK	5.05667	0.396356	-3.67332	0.000530252	yes
BnaA03g12340D	WSLB	WSLA	OK	13.6705	0.0446623	-8.25779	8.13594e-06	yes
BnaA03g12460D	WSLB	WSLA	OK	67.5334	0.380968	-7.46979	0	yes
BnaA03g12700D	WSLB	WSLA	OK	1.53917	0.142796	-3.43013	0.00458498	yes
BnaA03g12940D	WSLB	WSLA	OK	1.64679	0.111947	-3.87877	0.000220257	yes
BnaA03g13870D	WSLB	WSLA	OK	1.78876	0.0983836	-4.1844	0.00183188	yes
BnaA03g14420D	WSLB	WSLA	OK	27.2047	6.34626	-2.09987	0.00731573	yes
BnaA03g14810D	WSLB	WSLA	OK	14.9072	0.561223	-4.7313	8.96071e-10	yes
BnaA03g14930D	WSLB	WSLA	OK	2.01197	0.0216155	-6.5404	0.00133335	yes
BnaA03g15300D	WSLB	WSLA	OK	2.49725	0.0923052	-4.75778	2.36311e-05	yes
BnaA03g16270D	WSLB	WSLA	OK	13.9558	0.765962	-4.18745	4.19685e-08	yes
BnaA03g16550D	WSLB	WSLA	OK	4.78125	0.247784	-4.27023	1.51459e-06	yes
BnaA03g17320D	WSLB	WSLA	OK	28.3518	0.385652	-6.2	1.46157e-13	yes
BnaA03g18240D	WSLB	WSLA	OK	4.28365	0.19778	-4.43687	1.25087e-05	yes
BnaA03g18530D	WSLB	WSLA	OK	5.3383	0.96281	-2.47106	0.00255872	yes
BnaA03g19250D	WSLB	WSLA	OK	2.66424	0.331278	-3.00761	0.00373481	yes
BnaA03g19400D	WSLB	WSLA	OK	118.647	1.16257	-6.67321	0	yes
BnaA03g20150D	WSLB	WSLA	OK	18.3349	3.12813	-2.55122	0.000982813	yes
BnaA03g20510D	WSLB	WSLA	OK	29.7083	1.04225	-4.83309	5.22232e-10	yes
BnaA03g21050D	WSLB	WSLA	OK	29.4538	0.0150259	-10.9368	2.37837e-05	yes
BnaA03g21280D	WSLB	WSLA	OK	61.4518	0.0966086	-9.31309	9.73111e-11	yes
BnaA03g21590D	WSLB	WSLA	OK	228.77	0.0381362	-12.5504	0	yes
BnaA03g21920D	WSLB	WSLA	OK	7.68815	1.86528	-2.04325	0.00685089	yes
BnaA03g22050D	WSLB	WSLA	OK	20.9349	2.07978	-3.33141	0.001796	yes
BnaA03g22620D	WSLB	WSLA	OK	1.4348	0.0500836	-4.84037	1.00695e-06	yes
BnaA03g22690D	WSLB	WSLA	OK	1.43126	0.0928166	-3.94675	0.000352156	yes
BnaA03g22910D	WSLB	WSLA	OK	490.098	2.49159	-7.61986	3.35146e-07	yes
BnaA03g23130D	WSLB	WSLA	OK	1.48772	0.045392	-5.03452	0.000179221	yes
BnaA03g23580D	WSLB	WSLA	OK	7.39775	1.27201	-2.53997	0.00233227	yes
BnaA03g23710D	WSLB	WSLA	OK	200.493	0.0998563	-10.9714	0	yes
BnaA03g24000D	WSLB	WSLA	OK	5.94715	0.359981	-4.04621	6.45867e-06	yes
BnaA03g24410D	WSLB	WSLA	OK	10.0239	0.38771	-4.69233	1.75673e-07	yes
BnaA03g24660D	WSLB	WSLA	OK	42.4643	0.561788	-6.24008	0.00264916	yes
BnaA03g24970D	WSLB	WSLA	OK	1.23486	0.0580526	-4.41085	7.94359e-05	yes
BnaA03g25300D	WSLB	WSLA	OK	273.601	42.7908	-2.6767	0.00783299	yes
BnaA03g25430D	WSLB	WSLA	OK	12.7087	0.337195	-5.23609	2.75049e-10	yes
BnaA03g25440D	WSLB	WSLA	OK	122.713	0.043188	-11.4724	0	yes
BnaA03g25570D	WSLB	WSLA	OK	19.2504	0.0174428	-10.108	9.7565e-09	yes
BnaA03g25890D	WSLB	WSLA	OK	10.8297	0.725545	-3.89979	9.77603e-05	yes
BnaA03g26380D	WSLB	WSLA	OK	14.9962	1.87398	-3.00042	8.6407e-05	yes
BnaA03g27540D	WSLB	WSLA	OK	3.19292	0.0149638	-7.73726	4.35952e-05	yes
BnaA03g27600D	WSLB	WSLA	OK	51.75	11.4061	-2.18176	0.00364221	yes
BnaA03g28400D	WSLB	WSLA	OK	72.2826	3.62136	-4.31905	7.50144e-08	yes
BnaA03g29650D	WSLB	WSLA	OK	3.47356	0.0365545	-6.57022	0.00122855	yes
BnaA03g29790D	WSLB	WSLA	OK	5.16879	0.782516	-2.72363	0.00304497	yes
BnaA03g29850D	WSLB	WSLA	OK	17.5524	0.387283	-5.50213	6.29448e-11	yes
BnaA03g30180D	WSLB	WSLA	OK	454.754	0.0368759	-13.5901	0	yes
BnaA03g30310D	WSLB	WSLA	OK	3.58336	0.171624	-4.38399	0.00708701	yes
BnaA03g30320D	WSLB	WSLA	OK	11.5407	0.031657	-8.50999	1.4231e-11	yes
BnaA03g30330D	WSLB	WSLA	OK	38.0798	0.608148	-5.96846	1.11304e-13	yes
BnaA03g30620D	WSLB	WSLA	OK	1.15981	0.0333703	-5.11918	2.25622e-05	yes
BnaA03g30640D	WSLB	WSLA	OK	1.52455	0.012849	-6.89058	0.000524172	yes
BnaA03g31010D	WSLB	WSLA	OK	5.9408	0.692076	-3.10166	0.00766951	yes
BnaA03g31140D	WSLB	WSLA	OK	4.6659	0.43078	-3.43713	0.0045319	yes
BnaA03g32390D	WSLB	WSLA	OK	276.778	0.243441	-10.1509	0	yes
BnaA03g32730D	WSLB	WSLA	OK	6.72768	0.342359	-4.29653	0.000611796	yes
BnaA03g32810D	WSLB	WSLA	OK	176.964	0.0972035	-10.8302	0	yes
BnaA03g32920D	WSLB	WSLA	OK	1.24695	0.11835	-3.39728	0.00263795	yes
BnaA03g33420D	WSLB	WSLA	OK	21.4025	0.328837	-6.02426	1.08124e-12	yes
BnaA03g33800D	WSLB	WSLA	OK	10.0422	0.0769243	-7.02841	5.60426e-11	yes
BnaA03g34620D	WSLB	WSLA	OK	65.9386	0.010204	-12.6578	8.72048e-13	yes
BnaA03g34840D	WSLB	WSLA	OK	82.5835	0.100816	-9.67798	0	yes
BnaA03g35090D	WSLB	WSLA	OK	28.0228	0.141339	-7.6313	0	yes
BnaA03g35110D	WSLB	WSLA	OK	6.57126	1.18139	-2.47568	0.0082856	yes
BnaA03g35820D	WSLB	WSLA	OK	4.52658	0.215548	-4.39234	2.53827e-06	yes
BnaA03g35940D	WSLB	WSLA	OK	584.111	2.39833	-7.92807	2.34057e-05	yes
BnaA03g36090D	WSLB	WSLA	OK	7.18528	0.532708	-3.75363	6.64188e-07	yes
BnaA03g36390D	WSLB	WSLA	OK	19.9567	1.3724	-3.86211	2.98868e-06	yes
BnaA03g36490D	WSLB	WSLA	OK	53.147	0.0349735	-10.5695	1.65786e-09	yes
BnaA03g36510D	WSLB	WSLA	OK	108.006	0.717235	-7.23445	0	yes
BnaA03g36670D	WSLB	WSLA	OK	1.01788	0.0611772	-4.05642	0.000664182	yes
BnaA03g36840D	WSLB	WSLA	OK	5.36944	0.394128	-3.76803	0.000406909	yes
BnaA03g37350D	WSLB	WSLA	OK	8.73188	1.32504	-2.72025	0.00226564	yes
BnaA03g37720D	WSLB	WSLA	OK	3.07776	0.0609351	-5.65846	0.000885579	yes
BnaA03g38010D	WSLB	WSLA	OK	9.86261	0.0948414	-6.70031	1.26372e-12	yes
BnaA03g38140D	WSLB	WSLA	OK	150.585	0.0147516	-13.3174	0	yes
BnaA03g40390D	WSLB	WSLA	OK	75.8321	0.183389	-8.69176	0	yes
BnaA03g40500D	WSLB	WSLA	OK	165.496	0.0224854	-12.8455	5.04751e-13	yes
BnaA03g40990D	WSLB	WSLA	OK	15.7994	0.617571	-4.67712	7.8501e-07	yes
BnaA03g41090D	WSLB	WSLA	OK	269.039	4.44171	-5.92056	1.70711e-07	yes
BnaA03g41290D	WSLB	WSLA	OK	15.3529	0.610021	-4.65351	4.74018e-07	yes
BnaA03g41380D	WSLB	WSLA	OK	1038.46	0.387155	-11.3892	0	yes
BnaA03g41660D	WSLB	WSLA	OK	184.599	5.14573	-5.16488	5.66061e-09	yes
BnaA03g41770D	WSLB	WSLA	OK	1.7408	0.0209846	-6.37427	0.00202863	yes
BnaA03g41790D	WSLB	WSLA	OK	2.24827	0.0413796	-5.76375	0.00750477	yes
BnaA03g42220D	WSLB	WSLA	OK	379.755	0.0385903	-13.2645	0	yes
BnaA03g42440D	WSLB	WSLA	OK	282.813	0.522748	-9.07952	0	yes
BnaA03g42610D	WSLB	WSLA	OK	9.05766	1.34667	-2.74974	0.00654718	yes
BnaA03g42760D	WSLB	WSLA	OK	5.45405	0.426809	-3.67567	0.000106401	yes
BnaA03g43560D	WSLB	WSLA	OK	3.79386	0.73393	-2.36995	0.00366018	yes
BnaA03g45100D	WSLB	WSLA	OK	3.28738	0.0626958	-5.71243	0.00832375	yes
BnaA03g45670D	WSLB	WSLA	OK	6.85988	0.1765	-5.28044	2.64096e-10	yes
BnaA03g46200D	WSLB	WSLA	OK	1.31815	0.0792893	-4.05525	9.32884e-05	yes
BnaA03g46570D	WSLB	WSLA	OK	1.35933	0.0543554	-4.64433	2.98977e-05	yes
BnaA03g46810D	WSLB	WSLA	OK	2.64568	0.0468823	-5.81845	5.99469e-10	yes
BnaA03g47450D	WSLB	WSLA	OK	16.8523	2.27503	-2.88899	0.000383558	yes
BnaA03g47540D	WSLB	WSLA	OK	6.40378	0.113805	-5.81429	3.73972e-06	yes
BnaA03g47680D	WSLB	WSLA	OK	37.0428	0.125641	-8.20374	9.62633e-06	yes
BnaA03g48070D	WSLB	WSLA	OK	4.02469	0.0363046	-6.79258	0.000680721	yes
BnaA03g48580D	WSLB	WSLA	OK	13.122	0.0118518	-10.1127	9.59845e-09	yes
BnaA03g48850D	WSLB	WSLA	OK	2.57536	0.206758	-3.63875	0.00271829	yes
BnaA03g48920D	WSLB	WSLA	OK	2.61176	0.335207	-2.9619	0.00683052	yes
BnaA03g48970D	WSLB	WSLA	OK	9.0681	0.365739	-4.63191	4.20663e-06	yes
BnaA03g49210D	WSLB	WSLA	OK	492.069	0.427659	-10.1682	0	yes
BnaA03g49630D	WSLB	WSLA	OK	1.37937	0.0510053	-4.75722	0.000144814	yes
BnaA03g49670D	WSLB	WSLA	OK	138.155	0.08176	-10.7226	0	yes
BnaA03g49720D	WSLB	WSLA	OK	152.529	0.0333047	-12.1611	0	yes
BnaA03g49920D	WSLB	WSLA	OK	6.50163	0.344173	-4.2396	2.6716e-06	yes
BnaA03g51050D	WSLB	WSLA	OK	239.628	5.98755	-5.32268	4.53071e-07	yes
BnaA03g51430D	WSLB	WSLA	OK	51.8081	0.0819673	-9.30391	7.49717e-14	yes
BnaA03g51640D	WSLB	WSLA	OK	6.94197	0.041029	-7.40256	2.82186e-12	yes
BnaA03g52100D	WSLB	WSLA	OK	6.04806	0.0165832	-8.51061	5.87844e-09	yes
BnaA03g52460D	WSLB	WSLA	OK	2235.63	1.78504	-10.2905	0	yes
BnaA03g53130D	WSLB	WSLA	OK	52.2731	0.0257246	-10.9887	0	yes
BnaA03g53220D	WSLB	WSLA	OK	2.58156	0.0341745	-6.23918	0.00270775	yes
BnaA03g53530D	WSLB	WSLA	OK	2.44782	0.347786	-2.81523	0.00820123	yes
BnaA03g54420D	WSLB	WSLA	OK	2.88237	0.302589	-3.25182	0.00548401	yes
BnaA03g55650D	WSLB	WSLA	OK	305.649	19.212	-3.99179	1.42158e-05	yes
BnaA03g55670D	WSLB	WSLA	OK	29.2967	5.30995	-2.46397	0.00393347	yes
BnaA03g55760D	WSLB	WSLA	OK	7.01096	0.195758	-5.16246	1.09814e-06	yes
BnaA03g55820D	WSLB	WSLA	OK	318.54	8.4897	-5.22962	1.4654e-11	yes
BnaA03g55920D	WSLB	WSLA	OK	9.21667	1.13786	-3.01793	0.00288498	yes
BnaA03g55940D	WSLB	WSLA	OK	15.2488	2.27825	-2.7427	0.000575007	yes
BnaA03g55960D	WSLB	WSLA	OK	34.4183	0.138287	-7.95936	0	yes
BnaA03g56050D	WSLB	WSLA	OK	1.60502	0.217931	-2.88064	0.00785565	yes
BnaA03g56310D	WSLB	WSLA	OK	16.7588	0.0870511	-7.58884	4.03802e-09	yes
BnaA03g57540D	WSLB	WSLA	OK	44.0649	0.407272	-6.75749	0	yes
BnaA03g58030D	WSLB	WSLA	OK	1.77997	0.0164854	-6.75452	4.52682e-07	yes
BnaA03g58040D	WSLB	WSLA	OK	6.56151	0.0408937	-7.32601	1.90355e-08	yes
BnaA03g58600D	WSLB	WSLA	OK	1.25999	0.063775	-4.30428	0.00879906	yes
BnaA03g59200D	WSLB	WSLA	OK	127.492	0.898603	-7.14851	0	yes
BnaA03g59990D	WSLB	WSLA	OK	52.9324	4.12809	-3.68061	2.73868e-07	yes
BnaA03g60520D	WSLB	WSLA	OK	12.1449	0.0331736	-8.51609	3.37899e-06	yes
BnaA04g00140D	WSLB	WSLA	OK	483.872	51.8034	-3.22351	0.000808123	yes
BnaA04g00340D	WSLB	WSLA	OK	13.7773	0.923213	-3.89948	1.90311e-06	yes
BnaA04g00900D	WSLB	WSLA	OK	39.6947	0.656484	-5.91804	3.43948e-12	yes
BnaA04g00990D	WSLB	WSLA	OK	2.32758	0.00139409	-10.7053	3.88878e-05	yes
BnaA04g01020D	WSLB	WSLA	OK	64.8411	3.83052	-4.0813	2.64311e-05	yes
BnaA04g01370D	WSLB	WSLA	OK	1.5912	0.0305429	-5.70313	6.94951e-05	yes
BnaA04g01390D	WSLB	WSLA	OK	31.3595	0.295182	-6.73115	0	yes
BnaA04g02060D	WSLB	WSLA	OK	3.82703	0.177227	-4.43255	1.05773e-06	yes
BnaA04g03610D	WSLB	WSLA	OK	12.0526	0.189916	-5.98784	2.74595e-11	yes
BnaA04g03860D	WSLB	WSLA	OK	31.348	3.17626	-3.30297	9.76506e-06	yes
BnaA04g04000D	WSLB	WSLA	OK	6.88126	1.08413	-2.66614	0.00382736	yes
BnaA04g04020D	WSLB	WSLA	OK	5.5164	0.0491087	-6.81161	3.02632e-10	yes
BnaA04g05320D	WSLB	WSLA	OK	1.5978	0.0708388	-4.4954	3.43666e-05	yes
BnaA04g06750D	WSLB	WSLA	OK	2.61585	0.175985	-3.89375	9.47171e-05	yes
BnaA04g08260D	WSLB	WSLA	OK	20.1151	1.00189	-4.32749	6.72417e-06	yes
BnaA04g08650D	WSLB	WSLA	OK	2.88751	0.015066	-7.58239	7.04165e-05	yes
BnaA04g09680D	WSLB	WSLA	OK	370.138	0.144381	-11.324	0	yes
BnaA04g09710D	WSLB	WSLA	OK	20.2308	0.0455609	-8.79454	0	yes
BnaA04g10250D	WSLB	WSLA	OK	81.4218	1.22409	-6.05563	0.00396363	yes
BnaA04g10350D	WSLB	WSLA	OK	21.5856	0.410027	-5.7182	1.07508e-10	yes
BnaA04g10560D	WSLB	WSLA	OK	44.0767	1.37484	-5.00268	0.0053834	yes
BnaA04g10870D	WSLB	WSLA	OK	53.881	5.23971	-3.36222	2.20982e-06	yes
BnaA04g10880D	WSLB	WSLA	OK	31.837	2.77138	-3.52203	8.10829e-07	yes
BnaA04g11690D	WSLB	WSLA	OK	6.94139	0.603873	-3.52291	0.000150848	yes
BnaA04g11970D	WSLB	WSLA	OK	107.928	4.3735	-4.62514	1.04526e-09	yes
BnaA04g12410D	WSLB	WSLA	OK	2.7181	0.0579922	-5.5506	4.01765e-08	yes
BnaA04g12980D	WSLB	WSLA	OK	5.29814	0.151028	-5.13259	3.16846e-11	yes
BnaA04g13230D	WSLB	WSLA	OK	76.9399	16.3472	-2.23469	0.00383369	yes
BnaA04g14180D	WSLB	WSLA	OK	60.4013	0.0573643	-10.0402	0	yes
BnaA04g14200D	WSLB	WSLA	OK	4.3396	0.18556	-4.54761	0.000380641	yes
BnaA04g14210D	WSLB	WSLA	OK	7.13288	0.267302	-4.73795	4.16132e-05	yes
BnaA04g14610D	WSLB	WSLA	OK	2.87481	0.106634	-4.75273	0.00014876	yes
BnaA04g15210D	WSLB	WSLA	OK	83.7089	0.385488	-7.76255	0	yes
BnaA04g16560D	WSLB	WSLA	OK	33.7808	6.99015	-2.27281	0.00216849	yes
BnaA04g16810D	WSLB	WSLA	OK	1.00942	0.0417316	-4.59624	9.25175e-05	yes
BnaA04g17140D	WSLB	WSLA	OK	4.1216	0.775534	-2.40994	0.00227043	yes
BnaA04g17650D	WSLB	WSLA	OK	6.14215	0.44963	-3.77193	8.53363e-05	yes
BnaA04g17720D	WSLB	WSLA	OK	6.58828	0.00582697	-10.1429	0.000125808	yes
BnaA04g17750D	WSLB	WSLA	OK	2.16949	0.00850196	-7.99534	1.93607e-05	yes
BnaA04g17840D	WSLB	WSLA	OK	19.3061	3.15448	-2.61358	0.00192544	yes
BnaA04g18360D	WSLB	WSLA	OK	80.5506	17.4704	-2.20498	0.00377484	yes
BnaA04g18810D	WSLB	WSLA	OK	6.09199	0.120176	-5.66369	5.61826e-09	yes
BnaA04g19180D	WSLB	WSLA	OK	31.0863	4.00007	-2.95818	3.32595e-05	yes
BnaA04g19660D	WSLB	WSLA	OK	5.6001	0.0542127	-6.69068	7.76439e-10	yes
BnaA04g20780D	WSLB	WSLA	OK	36.6174	0.250952	-7.18897	0	yes
BnaA04g20910D	WSLB	WSLA	OK	1.08541	0.0154113	-6.13811	0.00339984	yes
BnaA04g21810D	WSLB	WSLA	OK	9.34775	0.529298	-4.14247	8.38774e-07	yes
BnaA04g22050D	WSLB	WSLA	OK	10.4192	1.39061	-2.90546	0.00468477	yes
BnaA04g22210D	WSLB	WSLA	OK	3.55855	0.226871	-3.97134	0.000148386	yes
BnaA04g22360D	WSLB	WSLA	OK	5.48542	0.122979	-5.47911	1.63021e-08	yes
BnaA04g22640D	WSLB	WSLA	OK	3.41079	0.236578	-3.84972	0.00564709	yes
BnaA04g23090D	WSLB	WSLA	OK	15.3607	1.17864	-3.70405	7.20267e-06	yes
BnaA04g23670D	WSLB	WSLA	OK	168.205	9.2938	-4.17781	0.00081912	yes
BnaA04g24220D	WSLB	WSLA	OK	3.38055	0.105676	-4.99954	3.2427e-06	yes
BnaA04g25990D	WSLB	WSLA	OK	1.36184	0.0578423	-4.55729	0.000114579	yes
BnaA04g26060D	WSLB	WSLA	OK	36.7576	5.7247	-2.68277	0.000253933	yes
BnaA04g27250D	WSLB	WSLA	OK	5.26197	0.0742995	-6.14611	3.36123e-09	yes
BnaA04g28930D	WSLB	WSLA	OK	1278.29	1.0395	-10.2641	0	yes
BnaA04g29020D	WSLB	WSLA	OK	4.86648	0.175298	-4.795	2.49344e-06	yes
BnaA04g29050D	WSLB	WSLA	OK	6.17167	0.477922	-3.69081	0.00263896	yes
BnaA04g29550D	WSLB	WSLA	OK	5.33747	0.160511	-5.05541	3.08986e-05	yes
BnaA04g29730D	WSLB	WSLA	OK	9.61941	1.31501	-2.87087	0.000329379	yes
BnaA05g00220D	WSLB	WSLA	OK	6.93432	0.412008	-4.07301	0.000356807	yes
BnaA05g00810D	WSLB	WSLA	OK	136.114	0.024996	-12.4108	0	yes
BnaA05g01020D	WSLB	WSLA	OK	34.6941	3.66632	-3.24229	6.51846e-06	yes
BnaA05g01040D	WSLB	WSLA	OK	6.40744	0.0226243	-8.14573	0.00466892	yes
BnaA05g02050D	WSLB	WSLA	OK	10.0874	0.111122	-6.50427	2.24262e-12	yes
BnaA05g02120D	WSLB	WSLA	OK	44.4253	9.14146	-2.28088	0.00205989	yes
BnaA05g02500D	WSLB	WSLA	OK	1.61749	0.0611545	-4.72516	1.86974e-05	yes
BnaA05g02520D	WSLB	WSLA	OK	5.02795	0.0331215	-7.24606	0.000191969	yes
BnaA05g03630D	WSLB	WSLA	OK	23.4958	0.0478598	-8.93937	7.76857e-07	yes
BnaA05g04690D	WSLB	WSLA	OK	1350.65	0.600976	-11.1341	1.92118e-10	yes
BnaA05g04980D	WSLB	WSLA	OK	6.43547	0.0313504	-7.68142	5.13569e-05	yes
BnaA05g06040D	WSLB	WSLA	OK	13.9416	0.791168	-4.13927	2.13115e-08	yes
BnaA05g06610D	WSLB	WSLA	OK	26.6659	2.89407	-3.20382	8.39182e-06	yes
BnaA05g06640D	WSLB	WSLA	OK	40.8272	4.73807	-3.10716	2.76988e-05	yes
BnaA05g06900D	WSLB	WSLA	OK	131.904	0.318394	-8.69447	0	yes
BnaA05g06910D	WSLB	WSLA	OK	6.91394	0.460777	-3.90737	0.00132734	yes
BnaA05g07000D	WSLB	WSLA	OK	2.01587	0.152461	-3.72489	0.00238639	yes
BnaA05g07190D	WSLB	WSLA	OK	1.64867	0.272946	-2.59462	0.0056971	yes
BnaA05g08230D	WSLB	WSLA	OK	13.4403	0.205112	-6.03401	4.48535e-10	yes
BnaA05g09250D	WSLB	WSLA	OK	2.5528	0.0396272	-6.00944	1.78382e-05	yes
BnaA05g09290D	WSLB	WSLA	OK	1.15254	0.0405313	-4.82964	0.00195701	yes
BnaA05g10120D	WSLB	WSLA	OK	13.8745	0.0237492	-9.19034	0.000802931	yes
BnaA05g10420D	WSLB	WSLA	OK	24.9735	0.0280313	-9.79914	3.22418e-08	yes
BnaA05g10450D	WSLB	WSLA	OK	40.0521	0.101391	-8.6258	0	yes
BnaA05g10460D	WSLB	WSLA	OK	24.3131	0.0332054	-9.5161	9.44458e-08	yes
BnaA05g10800D	WSLB	WSLA	OK	3.01753	0.324148	-3.21865	0.00235799	yes
BnaA05g10900D	WSLB	WSLA	OK	9.41774	0.261344	-5.17136	2.34425e-09	yes
BnaA05g11010D	WSLB	WSLA	OK	464.008	0.447937	-10.0166	0	yes
BnaA05g11830D	WSLB	WSLA	OK	4.97611	0.0176631	-8.13813	1.4745e-10	yes
BnaA05g11850D	WSLB	WSLA	OK	5.64257	0.012141	-8.86033	1.01789e-06	yes
BnaA05g13170D	WSLB	WSLA	OK	5.0445	0.332343	-3.92397	0.000198813	yes
BnaA05g13180D	WSLB	WSLA	OK	5.37055	0.438186	-3.61546	0.000443603	yes
BnaA05g13210D	WSLB	WSLA	OK	24.0718	1.04663	-4.52352	6.02583e-09	yes
BnaA05g13390D	WSLB	WSLA	OK	0.995406	0.0100979	-6.62315	0.00107	yes
BnaA05g15220D	WSLB	WSLA	OK	3.44006	0.252468	-3.76826	0.000104217	yes
BnaA05g15370D	WSLB	WSLA	OK	1.89268	0.0595752	-4.98958	4.5993e-05	yes
BnaA05g15920D	WSLB	WSLA	OK	119.112	0.0318597	-11.8683	0	yes
BnaA05g16210D	WSLB	WSLA	OK	1.28674	0.0881371	-3.86783	0.00266248	yes
BnaA05g16350D	WSLB	WSLA	OK	3.55637	0.0433455	-6.35838	1.14156e-10	yes
BnaA05g16950D	WSLB	WSLA	OK	4.89353	0.143475	-5.09201	1.54726e-07	yes
BnaA05g18640D	WSLB	WSLA	OK	55.6543	9.2038	-2.59619	0.00288779	yes
BnaA05g18820D	WSLB	WSLA	OK	6.1959	0.609869	-3.34474	0.00496865	yes
BnaA05g19820D	WSLB	WSLA	OK	10.0586	1.01692	-3.30616	2.59882e-05	yes
BnaA05g19830D	WSLB	WSLA	OK	6.06471	0.489853	-3.63002	2.29898e-06	yes
BnaA05g21050D	WSLB	WSLA	OK	69.8514	0.0690574	-9.98228	0	yes
BnaA05g21250D	WSLB	WSLA	OK	79.5872	15.5374	-2.35679	0.0023058	yes
BnaA05g21570D	WSLB	WSLA	OK	61.7308	0.107905	-9.16008	2.11749e-13	yes
BnaA05g21590D	WSLB	WSLA	OK	9.17699	0.099603	-6.52569	0.00136727	yes
BnaA05g21920D	WSLB	WSLA	OK	4.88091	0.140664	-5.11683	4.64324e-06	yes
BnaA05g22490D	WSLB	WSLA	OK	27.0296	2.14286	-3.65693	2.80878e-06	yes
BnaA05g23650D	WSLB	WSLA	OK	3.17213	0.365909	-3.1159	0.000499287	yes
BnaA05g23710D	WSLB	WSLA	OK	29.9721	6.11938	-2.29217	0.00390169	yes
BnaA05g24040D	WSLB	WSLA	OK	1.31497	0.121715	-3.43346	0.00842108	yes
BnaA05g24130D	WSLB	WSLA	OK	1394.71	0.260461	-12.3866	3.54589e-05	yes
BnaA05g24330D	WSLB	WSLA	OK	85.8567	0.897694	-6.57956	0	yes
BnaA05g24350D	WSLB	WSLA	OK	5.58979	0.624217	-3.16267	0.00142213	yes
BnaA05g24610D	WSLB	WSLA	OK	8.5115	0.0503994	-7.39986	0	yes
BnaA05g25010D	WSLB	WSLA	OK	26.7341	1.92587	-3.7951	4.62299e-07	yes
BnaA05g25770D	WSLB	WSLA	OK	17.4247	1.4952	-3.54272	5.4065e-06	yes
BnaA05g25890D	WSLB	WSLA	OK	73.2779	0.0620766	-10.2051	0	yes
BnaA05g25900D	WSLB	WSLA	OK	30.5192	0.0214027	-10.4777	2.11749e-13	yes
BnaA05g26190D	WSLB	WSLA	OK	5.69726	0.0116422	-8.93476	7.8754e-07	yes
BnaA05g26480D	WSLB	WSLA	OK	2.92511	0.00908831	-8.33027	0.00349583	yes
BnaA05g26530D	WSLB	WSLA	OK	357.074	0.184369	-10.9194	0	yes
BnaA05g26830D	WSLB	WSLA	OK	3.26838	0.17686	-4.2079	0.000323063	yes
BnaA05g27910D	WSLB	WSLA	OK	3.24448	0.0340486	-6.57425	0.00121965	yes
BnaA05g28410D	WSLB	WSLA	OK	137.807	3.63006	-5.24651	1.64436e-09	yes
BnaA05g29810D	WSLB	WSLA	OK	569.644	0.126769	-12.1336	1.94217e-11	yes
BnaA05g29820D	WSLB	WSLA	OK	160.786	0.715971	-7.81103	0	yes
BnaA05g29830D	WSLB	WSLA	OK	238.385	4.42906	-5.75015	2.92628e-11	yes
BnaA05g30460D	WSLB	WSLA	OK	13.8391	1.35391	-3.35355	0.000159035	yes
BnaA05g31350D	WSLB	WSLA	OK	31.6046	0.105012	-8.23344	0	yes
BnaA05g32060D	WSLB	WSLA	OK	64.771	9.14764	-2.82388	0.000220541	yes
BnaA05g32150D	WSLB	WSLA	OK	2.48924	0.0495531	-5.65058	1.04368e-08	yes
BnaA05g32490D	WSLB	WSLA	OK	1.97401	0.0465697	-5.40559	3.77559e-07	yes
BnaA05g33680D	WSLB	WSLA	OK	71.0796	0.137665	-9.01213	5.92417e-07	yes
BnaA05g34010D	WSLB	WSLA	OK	2.86342	0.126236	-4.50355	0.000149258	yes
BnaA05g35700D	WSLB	WSLA	OK	41.8656	0.100351	-8.70457	0	yes
BnaA05g36460D	WSLB	WSLA	OK	5.12091	0.553419	-3.20995	0.0034218	yes
BnaA05g36510D	WSLB	WSLA	OK	5.2154	0.185957	-4.80974	0.000109849	yes
BnaA05g36920D	WSLB	WSLA	OK	1.67319	0.0613585	-4.7692	2.2015e-05	yes
BnaA05g37220D	WSLB	WSLA	OK	14.4302	0.402109	-5.16536	2.11658e-08	yes
BnaA05g37230D	WSLB	WSLA	OK	5.88422	0.0202053	-8.18597	1.10083e-10	yes
BnaA06g00460D	WSLB	WSLA	OK	16.638	1.28631	-3.69317	9.76971e-05	yes
BnaA06g01810D	WSLB	WSLA	OK	45.3336	3.87988	-3.5465	0.00802276	yes
BnaA06g02890D	WSLB	WSLA	OK	287.2	0.032263	-13.1199	0	yes
BnaA06g03000D	WSLB	WSLA	OK	69.9352	0.0297728	-11.1978	1.45167e-10	yes
BnaA06g03580D	WSLB	WSLA	OK	1.37315	0.0126468	-6.76258	0.000740969	yes
BnaA06g03670D	WSLB	WSLA	OK	47.4144	1.5349	-4.94911	5.77595e-11	yes
BnaA06g03770D	WSLB	WSLA	OK	52.2153	0.0198053	-11.3644	7.63046e-11	yes
BnaA06g04170D	WSLB	WSLA	OK	22.1491	0.542663	-5.35105	9.60106e-09	yes
BnaA06g05060D	WSLB	WSLA	OK	2.77631	0.654761	-2.08413	0.00976016	yes
BnaA06g05220D	WSLB	WSLA	OK	53.6626	1.28618	-5.38275	6.6999e-12	yes
BnaA06g05490D	WSLB	WSLA	OK	11.0461	1.87301	-2.5601	0.00423612	yes
BnaA06g05670D	WSLB	WSLA	OK	8.93952	0.017172	-9.024	5.72876e-07	yes
BnaA06g06390D	WSLB	WSLA	OK	2.31318	0.290018	-2.99566	0.00427346	yes
BnaA06g06610D	WSLB	WSLA	OK	45.6399	0.0667692	-9.4169	1.34587e-07	yes
BnaA06g07340D	WSLB	WSLA	OK	14.7586	2.71381	-2.44316	0.00456128	yes
BnaA06g07590D	WSLB	WSLA	OK	45.1059	0.0944573	-8.89944	0	yes
BnaA06g08380D	WSLB	WSLA	OK	1.94352	0.0958528	-4.34171	1.98937e-05	yes
BnaA06g10120D	WSLB	WSLA	OK	354.445	0.498594	-9.47348	0	yes
BnaA06g10680D	WSLB	WSLA	OK	2.16913	0.0408	-5.7324	7.62302e-08	yes
BnaA06g11490D	WSLB	WSLA	OK	2.69865	0.0960235	-4.81271	2.83182e-05	yes
BnaA06g12040D	WSLB	WSLA	OK	9.13218	2.15074	-2.08612	0.00720207	yes
BnaA06g12430D	WSLB	WSLA	OK	237.275	0.198432	-10.2237	0	yes
BnaA06g12540D	WSLB	WSLA	OK	1.01942	0.0434407	-4.55256	5.71726e-06	yes
BnaA06g14250D	WSLB	WSLA	OK	409.112	0.0780346	-12.3561	7.41952e-10	yes
BnaA06g14520D	WSLB	WSLA	OK	65.165	0.0332674	-10.9358	0	yes
BnaA06g14900D	WSLB	WSLA	OK	6.59262	0.990636	-2.73442	0.00791999	yes
BnaA06g14970D	WSLB	WSLA	OK	15.7547	0.290292	-5.76213	2.50047e-09	yes
BnaA06g15500D	WSLB	WSLA	OK	22.6212	0.0373094	-9.24392	0	yes
BnaA06g16130D	WSLB	WSLA	OK	1.11946	0.0167856	-6.05944	0.00402505	yes
BnaA06g16940D	WSLB	WSLA	OK	1.56722	0.128392	-3.60958	0.000748614	yes
BnaA06g17030D	WSLB	WSLA	OK	43.4281	0.0973139	-8.80177	0	yes
BnaA06g17390D	WSLB	WSLA	OK	15.3771	0.0798513	-7.58925	4.04823e-09	yes
BnaA06g17840D	WSLB	WSLA	OK	7.06001	0.371114	-4.24974	5.08993e-05	yes
BnaA06g18020D	WSLB	WSLA	OK	20.2215	0.0101681	-10.9576	2.27224e-05	yes
BnaA06g18300D	WSLB	WSLA	OK	5.62425	0.530712	-3.40566	0.000413735	yes
BnaA06g18310D	WSLB	WSLA	OK	4.59133	0.00799361	-9.16585	3.4415e-07	yes
BnaA06g18620D	WSLB	WSLA	OK	47.7837	8.92634	-2.42038	0.00124022	yes
BnaA06g18980D	WSLB	WSLA	OK	1.28958	0.129834	-3.31216	0.00572893	yes
BnaA06g19560D	WSLB	WSLA	OK	7.872	0.303068	-4.69902	9.97368e-06	yes
BnaA06g21770D	WSLB	WSLA	OK	3.34374	0.282422	-3.56554	1.99366e-05	yes
BnaA06g22440D	WSLB	WSLA	OK	35.2484	7.04139	-2.32363	0.00221119	yes
BnaA06g23880D	WSLB	WSLA	OK	1.70861	0.0986549	-4.11429	2.59882e-05	yes
BnaA06g24000D	WSLB	WSLA	OK	2.55885	0.0492355	-5.69965	0.00852944	yes
BnaA06g24390D	WSLB	WSLA	OK	650.965	1.84449	-8.46322	4.43641e-13	yes
BnaA06g24600D	WSLB	WSLA	OK	14.015	2.4688	-2.50509	0.000632969	yes
BnaA06g25450D	WSLB	WSLA	OK	10.4093	0.256808	-5.34105	1.09556e-08	yes
BnaA06g25460D	WSLB	WSLA	OK	4.14968	0.29043	-3.83674	0.00303355	yes
BnaA06g26000D	WSLB	WSLA	OK	6.28467	0.035313	-7.47549	9.71618e-05	yes
BnaA06g26110D	WSLB	WSLA	OK	6.9255	0.353538	-4.29198	6.38287e-05	yes
BnaA06g26700D	WSLB	WSLA	OK	3.62001	0.0572122	-5.98353	1.99876e-05	yes
BnaA06g27070D	WSLB	WSLA	OK	5.3029	0.427041	-3.63434	0.00107015	yes
BnaA06g27220D	WSLB	WSLA	OK	156.567	0.534086	-8.1955	0	yes
BnaA06g27590D	WSLB	WSLA	OK	10.0642	1.20639	-3.06047	2.3205e-05	yes
BnaA06g27610D	WSLB	WSLA	OK	10.6002	1.406	-2.91442	0.000283462	yes
BnaA06g27630D	WSLB	WSLA	OK	3.0276	0.299445	-3.33781	0.00573653	yes
BnaA06g27680D	WSLB	WSLA	OK	5.6272	0.370336	-3.92551	0.000126936	yes
BnaA06g27810D	WSLB	WSLA	OK	13.4569	0.0199834	-9.39533	1.45992e-07	yes
BnaA06g28180D	WSLB	WSLA	OK	3.22526	0.194143	-4.05422	5.72415e-05	yes
BnaA06g29150D	WSLB	WSLA	OK	4.41264	0.0500999	-6.46069	8.017e-10	yes
BnaA06g29230D	WSLB	WSLA	OK	4.0054	0.0469084	-6.41596	1.63693e-11	yes
BnaA06g29400D	WSLB	WSLA	OK	20.0788	0.110281	-7.50835	6.40952e-09	yes
BnaA06g30120D	WSLB	WSLA	OK	14.7648	0.204738	-6.17224	3.85854e-14	yes
BnaA06g30420D	WSLB	WSLA	OK	442.03	0.0367244	-13.5551	0	yes
BnaA06g30950D	WSLB	WSLA	OK	546.368	0.10462	-12.3505	0	yes
BnaA06g31290D	WSLB	WSLA	OK	429.786	0.112148	-11.904	1.22003e-11	yes
BnaA06g31300D	WSLB	WSLA	OK	103.771	0.0314001	-11.6904	0	yes
BnaA06g31320D	WSLB	WSLA	OK	364.205	0.0362034	-13.2963	0	yes
BnaA06g31450D	WSLB	WSLA	OK	33.3254	5.48397	-2.60333	0.00805863	yes
BnaA06g31760D	WSLB	WSLA	OK	38.9788	2.27777	-4.097	2.56891e-08	yes
BnaA06g32500D	WSLB	WSLA	OK	20.6004	3.10114	-2.73181	0.00427346	yes
BnaA06g32640D	WSLB	WSLA	OK	27.3164	1.96412	-3.79781	7.45031e-07	yes
BnaA06g32800D	WSLB	WSLA	OK	4.15181	0.112716	-5.20298	2.04458e-07	yes
BnaA06g32890D	WSLB	WSLA	OK	0.984839	0.0896675	-3.45723	0.00722327	yes
BnaA06g33710D	WSLB	WSLA	OK	4.81932	0.0338071	-7.15536	4.98807e-08	yes
BnaA06g33820D	WSLB	WSLA	OK	49.3359	5.8885	-3.06666	1.65587e-05	yes
BnaA06g34190D	WSLB	WSLA	OK	4.42168	0.476318	-3.2146	0.00201434	yes
BnaA06g34200D	WSLB	WSLA	OK	6.06026	0.254069	-4.57609	2.44191e-06	yes
BnaA06g35110D	WSLB	WSLA	OK	23.8738	4.37839	-2.44695	0.000863184	yes
BnaA06g35700D	WSLB	WSLA	OK	30.2169	0.04136	-9.5129	9.54776e-08	yes
BnaA06g37410D	WSLB	WSLA	OK	43.9423	0.00288268	-13.8959	3.40805e-08	yes
BnaA06g38080D	WSLB	WSLA	OK	4.78019	0.0504597	-6.56579	3.57055e-05	yes
BnaA06g38240D	WSLB	WSLA	OK	8.51882	0.246926	-5.1085	1.83106e-07	yes
BnaA06g38790D	WSLB	WSLA	OK	2.45184	0.0568888	-5.42957	2.7784e-05	yes
BnaA06g39300D	WSLB	WSLA	OK	22.4688	0.0317059	-9.46895	1.11844e-07	yes
BnaA06g39360D	WSLB	WSLA	OK	8.26307	0.235446	-5.13321	2.05771e-05	yes
BnaA06g39760D	WSLB	WSLA	OK	173.543	0.0453731	-11.9012	1.06092e-11	yes
BnaA06g40130D	WSLB	WSLA	OK	47.1789	2.52845	-4.22182	1.51361e-08	yes
BnaA06g40420D	WSLB	WSLA	OK	18.2287	0.0342476	-9.05599	5.09412e-07	yes
BnaA06g40700D	WSLB	WSLA	OK	3.26996	0.0632528	-5.692	7.83272e-07	yes
BnaA07g01400D	WSLB	WSLA	OK	13.2007	0.0390257	-8.40198	9.90957e-09	yes
BnaA07g01870D	WSLB	WSLA	OK	150.147	0.922685	-7.34632	0	yes
BnaA07g02260D	WSLB	WSLA	OK	2.4448	0.0388367	-5.97615	2.04154e-05	yes
BnaA07g02390D	WSLB	WSLA	OK	4.56928	0.117691	-5.27888	1.63836e-06	yes
BnaA07g03490D	WSLB	WSLA	OK	5.85311	0.280576	-4.38274	9.81053e-08	yes
BnaA07g03520D	WSLB	WSLA	OK	36.5289	0.0686587	-9.05538	0	yes
BnaA07g05150D	WSLB	WSLA	OK	529.568	0.40989	-10.3354	0	yes
BnaA07g05400D	WSLB	WSLA	OK	1.53847	0.047755	-5.0097	8.95725e-06	yes
BnaA07g05450D	WSLB	WSLA	OK	17.1587	3.08293	-2.47657	0.00336915	yes
BnaA07g05630D	WSLB	WSLA	OK	21.6129	1.41184	-3.93624	3.36573e-07	yes
BnaA07g06080D	WSLB	WSLA	OK	14.9992	1.72864	-3.11717	5.90858e-05	yes
BnaA07g06210D	WSLB	WSLA	OK	37.4124	0.747582	-5.64514	1.34965e-12	yes
BnaA07g06610D	WSLB	WSLA	OK	1.57834	0.0256354	-5.94412	0.00515955	yes
BnaA07g07000D	WSLB	WSLA	OK	4.56697	0.590026	-2.95238	0.00212498	yes
BnaA07g08200D	WSLB	WSLA	OK	137.952	0.060488	-11.1552	1.74123e-10	yes
BnaA07g09040D	WSLB	WSLA	OK	81.6273	0.408536	-7.64244	0	yes
BnaA07g09440D	WSLB	WSLA	OK	12.2808	0.0477629	-8.0063	0	yes
BnaA07g09830D	WSLB	WSLA	OK	3.61206	0.0327887	-6.78348	0.000698116	yes
BnaA07g09840D	WSLB	WSLA	OK	29.3495	0.12704	-7.85191	0	yes
BnaA07g09850D	WSLB	WSLA	OK	9.87817	0.0326786	-8.23975	2.20905e-08	yes
BnaA07g09860D	WSLB	WSLA	OK	1.46868	0.024362	-5.91374	0.000381623	yes
BnaA07g09870D	WSLB	WSLA	OK	22.5701	0.109292	-7.69008	2.21786e-09	yes
BnaA07g09880D	WSLB	WSLA	OK	164.693	0.101959	-10.6576	0	yes
BnaA07g09900D	WSLB	WSLA	OK	45.426	0.12973	-8.45187	0	yes
BnaA07g09910D	WSLB	WSLA	OK	23.7765	0.171847	-7.11226	0	yes
BnaA07g10050D	WSLB	WSLA	OK	161.547	0.0416167	-11.9225	9.59186e-12	yes
BnaA07g10620D	WSLB	WSLA	OK	4.55814	0.31844	-3.83935	0.000357075	yes
BnaA07g11610D	WSLB	WSLA	OK	0.940412	0.0853495	-3.46184	0.00201753	yes
BnaA07g12300D	WSLB	WSLA	OK	4.86305	0.501022	-3.27892	0.00184043	yes
BnaA07g12740D	WSLB	WSLA	OK	1.91686	0.0855401	-4.486	0.000509489	yes
BnaA07g12970D	WSLB	WSLA	OK	1.09617	0.0868534	-3.65775	0.00573445	yes
BnaA07g13510D	WSLB	WSLA	OK	28.5117	4.65366	-2.61511	0.000819271	yes
BnaA07g13640D	WSLB	WSLA	OK	22.1415	0.684377	-5.01582	2.19692e-10	yes
BnaA07g14060D	WSLB	WSLA	OK	77.4424	3.11829	-4.6343	4.48307e-10	yes
BnaA07g15290D	WSLB	WSLA	OK	31.4984	2.76091	-3.51206	8.54033e-07	yes
BnaA07g15490D	WSLB	WSLA	OK	5.19274	0.488908	-3.40886	0.000358079	yes
BnaA07g16480D	WSLB	WSLA	OK	2.48468	0.0664178	-5.22535	1.15656e-07	yes
BnaA07g16680D	WSLB	WSLA	OK	75.5878	0.192853	-8.61451	7.31889e-12	yes
BnaA07g18090D	WSLB	WSLA	OK	2.11756	0.198413	-3.41582	0.00249436	yes
BnaA07g18960D	WSLB	WSLA	OK	8.78698	0.252107	-5.12326	5.42485e-09	yes
BnaA07g19020D	WSLB	WSLA	OK	17.7483	2.67371	-2.73077	0.000165612	yes
BnaA07g19210D	WSLB	WSLA	OK	3.04464	0.261589	-3.54089	2.51332e-05	yes
BnaA07g19220D	WSLB	WSLA	OK	73.0077	0.0324909	-11.1338	0	yes
BnaA07g19640D	WSLB	WSLA	OK	216.184	3.98415	-5.76185	6.93745e-13	yes
BnaA07g19660D	WSLB	WSLA	OK	16.7903	0.784864	-4.41905	3.07523e-06	yes
BnaA07g19970D	WSLB	WSLA	OK	60.9165	0.108717	-9.13011	0	yes
BnaA07g21940D	WSLB	WSLA	OK	31.3168	7.13474	-2.134	0.00471774	yes
BnaA07g22160D	WSLB	WSLA	OK	204.524	3.62924	-5.81646	2.66192e-08	yes
BnaA07g22210D	WSLB	WSLA	OK	1.37944	0.0540166	-4.67454	0.000217538	yes
BnaA07g22570D	WSLB	WSLA	OK	8.80434	1.97652	-2.15525	0.0066253	yes
BnaA07g22910D	WSLB	WSLA	OK	3.69869	0.0651562	-5.82697	2.7457e-11	yes
BnaA07g23430D	WSLB	WSLA	OK	121.142	10.0519	-3.59116	0.000382624	yes
BnaA07g23630D	WSLB	WSLA	OK	10.8233	2.29589	-2.23702	0.00738812	yes
BnaA07g24190D	WSLB	WSLA	OK	6.96368	0.0493007	-7.1421	5.42149e-08	yes
BnaA07g24440D	WSLB	WSLA	OK	9.52385	0.03797	-7.97054	0	yes
BnaA07g24640D	WSLB	WSLA	OK	1.30105	0.0457424	-4.83	0.00837277	yes
BnaA07g25410D	WSLB	WSLA	OK	46.8597	6.66351	-2.81399	0.000131127	yes
BnaA07g25540D	WSLB	WSLA	OK	16.6931	1.93961	-3.10542	0.00128233	yes
BnaA07g26300D	WSLB	WSLA	OK	325.118	0.371587	-9.77304	5.04751e-13	yes
BnaA07g26620D	WSLB	WSLA	OK	2.59195	0.114115	-4.50547	1.3193e-05	yes
BnaA07g26750D	WSLB	WSLA	OK	31.2576	0.203204	-7.26514	3.85854e-14	yes
BnaA07g28090D	WSLB	WSLA	OK	2.76316	0.0784993	-5.1375	4.07782e-06	yes
BnaA07g28370D	WSLB	WSLA	OK	11.8221	1.92596	-2.61783	0.000827188	yes
BnaA07g29420D	WSLB	WSLA	OK	389.726	0.158715	-11.2618	0	yes
BnaA07g29550D	WSLB	WSLA	OK	103.453	4.17314	-4.6317	4.74018e-07	yes
BnaA07g29680D	WSLB	WSLA	OK	10.8385	1.25031	-3.11581	0.000173279	yes
BnaA07g30000D	WSLB	WSLA	OK	13.5078	1.91152	-2.821	0.000271756	yes
BnaA07g30530D	WSLB	WSLA	OK	4.48417	0.00970723	-8.85157	3.18009e-08	yes
BnaA07g31040D	WSLB	WSLA	OK	2.39183	0.23641	-3.33875	0.000206053	yes
BnaA07g31350D	WSLB	WSLA	OK	20.8753	4.28115	-2.28573	0.0025784	yes
BnaA07g33390D	WSLB	WSLA	OK	122.748	1.06685	-6.8462	0	yes
BnaA07g34000D	WSLB	WSLA	OK	90.2801	0.0233544	-11.9165	9.68262e-12	yes
BnaA07g34010D	WSLB	WSLA	OK	28.2604	0.0132839	-11.0549	2.48756e-10	yes
BnaA07g34530D	WSLB	WSLA	OK	47.9963	1.27866	-5.23022	2.37768e-11	yes
BnaA07g35430D	WSLB	WSLA	OK	182.237	0.770065	-7.88662	4.08571e-10	yes
BnaA07g35510D	WSLB	WSLA	OK	2.39522	0.0839378	-4.8347	1.50282e-05	yes
BnaA07g35610D	WSLB	WSLA	OK	1.56968	0.180453	-3.12077	0.00421631	yes
BnaA07g36130D	WSLB	WSLA	OK	21.4574	1.83384	-3.54854	1.16886e-06	yes
BnaA07g36140D	WSLB	WSLA	OK	8.30401	0.018731	-8.79224	1.29326e-06	yes
BnaA07g36160D	WSLB	WSLA	OK	9.18464	0.0422809	-7.76308	0	yes
BnaA07g36410D	WSLB	WSLA	OK	1.31609	0.0693544	-4.24613	0.000109279	yes
BnaA07g36430D	WSLB	WSLA	OK	5.15083	0.0113149	-8.83043	1.13083e-06	yes
BnaA07g37460D	WSLB	WSLA	OK	9.24721	0.0214527	-8.75172	1.4936e-06	yes
BnaA07g38600D	WSLB	WSLA	OK	4.05946	0.726212	-2.48282	0.00931954	yes
BnaA07g38980D	WSLB	WSLA	OK	16.2336	1.73395	-3.22685	7.70352e-06	yes
BnaA08g00260D	WSLB	WSLA	OK	4.29895	0.503769	-3.09315	0.00112987	yes
BnaA08g00740D	WSLB	WSLA	OK	5.3562	0.752943	-2.8306	0.000212167	yes
BnaA08g00880D	WSLB	WSLA	OK	22.6877	1.90528	-3.57384	0.000174909	yes
BnaA08g02180D	WSLB	WSLA	OK	16.9559	0.740569	-4.51701	2.57084e-09	yes
BnaA08g02390D	WSLB	WSLA	OK	6.68304	0.226056	-4.88575	8.90079e-08	yes
BnaA08g02520D	WSLB	WSLA	OK	22.3599	4.62966	-2.27194	0.00325811	yes
BnaA08g02770D	WSLB	WSLA	OK	4.82988	0.394254	-3.61479	0.000112622	yes
BnaA08g02780D	WSLB	WSLA	OK	70.9405	0.434356	-7.35159	0	yes
BnaA08g02790D	WSLB	WSLA	OK	57.2427	1.01867	-5.81233	4.05339e-05	yes
BnaA08g02930D	WSLB	WSLA	OK	5.68097	1.11324	-2.35137	0.00850191	yes
BnaA08g03670D	WSLB	WSLA	OK	4.89132	0.230999	-4.40426	6.65867e-06	yes
BnaA08g04430D	WSLB	WSLA	OK	31.815	4.84065	-2.71643	0.000145775	yes
BnaA08g04540D	WSLB	WSLA	OK	1.7615	0.00751517	-7.87279	2.86479e-05	yes
BnaA08g04850D	WSLB	WSLA	OK	22.018	1.15643	-4.25093	7.38588e-09	yes
BnaA08g05030D	WSLB	WSLA	OK	185.449	0.130353	-10.4744	2.41681e-09	yes
BnaA08g07080D	WSLB	WSLA	OK	6.79862	0.281206	-4.59554	2.09169e-07	yes
BnaA08g07970D	WSLB	WSLA	OK	0.985286	0.022955	-5.42366	0.0018484	yes
BnaA08g08890D	WSLB	WSLA	OK	6.30552	0.139112	-5.50229	1.89578e-05	yes
BnaA08g09310D	WSLB	WSLA	OK	13.3882	1.9595	-2.7724	0.00342572	yes
BnaA08g09490D	WSLB	WSLA	OK	55.0617	0.538113	-6.677	4.43641e-13	yes
BnaA08g10070D	WSLB	WSLA	OK	3.92097	0.506093	-2.95374	0.0064503	yes
BnaA08g10420D	WSLB	WSLA	OK	2.2457	0.144509	-3.95793	0.00142213	yes
BnaA08g10540D	WSLB	WSLA	OK	5.07133	0.324834	-3.96459	0.000153298	yes
BnaA08g11240D	WSLB	WSLA	OK	2.51394	0.071726	-5.13131	1.36503e-06	yes
BnaA08g11810D	WSLB	WSLA	OK	432.714	1.16781	-8.53346	0	yes
BnaA08g12530D	WSLB	WSLA	OK	11.338	0.0387665	-8.19215	1.012e-05	yes
BnaA08g12650D	WSLB	WSLA	OK	1.18175	0.0618645	-4.25567	0.00136727	yes
BnaA08g13460D	WSLB	WSLA	OK	27.9227	0.171233	-7.34933	1.58181e-08	yes
BnaA08g14220D	WSLB	WSLA	OK	13.173	2.75167	-2.25921	0.00225683	yes
BnaA08g14650D	WSLB	WSLA	OK	19.9637	3.79737	-2.39431	0.0010422	yes
BnaA08g14690D	WSLB	WSLA	OK	2.0436	0.0257689	-6.30933	9.50114e-10	yes
BnaA08g14800D	WSLB	WSLA	OK	6.43395	0.120373	-5.74012	1.01883e-11	yes
BnaA08g14920D	WSLB	WSLA	OK	11.3398	0.0678122	-7.38563	3.80777e-13	yes
BnaA08g15060D	WSLB	WSLA	OK	15.2569	2.48611	-2.6175	0.00904775	yes
BnaA08g15190D	WSLB	WSLA	OK	91.1295	14.0153	-2.70092	0.000171662	yes
BnaA08g15210D	WSLB	WSLA	OK	132.007	4.00694	-5.04197	5.82049e-10	yes
BnaA08g15340D	WSLB	WSLA	OK	49.8284	2.20976	-4.49501	3.08703e-09	yes
BnaA08g15350D	WSLB	WSLA	OK	149.737	1.61558	-6.53423	4.75525e-13	yes
BnaA08g15860D	WSLB	WSLA	OK	493.515	0.761863	-9.33935	0.000144171	yes
BnaA08g15910D	WSLB	WSLA	OK	148.322	0.0932976	-10.6346	8.35099e-12	yes
BnaA08g16020D	WSLB	WSLA	OK	4.72719	0.485857	-3.28238	0.000300384	yes
BnaA08g16530D	WSLB	WSLA	OK	33.6953	6.3561	-2.40633	0.00183737	yes
BnaA08g16720D	WSLB	WSLA	OK	3.27381	0.526369	-2.63682	0.00419006	yes
BnaA08g17620D	WSLB	WSLA	OK	347.805	0.0791261	-12.1018	1.76825e-06	yes
BnaA08g18150D	WSLB	WSLA	OK	148.931	0.177947	-9.70898	0	yes
BnaA08g18320D	WSLB	WSLA	OK	296.452	0.139638	-11.0519	0	yes
BnaA08g18330D	WSLB	WSLA	OK	457.395	0.0841932	-12.4074	0	yes
BnaA08g18440D	WSLB	WSLA	OK	55.2893	0.151434	-8.51217	3.40042e-06	yes
BnaA08g18940D	WSLB	WSLA	OK	2.22557	0.174792	-3.67046	0.00120565	yes
BnaA08g19190D	WSLB	WSLA	OK	6.17405	0.225521	-4.77488	1.32502e-05	yes
BnaA08g19210D	WSLB	WSLA	OK	193.444	19.1503	-3.33647	1.10643e-05	yes
BnaA08g19810D	WSLB	WSLA	OK	4.77914	0.0496042	-6.59015	3.83841e-08	yes
BnaA08g19840D	WSLB	WSLA	OK	10.7867	0.153441	-6.13543	3.61696e-09	yes
BnaA08g20360D	WSLB	WSLA	OK	8.05862	0.70963	-3.50539	6.47816e-05	yes
BnaA08g20370D	WSLB	WSLA	OK	110.375	0.10545	-10.0316	0	yes
BnaA08g20390D	WSLB	WSLA	OK	49.8157	0.0242031	-11.0072	3.02078e-10	yes
BnaA08g20430D	WSLB	WSLA	OK	23.4362	0.0281637	-9.70069	0	yes
BnaA08g20740D	WSLB	WSLA	OK	86.6937	0.762341	-6.82935	3.85854e-14	yes
BnaA08g20880D	WSLB	WSLA	OK	1.56582	0.134536	-3.54086	0.00227091	yes
BnaA08g20930D	WSLB	WSLA	OK	3.69079	0.0244729	-7.2366	0.000197085	yes
BnaA08g20960D	WSLB	WSLA	OK	3.66733	0.323288	-3.50384	0.00034463	yes
BnaA08g21020D	WSLB	WSLA	OK	28.5522	0.0203164	-10.4567	2.5523e-09	yes
BnaA08g21440D	WSLB	WSLA	OK	35.6012	0.227128	-7.29228	3.85854e-14	yes
BnaA08g21810D	WSLB	WSLA	OK	3.13192	0.0298712	-6.71214	5.50445e-07	yes
BnaA08g22710D	WSLB	WSLA	OK	230.913	4.65401	-5.63273	8.43516e-13	yes
BnaA08g22860D	WSLB	WSLA	OK	45.1835	0.375444	-6.91105	0	yes
BnaA08g24390D	WSLB	WSLA	OK	49.3804	0.0744776	-9.37291	0	yes
BnaA08g25260D	WSLB	WSLA	OK	4.97804	0.0610529	-6.34938	3.43417e-06	yes
BnaA08g25800D	WSLB	WSLA	OK	3.17578	0.0307831	-6.68883	7.76684e-10	yes
BnaA08g26280D	WSLB	WSLA	OK	22.4535	0.233967	-6.58449	1.88599e-12	yes
BnaA08g26800D	WSLB	WSLA	OK	8.06697	1.44136	-2.4846	0.000599686	yes
BnaA08g27160D	WSLB	WSLA	OK	24.7358	0.770776	-5.00414	7.71163e-11	yes
BnaA08g27230D	WSLB	WSLA	OK	476.52	0.151851	-11.6157	0	yes
BnaA08g27260D	WSLB	WSLA	OK	6.23211	0.423855	-3.87808	0.00517346	yes
BnaA08g27530D	WSLB	WSLA	OK	2.13708	0.0312498	-6.09565	0.00373124	yes
BnaA08g27810D	WSLB	WSLA	OK	38.569	0.571015	-6.07777	8.73114e-12	yes
BnaA08g28100D	WSLB	WSLA	OK	6.67777	0.176058	-5.24524	1.36653e-08	yes
BnaA08g28320D	WSLB	WSLA	OK	2.95092	0.175206	-4.07404	1.91742e-06	yes
BnaA08g28540D	WSLB	WSLA	OK	11.6183	0.474079	-4.61512	4.22947e-08	yes
BnaA08g28550D	WSLB	WSLA	OK	549.051	0.202722	-11.4032	0	yes
BnaA08g28820D	WSLB	WSLA	OK	12.3196	0.0730167	-7.39851	1.23802e-08	yes
BnaA08g28920D	WSLB	WSLA	OK	15.1629	3.3192	-2.19164	0.00575374	yes
BnaA08g29010D	WSLB	WSLA	OK	11.8181	0.00626483	-10.8814	2.67652e-05	yes
BnaA08g29020D	WSLB	WSLA	OK	7.08887	0.22406	-4.9836	4.74018e-07	yes
BnaA08g29100D	WSLB	WSLA	OK	8.75055	0.315646	-4.793	1.57161e-07	yes
BnaA08g29220D	WSLB	WSLA	OK	10.7915	1.09103	-3.30613	3.7131e-05	yes
BnaA08g29530D	WSLB	WSLA	OK	1.13677	0.0221136	-5.68387	0.0088396	yes
BnaA08g31000D	WSLB	WSLA	OK	26.1372	0.772019	-5.08132	1.59978e-07	yes
BnaA08g31700D	WSLB	WSLA	OK	5.05931	0.818688	-2.62755	0.00155042	yes
BnaA09g00160D	WSLB	WSLA	OK	2.72589	0.0608264	-5.48589	0.000169801	yes
BnaA09g00710D	WSLB	WSLA	OK	1.82281	0.264092	-2.78705	0.00624725	yes
BnaA09g02050D	WSLB	WSLA	OK	2.83152	0.271251	-3.38388	0.000153154	yes
BnaA09g02350D	WSLB	WSLA	OK	549.866	0.374157	-10.5212	3.18562e-10	yes
BnaA09g02520D	WSLB	WSLA	OK	1.68975	0.127092	-3.73286	0.000183098	yes
BnaA09g02540D	WSLB	WSLA	OK	11.4777	0.036167	-8.30994	6.7834e-06	yes
BnaA09g02550D	WSLB	WSLA	OK	16.5734	0.454359	-5.18889	9.79053e-10	yes
BnaA09g03470D	WSLB	WSLA	OK	63.0421	0.181526	-8.43999	8.1557e-09	yes
BnaA09g03970D	WSLB	WSLA	OK	1.86317	0.0372536	-5.64424	0.00955939	yes
BnaA09g04200D	WSLB	WSLA	OK	1562.48	0.408215	-11.9022	1.1436e-11	yes
BnaA09g04230D	WSLB	WSLA	OK	3163.12	1.08142	-11.5142	0	yes
BnaA09g04450D	WSLB	WSLA	OK	5.08647	0.28516	-4.15682	5.62235e-05	yes
BnaA09g04790D	WSLB	WSLA	OK	3.51103	0.781985	-2.16668	0.00922116	yes
BnaA09g04970D	WSLB	WSLA	OK	6.65228	0.395753	-4.07118	3.8469e-06	yes
BnaA09g05050D	WSLB	WSLA	OK	2.39552	0.215667	-3.47346	0.00388874	yes
BnaA09g05670D	WSLB	WSLA	OK	24.6684	4.30676	-2.51799	0.0038068	yes
BnaA09g07000D	WSLB	WSLA	OK	17.0884	0.0583553	-8.19394	5.34671e-13	yes
BnaA09g07310D	WSLB	WSLA	OK	2.93407	0.0701486	-5.38635	8.16373e-07	yes
BnaA09g08040D	WSLB	WSLA	OK	8.06354	0.0291684	-8.11086	0	yes
BnaA09g08280D	WSLB	WSLA	OK	4.99313	0.00890193	-9.13161	0.000895404	yes
BnaA09g08330D	WSLB	WSLA	OK	17.6538	0.040514	-8.76735	1.41276e-06	yes
BnaA09g08360D	WSLB	WSLA	OK	25.9792	3.11824	-3.05855	1.73557e-05	yes
BnaA09g08760D	WSLB	WSLA	OK	24.368	0.0545344	-8.80361	0	yes
BnaA09g09400D	WSLB	WSLA	OK	11.3784	1.44223	-2.97993	0.000973579	yes
BnaA09g09490D	WSLB	WSLA	OK	77.6999	0.560186	-7.11586	0	yes
BnaA09g10010D	WSLB	WSLA	OK	29.1704	0.483667	-5.91435	1.80197e-07	yes
BnaA09g10340D	WSLB	WSLA	OK	12.0643	0.175981	-6.09918	2.43697e-12	yes
BnaA09g10850D	WSLB	WSLA	OK	60.8912	2.22796	-4.77244	1.90667e-10	yes
BnaA09g11290D	WSLB	WSLA	OK	13.4627	0.325881	-5.36848	2.40524e-10	yes
BnaA09g12600D	WSLB	WSLA	OK	23.7144	4.00335	-2.56648	0.00689695	yes
BnaA09g12880D	WSLB	WSLA	OK	15.2745	0.303548	-5.65305	3.01947e-12	yes
BnaA09g13690D	WSLB	WSLA	OK	2124.47	0.452798	-12.1959	4.11332e-12	yes
BnaA09g13880D	WSLB	WSLA	OK	188.109	0.332253	-9.14507	0	yes
BnaA09g14930D	WSLB	WSLA	OK	2.10467	0.00300582	-9.45162	0.000493146	yes
BnaA09g15850D	WSLB	WSLA	OK	14.2911	1.90503	-2.90723	6.96682e-05	yes
BnaA09g17560D	WSLB	WSLA	OK	20.2724	0.469808	-5.4313	2.46967e-11	yes
BnaA09g18110D	WSLB	WSLA	OK	9.69746	0.482626	-4.32863	4.41511e-06	yes
BnaA09g18560D	WSLB	WSLA	OK	14.163	0.0229435	-9.26982	1.11304e-13	yes
BnaA09g18690D	WSLB	WSLA	OK	54.3723	0.534307	-6.66906	7.56868e-12	yes
BnaA09g19190D	WSLB	WSLA	OK	54.7171	0.366839	-7.2207	0	yes
BnaA09g19720D	WSLB	WSLA	OK	87.0825	0.979974	-6.4735	3.85854e-14	yes
BnaA09g19780D	WSLB	WSLA	OK	5.31774	0.667324	-2.99435	0.00234523	yes
BnaA09g19820D	WSLB	WSLA	OK	6.58594	0.289625	-4.50713	3.05289e-05	yes
BnaA09g20460D	WSLB	WSLA	OK	32.3137	2.30062	-3.81205	1.1547e-07	yes
BnaA09g20470D	WSLB	WSLA	OK	3.36497	0.0520142	-6.01554	2.22503e-08	yes
BnaA09g21430D	WSLB	WSLA	OK	1.36938	0.118585	-3.52953	0.00504204	yes
BnaA09g22150D	WSLB	WSLA	OK	13.0899	0.014499	-9.81828	6.82737e-12	yes
BnaA09g23550D	WSLB	WSLA	OK	1.32054	0.116966	-3.49697	0.000455515	yes
BnaA09g23800D	WSLB	WSLA	OK	7.74245	1.27512	-2.60216	0.00564404	yes
BnaA09g24180D	WSLB	WSLA	OK	23.4255	1.4742	-3.99007	1.18686e-07	yes
BnaA09g24840D	WSLB	WSLA	OK	2.26803	0.0655662	-5.11234	0.000707557	yes
BnaA09g25640D	WSLB	WSLA	OK	8.7011	0.210004	-5.37271	1.44183e-07	yes
BnaA09g25750D	WSLB	WSLA	OK	27.6706	0.689201	-5.32728	8.91824e-11	yes
BnaA09g25810D	WSLB	WSLA	OK	31.4377	1.32596	-4.56739	1.05548e-09	yes
BnaA09g25960D	WSLB	WSLA	OK	92.5618	0.0378605	-11.2555	1.16987e-10	yes
BnaA09g26100D	WSLB	WSLA	OK	382.374	0.0624884	-12.5791	0	yes
BnaA09g26490D	WSLB	WSLA	OK	2.18761	0.224122	-3.287	0.00351574	yes
BnaA09g26670D	WSLB	WSLA	OK	2.55592	0.0254976	-6.64734	6.08051e-11	yes
BnaA09g27080D	WSLB	WSLA	OK	4.99498	0.206567	-4.5958	2.95883e-07	yes
BnaA09g27090D	WSLB	WSLA	OK	3.35976	0.0356795	-6.55712	0.00126931	yes
BnaA09g28110D	WSLB	WSLA	OK	56.928	2.53624	-4.48837	1.1622e-09	yes
BnaA09g28250D	WSLB	WSLA	OK	2.94256	0.00955959	-8.26591	0.00387271	yes
BnaA09g28840D	WSLB	WSLA	OK	4.76522	0.0214243	-7.79715	3.62068e-05	yes
BnaA09g28950D	WSLB	WSLA	OK	27.9847	0.0311415	-9.81158	3.07419e-08	yes
BnaA09g29130D	WSLB	WSLA	OK	6.51973	0.711232	-3.19642	0.00520266	yes
BnaA09g29890D	WSLB	WSLA	OK	33.7196	1.39752	-4.59265	6.5223e-10	yes
BnaA09g30080D	WSLB	WSLA	OK	14.8266	0.742232	-4.32017	3.25296e-05	yes
BnaA09g30410D	WSLB	WSLA	OK	60.4874	5.72446	-3.40142	2.64635e-05	yes
BnaA09g30820D	WSLB	WSLA	OK	4.65362	0.306282	-3.92542	6.0643e-05	yes
BnaA09g30840D	WSLB	WSLA	OK	3.4485	0.267325	-3.68931	0.000116759	yes
BnaA09g30930D	WSLB	WSLA	OK	216.457	0.452727	-8.90122	0	yes
BnaA09g30980D	WSLB	WSLA	OK	111.488	0.476571	-7.86998	0	yes
BnaA09g31440D	WSLB	WSLA	OK	17.2076	0.935438	-4.20126	3.58953e-05	yes
BnaA09g31690D	WSLB	WSLA	OK	24.4721	0.782197	-4.96746	1.05852e-06	yes
BnaA09g31890D	WSLB	WSLA	OK	10.1749	0.759302	-3.74419	0.000150848	yes
BnaA09g32020D	WSLB	WSLA	OK	2.40675	0.147508	-4.02822	0.000223763	yes
BnaA09g32040D	WSLB	WSLA	OK	13.9895	0.0327139	-8.74022	0	yes
BnaA09g32100D	WSLB	WSLA	OK	93.3946	0.120807	-9.59449	7.02625e-08	yes
BnaA09g32740D	WSLB	WSLA	OK	3.29646	0.046655	-6.14274	4.02175e-08	yes
BnaA09g34510D	WSLB	WSLA	OK	1.08228	0.0492754	-4.45706	0.00058072	yes
BnaA09g34640D	WSLB	WSLA	OK	6.9358	0.283083	-4.61476	2.27492e-07	yes
BnaA09g35460D	WSLB	WSLA	OK	49.1941	0.0960494	-9.00049	6.20612e-07	yes
BnaA09g36450D	WSLB	WSLA	OK	39.5477	8.49602	-2.21874	0.00333076	yes
BnaA09g37070D	WSLB	WSLA	OK	16.182	2.8182	-2.52155	0.00339574	yes
BnaA09g37430D	WSLB	WSLA	OK	5.43618	1.07392	-2.33971	0.00565575	yes
BnaA09g38180D	WSLB	WSLA	OK	2.96099	0.334353	-3.14663	0.00223472	yes
BnaA09g38510D	WSLB	WSLA	OK	3.01905	0.0671691	-5.49015	0.000166785	yes
BnaA09g38810D	WSLB	WSLA	OK	54.529	0.27302	-7.64187	0	yes
BnaA09g38840D	WSLB	WSLA	OK	70.2858	0.0518591	-10.4044	0	yes
BnaA09g39130D	WSLB	WSLA	OK	7.01328	1.23401	-2.50674	0.00198391	yes
BnaA09g39720D	WSLB	WSLA	OK	423.058	0.103451	-11.9977	2.63358e-12	yes
BnaA09g39730D	WSLB	WSLA	OK	85.7347	5.34742	-4.00296	5.25399e-08	yes
BnaA09g39840D	WSLB	WSLA	OK	34.2445	2.02129	-4.08252	2.13497e-08	yes
BnaA09g40510D	WSLB	WSLA	OK	2.37946	0.111079	-4.42097	1.07421e-05	yes
BnaA09g40820D	WSLB	WSLA	OK	1.51216	0.155209	-3.28433	0.0010682	yes
BnaA09g40970D	WSLB	WSLA	OK	1.61631	0.159476	-3.34129	0.00240516	yes
BnaA09g41420D	WSLB	WSLA	OK	1.95566	0.0248057	-6.30084	1.29054e-08	yes
BnaA09g41430D	WSLB	WSLA	OK	1.70054	0.16789	-3.34041	0.00104617	yes
BnaA09g41760D	WSLB	WSLA	OK	5.76552	0.216955	-4.73198	3.93654e-06	yes
BnaA09g41820D	WSLB	WSLA	OK	71.2346	0.225466	-8.30352	0	yes
BnaA09g42030D	WSLB	WSLA	OK	10.0322	1.66902	-2.58757	0.000824118	yes
BnaA09g42240D	WSLB	WSLA	OK	18.0838	0.00675214	-11.3871	6.92891e-11	yes
BnaA09g42740D	WSLB	WSLA	OK	3.30433	0.151878	-4.44338	0.000610886	yes
BnaA09g42920D	WSLB	WSLA	OK	7.45275	0.133765	-5.8	0.00689684	yes
BnaA09g42930D	WSLB	WSLA	OK	4.86971	0.159814	-4.92937	1.01542e-06	yes
BnaA09g43490D	WSLB	WSLA	OK	9.93122	1.70149	-2.54517	0.00721965	yes
BnaA09g44150D	WSLB	WSLA	OK	9.79642	0.640127	-3.93583	3.14152e-06	yes
BnaA09g45930D	WSLB	WSLA	OK	10.2177	0.06983	-7.19301	1.79969e-13	yes
BnaA09g46080D	WSLB	WSLA	OK	0.983779	0.0758361	-3.69738	0.00403254	yes
BnaA09g46110D	WSLB	WSLA	OK	6.23275	0.414041	-3.91202	1.1656e-05	yes
BnaA09g47320D	WSLB	WSLA	OK	7.33716	0.257949	-4.83006	3.86154e-09	yes
BnaA09g48790D	WSLB	WSLA	OK	87.7213	0.351941	-7.96145	2.12281e-05	yes
BnaA09g49770D	WSLB	WSLA	OK	2.0963	0.071724	-4.86925	3.24436e-06	yes
BnaA09g50250D	WSLB	WSLA	OK	6.09666	0.380588	-4.00172	2.38963e-07	yes
BnaA09g50270D	WSLB	WSLA	OK	6.43353	0.643314	-3.32202	0.0005895	yes
BnaA09g50430D	WSLB	WSLA	OK	11.6592	0.0586142	-7.636	0.00992233	yes
BnaA09g50510D	WSLB	WSLA	OK	9.66527	0.814862	-3.56818	1.78614e-05	yes
BnaA09g50650D	WSLB	WSLA	OK	5.3338	1.21052	-2.13954	0.00463389	yes
BnaA09g51590D	WSLB	WSLA	OK	60.5519	0.216903	-8.12498	0	yes
BnaA09g52300D	WSLB	WSLA	OK	21.8217	2.56374	-3.08944	0.000245616	yes
BnaA09g52310D	WSLB	WSLA	OK	20.1677	2.16534	-3.21938	0.000138872	yes
BnaA09g53680D	WSLB	WSLA	OK	6.34213	0.514051	-3.62498	4.73987e-05	yes
BnaA09g54370D	WSLB	WSLA	OK	227.942	1.21442	-7.55225	0	yes
BnaA09g54660D	WSLB	WSLA	OK	14.3349	0.00838885	-10.7388	8.57724e-10	yes
BnaA09g56040D	WSLB	WSLA	OK	6.39842	0.913803	-2.80776	0.00131757	yes
BnaA09g56060D	WSLB	WSLA	OK	5.90406	1.18033	-2.32252	0.00786777	yes
BnaA09g56340D	WSLB	WSLA	OK	2.51882	0.198398	-3.66628	0.000934363	yes
BnaA10g00100D	WSLB	WSLA	OK	2.04703	0.0236941	-6.43286	2.31888e-06	yes
BnaA10g00230D	WSLB	WSLA	OK	28.2749	0.110015	-8.00567	2.18582e-12	yes
BnaA10g01190D	WSLB	WSLA	OK	7.57353	1.59137	-2.2507	0.00246847	yes
BnaA10g01390D	WSLB	WSLA	OK	428.279	0.0638247	-12.7121	0	yes
BnaA10g02370D	WSLB	WSLA	OK	5.01761	0.123557	-5.34375	2.06672e-08	yes
BnaA10g02860D	WSLB	WSLA	OK	2.02736	0.332787	-2.60693	0.00578129	yes
BnaA10g03020D	WSLB	WSLA	OK	6.45653	0.128248	-5.65375	1.58771e-09	yes
BnaA10g03060D	WSLB	WSLA	OK	9.68966	0.578977	-4.06487	4.14541e-08	yes
BnaA10g03790D	WSLB	WSLA	OK	0.998117	0.0786079	-3.66646	0.00558428	yes
BnaA10g04910D	WSLB	WSLA	OK	2.55611	0.0863718	-4.88725	1.35835e-06	yes
BnaA10g05830D	WSLB	WSLA	OK	3.38255	0.304191	-3.47506	0.00150046	yes
BnaA10g06310D	WSLB	WSLA	OK	2.58478	0.0892049	-4.85677	0.00179549	yes
BnaA10g06470D	WSLB	WSLA	OK	51.3067	6.07269	-3.07874	1.4066e-05	yes
BnaA10g06810D	WSLB	WSLA	OK	4.80058	0.792656	-2.59844	0.00396286	yes
BnaA10g07470D	WSLB	WSLA	OK	34.4243	0.085267	-8.65722	2.06703e-06	yes
BnaA10g08330D	WSLB	WSLA	OK	28.4539	5.48462	-2.37516	0.00463389	yes
BnaA10g08370D	WSLB	WSLA	OK	10.294	0.938205	-3.45576	1.05734e-05	yes
BnaA10g09190D	WSLB	WSLA	OK	10.8515	0.0410875	-8.04498	0	yes
BnaA10g09580D	WSLB	WSLA	OK	9.13599	0.0178208	-9.00185	6.2223e-07	yes
BnaA10g10660D	WSLB	WSLA	OK	2.26619	0.209863	-3.43275	0.000925886	yes
BnaA10g11230D	WSLB	WSLA	OK	6.83158	0.948126	-2.84907	0.000552826	yes
BnaA10g11240D	WSLB	WSLA	OK	3.1505	0.30036	-3.39082	0.000341308	yes
BnaA10g11610D	WSLB	WSLA	OK	8.27463	0.362166	-4.51397	9.35127e-08	yes
BnaA10g11690D	WSLB	WSLA	OK	30.9429	0.0396385	-9.60849	2.05242e-11	yes
BnaA10g12490D	WSLB	WSLA	OK	8.22213	0.926532	-3.1496	0.00149031	yes
BnaA10g12810D	WSLB	WSLA	OK	29.4647	0.303292	-6.60214	0.00112138	yes
BnaA10g13280D	WSLB	WSLA	OK	42.6602	0.0286915	-10.5381	1.86598e-09	yes
BnaA10g13290D	WSLB	WSLA	OK	44.9144	0.0450607	-9.96109	3.24523e-12	yes
BnaA10g14150D	WSLB	WSLA	OK	5.46312	0.269613	-4.34076	0.00033233	yes
BnaA10g14160D	WSLB	WSLA	OK	9.55553	0.468702	-4.34959	2.64825e-05	yes
BnaA10g14170D	WSLB	WSLA	OK	7.76538	0.424296	-4.19391	5.36191e-06	yes
BnaA10g14540D	WSLB	WSLA	OK	3.42032	0.227094	-3.91277	0.000235874	yes
BnaA10g14730D	WSLB	WSLA	OK	21.733	0.108058	-7.65193	2.78472e-09	yes
BnaA10g14780D	WSLB	WSLA	OK	102.84	0.0454877	-11.1426	0	yes
BnaA10g15520D	WSLB	WSLA	OK	6.15883	0.234748	-4.71347	5.36158e-08	yes
BnaA10g15550D	WSLB	WSLA	OK	5.66135	0.0228159	-7.95497	0	yes
BnaA10g15570D	WSLB	WSLA	OK	213.397	0.59473	-8.48709	0	yes
BnaA10g17140D	WSLB	WSLA	OK	6.38445	0.12642	-5.65826	8.35524e-06	yes
BnaA10g17230D	WSLB	WSLA	OK	1.62931	0.021633	-6.23489	0.000124374	yes
BnaA10g18300D	WSLB	WSLA	OK	1.32738	0.0126046	-6.71849	0.000833989	yes
BnaA10g18370D	WSLB	WSLA	OK	6439.48	844.494	-2.93078	0.000149195	yes
BnaA10g18920D	WSLB	WSLA	OK	16.7095	2.08852	-3.00012	0.00847404	yes
BnaA10g19030D	WSLB	WSLA	OK	2.47863	0.233044	-3.41087	0.000224564	yes
BnaA10g19340D	WSLB	WSLA	OK	559.836	2.20417	-7.98863	0	yes
BnaA10g19480D	WSLB	WSLA	OK	7.5908	1.07967	-2.81366	0.00158866	yes
BnaA10g19940D	WSLB	WSLA	OK	2.7297	0.025791	-6.72573	5.16202e-07	yes
BnaA10g20140D	WSLB	WSLA	OK	3.88791	0.136424	-4.83283	3.97061e-06	yes
BnaA10g20150D	WSLB	WSLA	OK	3.83334	0.122303	-4.97007	4.95063e-05	yes
BnaA10g21760D	WSLB	WSLA	OK	1.78993	0.00682048	-8.03582	1.6999e-05	yes
BnaA10g21970D	WSLB	WSLA	OK	3.34145	0.434801	-2.94205	0.00859271	yes
BnaA10g22480D	WSLB	WSLA	OK	25.17	0.0653673	-8.58892	3.85854e-14	yes
BnaA10g22540D	WSLB	WSLA	OK	2.21016	0.0285858	-6.27271	0.00253015	yes
BnaA10g23860D	WSLB	WSLA	OK	755.765	0.116436	-12.6642	1.56258e-12	yes
BnaA10g23870D	WSLB	WSLA	OK	376.887	0.0401043	-13.1981	0	yes
BnaA10g23950D	WSLB	WSLA	OK	224.654	0.216637	-10.0182	0	yes
BnaA10g23960D	WSLB	WSLA	OK	2745.32	0.643784	-12.0581	1.92663e-10	yes
BnaA10g23970D	WSLB	WSLA	OK	1541.72	0.604248	-11.3171	9.07485e-05	yes
BnaA10g24710D	WSLB	WSLA	OK	9.13532	0.391499	-4.54438	1.71619e-07	yes
BnaA10g24720D	WSLB	WSLA	OK	1.21527	0.113908	-3.41534	0.00424824	yes
BnaA10g25140D	WSLB	WSLA	OK	1.68704	0.0842735	-4.32327	0.000359266	yes
BnaA10g26210D	WSLB	WSLA	OK	1.61318	0.0251926	-6.00076	0.00457096	yes
BnaA10g26690D	WSLB	WSLA	OK	14.4982	0.0276092	-9.03651	4.75525e-13	yes
BnaA10g27530D	WSLB	WSLA	OK	12.3428	0.248931	-5.63178	3.15654e-11	yes
BnaA10g28020D	WSLB	WSLA	OK	21.3324	4.41658	-2.27205	0.00220111	yes
BnaA10g28030D	WSLB	WSLA	OK	353.197	0.238719	-10.5309	0	yes
BnaA10g28770D	WSLB	WSLA	OK	0.966986	0.0591552	-4.03092	0.00718636	yes
BnaA10g28960D	WSLB	WSLA	OK	10.5256	0.297956	-5.14266	1.94592e-05	yes
BnaA10g29860D	WSLB	WSLA	OK	27.6053	0.486276	-5.82702	9.26306e-13	yes
BnaA10g30040D	WSLB	WSLA	OK	14.3881	0.65128	-4.46545	3.05362e-08	yes
BnaA10g30180D	WSLB	WSLA	OK	201.363	0.147065	-10.4191	0	yes
BnaA10g30190D	WSLB	WSLA	OK	768.406	0.450677	-10.7356	0	yes
BnaAnng00030D	WSLB	WSLA	OK	19.4846	0.0532959	-8.51409	0	yes
BnaAnng00720D	WSLB	WSLA	OK	11.5018	1.35052	-3.09028	0.000479949	yes
BnaAnng00740D	WSLB	WSLA	OK	28.362	0.066703	-8.73199	0	yes
BnaAnng00900D	WSLB	WSLA	OK	1.87394	0.165228	-3.50354	0.000410622	yes
BnaAnng00960D	WSLB	WSLA	OK	1.89666	0.170351	-3.47688	0.000592819	yes
BnaAnng01180D	WSLB	WSLA	OK	10.3669	1.2152	-3.09272	0.00350039	yes
BnaAnng02770D	WSLB	WSLA	OK	77.0056	0.0671873	-10.1626	0	yes
BnaAnng02790D	WSLB	WSLA	OK	11.9294	1.99135	-2.5827	0.00434147	yes
BnaAnng03010D	WSLB	WSLA	OK	217.119	0.104652	-11.0187	0	yes
BnaAnng03360D	WSLB	WSLA	OK	161.733	0.109818	-10.5243	0	yes
BnaAnng03990D	WSLB	WSLA	OK	1.88164	0.0689171	-4.77098	3.54589e-05	yes
BnaAnng04010D	WSLB	WSLA	OK	2.44249	0.0180251	-7.0822	0.000307186	yes
BnaAnng04370D	WSLB	WSLA	OK	186.378	0.108433	-10.7472	0	yes
BnaAnng04690D	WSLB	WSLA	OK	98.3979	0.532367	-7.53006	0	yes
BnaAnng05860D	WSLB	WSLA	OK	13.3656	0.815296	-4.03505	2.60476e-06	yes
BnaAnng06310D	WSLB	WSLA	OK	6.97915	0.0262123	-8.05667	1.58143e-05	yes
BnaAnng06430D	WSLB	WSLA	OK	2439.61	38.3422	-5.99157	2.89032e-05	yes
BnaAnng06440D	WSLB	WSLA	OK	443.814	0.300291	-10.5294	1.79969e-13	yes
BnaAnng07590D	WSLB	WSLA	OK	77.4039	5.5201	-3.80964	1.45091e-06	yes
BnaAnng07690D	WSLB	WSLA	OK	83.9861	0.163005	-9.00909	0	yes
BnaAnng08340D	WSLB	WSLA	OK	15.6809	0.0525968	-8.21982	9.25655e-06	yes
BnaAnng08970D	WSLB	WSLA	OK	253.253	44.4289	-2.51101	0.000882291	yes
BnaAnng11290D	WSLB	WSLA	OK	1.38061	0.0661365	-4.38372	3.66869e-05	yes
BnaAnng11510D	WSLB	WSLA	OK	16.7673	0.0267671	-9.29097	7.49717e-14	yes
BnaAnng11580D	WSLB	WSLA	OK	8.79811	1.11789	-2.97641	0.000613219	yes
BnaAnng12170D	WSLB	WSLA	OK	2.9098	0.0836045	-5.1212	1.54388e-08	yes
BnaAnng12200D	WSLB	WSLA	OK	1.17971	0.0126898	-6.53862	0.00132811	yes
BnaAnng12690D	WSLB	WSLA	OK	4.4846	0.701877	-2.67569	0.00548618	yes
BnaAnng12710D	WSLB	WSLA	OK	22.423	3.95283	-2.50402	0.000634795	yes
BnaAnng13060D	WSLB	WSLA	OK	1.07712	0.00814963	-7.04623	0.000341308	yes
BnaAnng13090D	WSLB	WSLA	OK	2.47369	0.0746975	-5.04946	0.00488735	yes
BnaAnng13450D	WSLB	WSLA	OK	8.51816	0.0225828	-8.55917	4.57375e-09	yes
BnaAnng13460D	WSLB	WSLA	OK	2.65688	0.0356822	-6.21839	0.000130922	yes
BnaAnng13740D	WSLB	WSLA	OK	22.282	0.0108185	-11.0082	0	yes
BnaAnng13920D	WSLB	WSLA	OK	1.91321	0.0878002	-4.44563	3.35023e-05	yes
BnaAnng14270D	WSLB	WSLA	OK	62.442	2.52377	-4.62887	4.9155e-09	yes
BnaAnng14620D	WSLB	WSLA	OK	8.16473	0.255112	-5.0002	9.17749e-06	yes
BnaAnng14670D	WSLB	WSLA	OK	124.395	0.073471	-10.7255	0	yes
BnaAnng14690D	WSLB	WSLA	OK	5.13127	0.0377458	-7.08685	3.5965e-11	yes
BnaAnng15470D	WSLB	WSLA	OK	52.5925	0.507806	-6.69443	0	yes
BnaAnng15820D	WSLB	WSLA	OK	14.5197	1.30477	-3.47614	6.54648e-06	yes
BnaAnng16390D	WSLB	WSLA	OK	1.98095	0.0174027	-6.83074	2.98068e-07	yes
BnaAnng17220D	WSLB	WSLA	OK	51.5567	0.182919	-8.13881	0	yes
BnaAnng17660D	WSLB	WSLA	OK	2.34112	0.223925	-3.38612	0.00339536	yes
BnaAnng17790D	WSLB	WSLA	OK	42.3638	0.207622	-7.67273	0	yes
BnaAnng17960D	WSLB	WSLA	OK	8.1516	0.273277	-4.89865	5.97241e-10	yes
BnaAnng18410D	WSLB	WSLA	OK	10.4487	1.66859	-2.64662	0.000968662	yes
BnaAnng18480D	WSLB	WSLA	OK	3.51025	0.466681	-2.91107	0.00392823	yes
BnaAnng18990D	WSLB	WSLA	OK	40.6741	2.04723	-4.31237	6.19293e-09	yes
BnaAnng19060D	WSLB	WSLA	OK	2.24874	0.108739	-4.37018	3.33934e-06	yes
BnaAnng19440D	WSLB	WSLA	OK	20.4835	0.711633	-4.84718	1.47823e-09	yes
BnaAnng20250D	WSLB	WSLA	OK	26.0266	2.79706	-3.218	0.00596708	yes
BnaAnng20260D	WSLB	WSLA	OK	16.9482	1.90623	-3.15234	0.000104865	yes
BnaAnng20950D	WSLB	WSLA	OK	15.0882	0.0258179	-9.19084	3.13488e-07	yes
BnaAnng22170D	WSLB	WSLA	OK	2.00691	0.00659286	-8.24985	0.00396302	yes
BnaAnng22210D	WSLB	WSLA	OK	19.3625	0.743824	-4.70216	6.2335e-09	yes
BnaAnng22230D	WSLB	WSLA	OK	10.4554	2.31404	-2.17576	0.0035159	yes
BnaAnng22390D	WSLB	WSLA	OK	0.978028	0.0755098	-3.69514	0.00222504	yes
BnaAnng22420D	WSLB	WSLA	OK	7.87966	0.55069	-3.83882	0.000516286	yes
BnaAnng22970D	WSLB	WSLA	OK	1.25109	0.0251636	-5.63571	0.00975607	yes
BnaAnng23500D	WSLB	WSLA	OK	3.16764	0.268529	-3.56026	0.000133418	yes
BnaAnng23960D	WSLB	WSLA	OK	9.63562	0.0730366	-7.04361	2.03622e-12	yes
BnaAnng24780D	WSLB	WSLA	OK	29.9207	0.0142861	-11.0323	2.72485e-10	yes
BnaAnng24840D	WSLB	WSLA	OK	3.31845	0.0310905	-6.73789	1.57042e-06	yes
BnaAnng25660D	WSLB	WSLA	OK	367.018	0.33367	-10.1032	8.28811e-12	yes
BnaAnng27540D	WSLB	WSLA	OK	133.956	12.9723	-3.36825	0.000111263	yes
BnaAnng27730D	WSLB	WSLA	OK	40.8156	3.40193	-3.58469	5.97936e-07	yes
BnaAnng27960D	WSLB	WSLA	OK	5.05583	0.0527702	-6.58208	1.71524e-09	yes
BnaAnng28270D	WSLB	WSLA	OK	11.8659	1.38829	-3.09544	0.00109876	yes
BnaAnng28440D	WSLB	WSLA	OK	4.94691	0.145849	-5.08398	2.91622e-07	yes
BnaAnng28600D	WSLB	WSLA	OK	172.487	0.345703	-8.96274	0	yes
BnaAnng30030D	WSLB	WSLA	OK	128.617	0.0361923	-11.7951	1.51249e-11	yes
BnaAnng30100D	WSLB	WSLA	OK	16.898	1.61041	-3.39135	0.000461374	yes
BnaAnng31170D	WSLB	WSLA	OK	4.2536	0.02674	-7.31354	0.000158497	yes
BnaAnng31250D	WSLB	WSLA	OK	3.74493	0.341745	-3.45395	0.000104865	yes
BnaAnng31630D	WSLB	WSLA	OK	25.2575	1.91459	-3.72161	2.00679e-07	yes
BnaAnng32860D	WSLB	WSLA	OK	68.7759	2.09787	-5.03491	3.58152e-10	yes
BnaAnng33550D	WSLB	WSLA	OK	1.77656	0.0635717	-4.80456	2.92064e-05	yes
BnaAnng34720D	WSLB	WSLA	OK	9.87354	0.55028	-4.16533	3.27924e-06	yes
BnaAnng35110D	WSLB	WSLA	OK	1422.95	15.8503	-6.48823	8.36069e-11	yes
BnaAnng36040D	WSLB	WSLA	OK	13.5647	2.00351	-2.75926	0.00121967	yes
BnaAnng36170D	WSLB	WSLA	OK	1.68943	0.155509	-3.44147	0.00980267	yes
BnaAnng37080D	WSLB	WSLA	OK	287.502	53.7672	-2.41878	0.0049182	yes
BnaAnng37170D	WSLB	WSLA	OK	37.3504	1.11813	-5.06197	1.19096e-09	yes
BnaAnng37210D	WSLB	WSLA	OK	1006.19	0.605694	-10.698	7.14668e-06	yes
BnaAnng37370D	WSLB	WSLA	OK	93.0448	15.5913	-2.57719	0.000371128	yes
BnaAnng37910D	WSLB	WSLA	OK	39.7728	1.17426	-5.08196	3.69206e-11	yes
BnaAnng37930D	WSLB	WSLA	OK	43.9068	5.14938	-3.09197	1.33592e-05	yes
BnaAnng38820D	WSLB	WSLA	OK	5.22708	0.278147	-4.23208	5.01023e-06	yes
BnaAnng39150D	WSLB	WSLA	OK	6.77409	0.0886233	-6.2562	1.95701e-09	yes
BnaAnng39330D	WSLB	WSLA	OK	42.6746	0.371512	-6.84383	0	yes
BnaAnng39360D	WSLB	WSLA	OK	6.11043	0.910295	-2.74687	0.00292455	yes
BnaAnng40360D	WSLB	WSLA	OK	11169.7	1.79336	-12.6046	0	yes
BnaAnng40460D	WSLB	WSLA	OK	268.615	0.219892	-10.2545	0	yes
BnaAnng40890D	WSLB	WSLA	OK	189.519	0.176012	-10.0725	1.1229e-08	yes
BnaAnng41630D	WSLB	WSLA	OK	45.926	0.0102939	-12.1233	1.67157e-06	yes
BnaC01g00460D	WSLB	WSLA	OK	13.106	0.334775	-5.29089	3.52939e-10	yes
BnaC01g01180D	WSLB	WSLA	OK	2.39279	0.0271706	-6.4605	2.00566e-06	yes
BnaC01g01330D	WSLB	WSLA	OK	102.735	20.5378	-2.32257	0.00263456	yes
BnaC01g01820D	WSLB	WSLA	OK	11.0631	0.0537487	-7.68531	2.79605e-13	yes
BnaC01g02090D	WSLB	WSLA	OK	2.07248	0.23923	-3.11489	0.00257767	yes
BnaC01g02140D	WSLB	WSLA	OK	4.11059	0.105828	-5.27955	0.000382624	yes
BnaC01g02650D	WSLB	WSLA	OK	15.2552	0.0511941	-8.21911	9.26642e-06	yes
BnaC01g03180D	WSLB	WSLA	OK	1.85133	0.307765	-2.58866	0.00397322	yes
BnaC01g03360D	WSLB	WSLA	OK	9.09842	1.18499	-2.94075	0.000680749	yes
BnaC01g03500D	WSLB	WSLA	OK	48.575	0.0584363	-9.69913	0	yes
BnaC01g06010D	WSLB	WSLA	OK	10.4907	1.50845	-2.79797	0.000288346	yes
BnaC01g07950D	WSLB	WSLA	OK	6.69486	0.0401974	-7.37981	0.000129096	yes
BnaC01g08280D	WSLB	WSLA	OK	47.6206	2.58887	-4.20119	3.8241e-08	yes
BnaC01g08910D	WSLB	WSLA	OK	2.53196	0.280095	-3.17627	0.00565433	yes
BnaC01g09770D	WSLB	WSLA	OK	5.74518	0.388482	-3.88643	1.74069e-05	yes
BnaC01g09920D	WSLB	WSLA	OK	2.76502	0.299993	-3.20429	0.00424166	yes
BnaC01g10160D	WSLB	WSLA	OK	1.56595	0.122856	-3.672	0.000906064	yes
BnaC01g10470D	WSLB	WSLA	OK	4.72015	0.380147	-3.6342	0.000646725	yes
BnaC01g10590D	WSLB	WSLA	OK	22.0835	2.33177	-3.24347	2.8516e-05	yes
BnaC01g11420D	WSLB	WSLA	OK	2.69609	0.0394552	-6.09451	0.00373124	yes
BnaC01g12410D	WSLB	WSLA	OK	10.6998	1.51552	-2.81969	0.00010373	yes
BnaC01g13500D	WSLB	WSLA	OK	18.2968	0.0265506	-9.42863	3.85854e-14	yes
BnaC01g14170D	WSLB	WSLA	OK	30.6459	7.62382	-2.00711	0.0080712	yes
BnaC01g14480D	WSLB	WSLA	OK	48.7968	0.184702	-8.04544	0	yes
BnaC01g15470D	WSLB	WSLA	OK	33.4511	5.13378	-2.70396	0.000169875	yes
BnaC01g16500D	WSLB	WSLA	OK	752.176	0.134505	-12.4492	0	yes
BnaC01g17460D	WSLB	WSLA	OK	15.4436	0.0458391	-8.39621	0.00315355	yes
BnaC01g17840D	WSLB	WSLA	OK	4.71493	0.0225699	-7.70669	2.05385e-09	yes
BnaC01g18490D	WSLB	WSLA	OK	1.56881	0.0255432	-5.94059	2.42206e-05	yes
BnaC01g18570D	WSLB	WSLA	OK	3.51823	0.221413	-3.99004	0.000543826	yes
BnaC01g18760D	WSLB	WSLA	OK	44.2414	1.40704	-4.97466	5.87307e-11	yes
BnaC01g18980D	WSLB	WSLA	OK	2.26627	0.0771134	-4.87719	1.9797e-05	yes
BnaC01g19560D	WSLB	WSLA	OK	44.5344	0.782417	-5.83084	2.11749e-13	yes
BnaC01g21960D	WSLB	WSLA	OK	27.8491	0.373901	-6.21883	1.0602e-11	yes
BnaC01g23310D	WSLB	WSLA	OK	2743.68	7.01308	-8.61185	0	yes
BnaC01g23390D	WSLB	WSLA	OK	3.22884	0.0210695	-7.25972	0.000182951	yes
BnaC01g23650D	WSLB	WSLA	OK	20.6746	0.0349773	-9.20723	0	yes
BnaC01g26830D	WSLB	WSLA	OK	8.70679	0.109601	-6.31181	9.22404e-10	yes
BnaC01g29960D	WSLB	WSLA	OK	1.25116	0.0918636	-3.76762	0.00246847	yes
BnaC01g31430D	WSLB	WSLA	OK	0.975647	0.0596024	-4.03292	9.07485e-05	yes
BnaC01g31620D	WSLB	WSLA	OK	7.67647	0.159999	-5.58431	6.55766e-09	yes
BnaC01g31750D	WSLB	WSLA	OK	338.955	1.06878	-8.30898	0	yes
BnaC01g31810D	WSLB	WSLA	OK	2.38838	0.21906	-3.44663	0.00373862	yes
BnaC01g32150D	WSLB	WSLA	OK	2.30843	0.166319	-3.79489	0.00140499	yes
BnaC01g32200D	WSLB	WSLA	OK	4.10042	0.149211	-4.78035	1.03391e-08	yes
BnaC01g33650D	WSLB	WSLA	OK	9.27934	0.0647027	-7.16405	1.05175e-12	yes
BnaC01g34230D	WSLB	WSLA	OK	14.3773	0.0654732	-7.77867	1.30865e-09	yes
BnaC01g34660D	WSLB	WSLA	OK	8.05811	0.0698135	-6.85079	1.5904e-12	yes
BnaC01g35390D	WSLB	WSLA	OK	151.666	0.0732065	-11.0166	1.999e-05	yes
BnaC01g35640D	WSLB	WSLA	OK	181.996	19.9647	-3.18839	7.97654e-06	yes
BnaC01g36030D	WSLB	WSLA	OK	19.4019	0.338064	-5.84276	1.05048e-10	yes
BnaC01g36080D	WSLB	WSLA	OK	407.119	0.736032	-9.11147	8.96284e-05	yes
BnaC01g36090D	WSLB	WSLA	OK	6.72822	0.36658	-4.19803	9.19953e-07	yes
BnaC01g37360D	WSLB	WSLA	OK	9.51343	1.20362	-2.98258	0.0012694	yes
BnaC01g37680D	WSLB	WSLA	OK	221.95	0.0476448	-12.1856	0	yes
BnaC01g37690D	WSLB	WSLA	OK	107.814	0.0147646	-12.8341	5.65476e-13	yes
BnaC01g38580D	WSLB	WSLA	OK	204.122	0.16478	-10.2747	0	yes
BnaC01g39610D	WSLB	WSLA	OK	1068.58	0.238274	-12.1308	2.07824e-06	yes
BnaC01g39620D	WSLB	WSLA	OK	515.638	0.135324	-11.8957	0	yes
BnaC01g39630D	WSLB	WSLA	OK	2.82275	0.432587	-2.70604	0.00944347	yes
BnaC01g39770D	WSLB	WSLA	OK	2.60365	0.0759347	-5.09963	2.95942e-07	yes
BnaC01g40520D	WSLB	WSLA	OK	117.154	0.914999	-7.00042	0	yes
BnaC01g41140D	WSLB	WSLA	OK	3.96228	0.34517	-3.52095	8.53363e-05	yes
BnaC01g41810D	WSLB	WSLA	OK	8.21755	0.237014	-5.11567	4.30859e-09	yes
BnaC01g42480D	WSLB	WSLA	OK	20.3469	0.156688	-7.02077	0	yes
BnaC01g42830D	WSLB	WSLA	OK	11.0052	0.0529776	-7.69858	2.14885e-09	yes
BnaC01g43160D	WSLB	WSLA	OK	9.67537	0.0114722	-9.72004	0.000293247	yes
BnaC01g43390D	WSLB	WSLA	OK	13.1156	0.0406673	-8.3332	4.39689e-11	yes
BnaC01g43670D	WSLB	WSLA	OK	15.7802	0.169849	-6.53772	1.11304e-13	yes
BnaC01g44630D	WSLB	WSLA	OK	5.85224	0.260082	-4.49195	8.31057e-07	yes
BnaC01g44740D	WSLB	WSLA	OK	2.79744	0.185279	-3.91633	6.195e-05	yes
BnaC02g00820D	WSLB	WSLA	OK	38.1386	1.54572	-4.6249	4.72781e-10	yes
BnaC02g00840D	WSLB	WSLA	OK	28.5458	0.226094	-6.98021	3.54356e-12	yes
BnaC02g00900D	WSLB	WSLA	OK	11.7542	0.296515	-5.30893	4.92727e-09	yes
BnaC02g00930D	WSLB	WSLA	OK	4.26049	0.323858	-3.71759	0.00364221	yes
BnaC02g01550D	WSLB	WSLA	OK	1709.25	2.13647	-9.64392	0	yes
BnaC02g01560D	WSLB	WSLA	OK	348.359	0.0438632	-12.9553	2.58191e-07	yes
BnaC02g01630D	WSLB	WSLA	OK	85.5927	0.0394392	-11.0836	0	yes
BnaC02g02140D	WSLB	WSLA	OK	6.75244	0.249458	-4.75854	4.49494e-08	yes
BnaC02g02510D	WSLB	WSLA	OK	0.953692	0.0982371	-3.27918	0.00948303	yes
BnaC02g02680D	WSLB	WSLA	OK	1.12215	0.0982461	-3.51372	0.00177924	yes
BnaC02g02780D	WSLB	WSLA	OK	1.82998	0.1939	-3.23844	0.00130556	yes
BnaC02g03010D	WSLB	WSLA	OK	21.095	2.70834	-2.96142	0.000182951	yes
BnaC02g03840D	WSLB	WSLA	OK	7.29666	0.601038	-3.60171	0.000324813	yes
BnaC02g04270D	WSLB	WSLA	OK	26.4875	2.51418	-3.39715	0.00126089	yes
BnaC02g04670D	WSLB	WSLA	OK	613.145	1.37711	-8.79844	9.54982e-06	yes
BnaC02g05080D	WSLB	WSLA	OK	2.21765	0.299732	-2.88729	0.00667628	yes
BnaC02g05090D	WSLB	WSLA	OK	3.19962	0.0156554	-7.67509	2.45106e-09	yes
BnaC02g05770D	WSLB	WSLA	OK	6.31224	0.49051	-3.6858	3.53256e-05	yes
BnaC02g05880D	WSLB	WSLA	OK	3.97643	0.150342	-4.72515	2.4366e-08	yes
BnaC02g05930D	WSLB	WSLA	OK	16.8627	0.169022	-6.64049	7.79624e-07	yes
BnaC02g06960D	WSLB	WSLA	OK	175.943	0.457371	-8.58753	0	yes
BnaC02g07260D	WSLB	WSLA	OK	209.43	0.0807403	-11.3409	8.50985e-11	yes
BnaC02g07350D	WSLB	WSLA	OK	4.69932	0.189821	-4.62974	0.00349321	yes
BnaC02g07510D	WSLB	WSLA	OK	1.55751	0.191567	-3.02332	0.00918424	yes
BnaC02g08160D	WSLB	WSLA	OK	5.67905	0.792855	-2.84052	0.00396363	yes
BnaC02g08870D	WSLB	WSLA	OK	7.88316	0.346769	-4.50673	9.86934e-08	yes
BnaC02g09960D	WSLB	WSLA	OK	22.7025	1.32204	-4.10201	7.02009e-07	yes
BnaC02g10520D	WSLB	WSLA	OK	36.2863	0.0221191	-10.6799	1.07499e-09	yes
BnaC02g10630D	WSLB	WSLA	OK	38.7925	1.63196	-4.5711	1.11631e-09	yes
BnaC02g11010D	WSLB	WSLA	OK	10.078	0.502643	-4.32554	6.15869e-08	yes
BnaC02g11240D	WSLB	WSLA	OK	7.00467	1.07207	-2.70791	0.0041546	yes
BnaC02g11530D	WSLB	WSLA	OK	1.21833	0.0421225	-4.85417	2.24371e-05	yes
BnaC02g11600D	WSLB	WSLA	OK	25.8382	2.80246	-3.20474	2.11264e-05	yes
BnaC02g12710D	WSLB	WSLA	OK	9.8323	1.64451	-2.57987	0.00944414	yes
BnaC02g13150D	WSLB	WSLA	OK	2.54426	0.0905695	-4.81208	0.00206049	yes
BnaC02g13160D	WSLB	WSLA	OK	3.17369	0.310645	-3.35282	0.000333505	yes
BnaC02g14570D	WSLB	WSLA	OK	95.7347	14.0481	-2.76867	0.000488944	yes
BnaC02g15110D	WSLB	WSLA	OK	68.316	1.70206	-5.32687	1.46016e-11	yes
BnaC02g15240D	WSLB	WSLA	OK	50.8787	0.0909109	-9.12839	3.93345e-07	yes
BnaC02g15830D	WSLB	WSLA	OK	7.08812	0.0840902	-6.39732	1.30241e-09	yes
BnaC02g16120D	WSLB	WSLA	OK	38.112	0.0158876	-11.2281	1.29367e-10	yes
BnaC02g16540D	WSLB	WSLA	OK	1.43469	0.161659	-3.14971	0.00717949	yes
BnaC02g16970D	WSLB	WSLA	OK	2593.31	103.243	-4.65068	7.59275e-07	yes
BnaC02g17200D	WSLB	WSLA	OK	2.95754	0.00676183	-8.77277	0.00173879	yes
BnaC02g18670D	WSLB	WSLA	OK	1137.22	0.557879	-10.9933	0	yes
BnaC02g19490D	WSLB	WSLA	OK	1.22504	0.0218284	-5.81047	1.00226e-07	yes
BnaC02g19800D	WSLB	WSLA	OK	4.86254	0.15445	-4.9765	3.63013e-08	yes
BnaC02g19810D	WSLB	WSLA	OK	5.12228	0.0534612	-6.58215	1.63467e-11	yes
BnaC02g20490D	WSLB	WSLA	OK	1.09618	0.0470705	-4.54151	0.000128462	yes
BnaC02g20600D	WSLB	WSLA	OK	27.8842	0.529435	-5.71885	1.26371e-12	yes
BnaC02g20760D	WSLB	WSLA	OK	1.36673	0.111532	-3.61521	0.000725789	yes
BnaC02g20830D	WSLB	WSLA	OK	328.42	0.92982	-8.46438	5.04751e-13	yes
BnaC02g21020D	WSLB	WSLA	OK	1.98642	0.219664	-3.1768	0.002499	yes
BnaC02g21220D	WSLB	WSLA	OK	0.9782	0.0484973	-4.33415	0.00812208	yes
BnaC02g22330D	WSLB	WSLA	OK	4.97263	0.45928	-3.43656	5.98417e-05	yes
BnaC02g23180D	WSLB	WSLA	OK	1.2173	0.0505742	-4.58914	0.00395816	yes
BnaC02g23330D	WSLB	WSLA	OK	340.068	0.0939764	-11.8212	0	yes
BnaC02g23340D	WSLB	WSLA	OK	166.607	0.388784	-8.74327	0	yes
BnaC02g23350D	WSLB	WSLA	OK	313.497	0.028835	-13.4083	0	yes
BnaC02g24100D	WSLB	WSLA	OK	72.3248	11.7712	-2.61923	0.00138168	yes
BnaC02g24710D	WSLB	WSLA	OK	2.30001	0.275081	-3.06371	0.00493616	yes
BnaC02g24900D	WSLB	WSLA	OK	11.3665	0.0932083	-6.93012	7.49717e-14	yes
BnaC02g26440D	WSLB	WSLA	OK	4.49009	0.0771003	-5.86386	2.93137e-08	yes
BnaC02g27940D	WSLB	WSLA	OK	68.0632	0.25884	-8.03867	0	yes
BnaC02g28510D	WSLB	WSLA	OK	72.8345	0.810516	-6.48964	0	yes
BnaC02g28850D	WSLB	WSLA	OK	7.47655	0.595896	-3.64924	4.1935e-05	yes
BnaC02g28920D	WSLB	WSLA	OK	17.0752	0.0233745	-9.51275	0	yes
BnaC02g29160D	WSLB	WSLA	OK	27.1916	1.31753	-4.36726	2.76975e-09	yes
BnaC02g29810D	WSLB	WSLA	OK	18.8657	0.0183255	-10.0077	2.52305e-12	yes
BnaC02g30190D	WSLB	WSLA	OK	63.5867	0.761305	-6.38411	6.61303e-12	yes
BnaC02g30200D	WSLB	WSLA	OK	113.147	1.80247	-5.97208	1.79969e-13	yes
BnaC02g30940D	WSLB	WSLA	OK	6.2031	1.22151	-2.34433	0.00251106	yes
BnaC02g30990D	WSLB	WSLA	OK	194.378	0.53349	-8.50919	0	yes
BnaC02g31870D	WSLB	WSLA	OK	2.0126	0.130605	-3.94578	6.86889e-05	yes
BnaC02g32730D	WSLB	WSLA	OK	22.436	0.049782	-8.81598	1.19133e-06	yes
BnaC02g32920D	WSLB	WSLA	OK	15.375	2.42136	-2.66669	0.00781937	yes
BnaC02g35130D	WSLB	WSLA	OK	1650.55	10.6053	-7.28201	0.000530065	yes
BnaC02g35140D	WSLB	WSLA	OK	29.3975	4.59178	-2.67857	0.000361024	yes
BnaC02g36180D	WSLB	WSLA	OK	36.5454	0.0477008	-9.58146	7.40208e-08	yes
BnaC02g37380D	WSLB	WSLA	OK	58.2157	3.24299	-4.16601	1.79663e-06	yes
BnaC02g37530D	WSLB	WSLA	OK	182.153	0.0281272	-12.6609	8.43516e-13	yes
BnaC02g37630D	WSLB	WSLA	OK	5.6913	0.10606	-5.7458	1.14928e-09	yes
BnaC02g37680D	WSLB	WSLA	OK	7.39648	0.0884483	-6.38586	1.33327e-07	yes
BnaC02g38360D	WSLB	WSLA	OK	963.449	0.261866	-11.8452	7.03874e-08	yes
BnaC02g38420D	WSLB	WSLA	OK	180.272	10.2064	-4.14263	3.8131e-07	yes
BnaC02g39230D	WSLB	WSLA	OK	4.54366	0.111067	-5.35435	0.000287728	yes
BnaC02g39270D	WSLB	WSLA	OK	60.9416	0.0746805	-9.67248	0	yes
BnaC02g39460D	WSLB	WSLA	OK	28.331	3.6575	-2.95345	4.17432e-05	yes
BnaC02g41040D	WSLB	WSLA	OK	95.8362	6.77668	-3.82192	0.000329651	yes
BnaC02g41130D	WSLB	WSLA	OK	2.02657	0.0918714	-4.46328	0.00564382	yes
BnaC02g41530D	WSLB	WSLA	OK	2.49767	0.153872	-4.02078	0.000238367	yes
BnaC02g42140D	WSLB	WSLA	OK	6.58336	1.09317	-2.59031	0.00302355	yes
BnaC02g42560D	WSLB	WSLA	OK	66.6515	13.0457	-2.35306	0.00528925	yes
BnaC02g42910D	WSLB	WSLA	OK	234.423	32.0824	-2.86926	8.08613e-05	yes
BnaC02g43130D	WSLB	WSLA	OK	13.8722	3.24849	-2.09436	0.00609458	yes
BnaC02g43190D	WSLB	WSLA	OK	27.6253	0.326218	-6.40401	3.85854e-14	yes
BnaC02g43530D	WSLB	WSLA	OK	1.62853	0.0949562	-4.10016	0.000246566	yes
BnaC02g43550D	WSLB	WSLA	OK	17.853	0.0372894	-8.90318	0.00136221	yes
BnaC02g43590D	WSLB	WSLA	OK	115.889	2.28368	-5.66523	8.43516e-13	yes
BnaC02g43970D	WSLB	WSLA	OK	5.83371	0.0323424	-7.49484	7.32996e-07	yes
BnaC02g43980D	WSLB	WSLA	OK	9.31169	2.09581	-2.15154	0.00664982	yes
BnaC02g44140D	WSLB	WSLA	OK	595.385	0.376151	-10.6283	1.34069e-09	yes
BnaC02g44530D	WSLB	WSLA	OK	1.47432	0.107075	-3.78335	0.000821095	yes
BnaC02g44910D	WSLB	WSLA	OK	3.79295	0.0353883	-6.74391	2.6322e-11	yes
BnaC02g45530D	WSLB	WSLA	OK	3.06969	0.0641647	-5.58017	0.00112982	yes
BnaC02g46260D	WSLB	WSLA	OK	27.0723	5.85338	-2.20947	0.00332018	yes
BnaC02g46610D	WSLB	WSLA	OK	9.14655	1.64755	-2.4729	0.00808826	yes
BnaC02g48110D	WSLB	WSLA	OK	13.0059	0.0766651	-7.40638	0	yes
BnaC02g48230D	WSLB	WSLA	OK	7.34648	0.815636	-3.17105	0.00631888	yes
BnaC03g01120D	WSLB	WSLA	OK	3.10563	0.00626529	-8.95329	0.00124729	yes
BnaC03g03140D	WSLB	WSLA	OK	14.5748	0.0242437	-9.23164	0.000739687	yes
BnaC03g03190D	WSLB	WSLA	OK	6.32655	0.393622	-4.00654	2.92334e-05	yes
BnaC03g03610D	WSLB	WSLA	OK	1.94379	0.11969	-4.0215	0.00323229	yes
BnaC03g03650D	WSLB	WSLA	OK	113.425	0.300986	-8.55783	0	yes
BnaC03g03830D	WSLB	WSLA	OK	10.6424	0.507418	-4.39051	3.39893e-05	yes
BnaC03g03850D	WSLB	WSLA	OK	13.2996	0.104491	-6.99187	7.49717e-14	yes
BnaC03g03890D	WSLB	WSLA	OK	2.47677	0.211802	-3.54768	0.00672765	yes
BnaC03g06030D	WSLB	WSLA	OK	6.93085	0.737865	-3.2316	0.00102232	yes
BnaC03g06160D	WSLB	WSLA	OK	6.31	0.213461	-4.88559	6.03536e-09	yes
BnaC03g07500D	WSLB	WSLA	OK	19.4047	0.295039	-6.03935	4.24207e-12	yes
BnaC03g07770D	WSLB	WSLA	OK	11.8063	1.42638	-3.04913	0.00093744	yes
BnaC03g08050D	WSLB	WSLA	OK	49.9036	10.3862	-2.26448	0.00234563	yes
BnaC03g09090D	WSLB	WSLA	OK	23.7808	4.33082	-2.45709	0.00118988	yes
BnaC03g11430D	WSLB	WSLA	OK	1.46088	0.0425177	-5.10264	9.37783e-06	yes
BnaC03g12570D	WSLB	WSLA	OK	46.0674	0.0288962	-10.6387	0	yes
BnaC03g12580D	WSLB	WSLA	OK	60.0164	0.160717	-8.54469	1.13228e-11	yes
BnaC03g13000D	WSLB	WSLA	OK	11.1505	1.29982	-3.10073	1.6511e-05	yes
BnaC03g13910D	WSLB	WSLA	OK	49.6033	3.14142	-3.98094	1.02281e-07	yes
BnaC03g14770D	WSLB	WSLA	OK	8.38312	1.53393	-2.45025	0.00605252	yes
BnaC03g14880D	WSLB	WSLA	OK	2.17914	0.0100342	-7.76269	0.00827908	yes
BnaC03g15060D	WSLB	WSLA	OK	7.09251	0.246648	-4.84577	9.31134e-05	yes
BnaC03g15090D	WSLB	WSLA	OK	11.8672	0.229951	-5.68951	2.50381e-08	yes
BnaC03g15220D	WSLB	WSLA	OK	125.169	3.47109	-5.17234	1.54115e-11	yes
BnaC03g15310D	WSLB	WSLA	OK	3.34395	0.127553	-4.71238	0.000178613	yes
BnaC03g17610D	WSLB	WSLA	OK	3.8837	0.159382	-4.60687	5.10049e-06	yes
BnaC03g17860D	WSLB	WSLA	OK	51.932	1.82443	-4.83111	4.31542e-10	yes
BnaC03g18480D	WSLB	WSLA	OK	4.93994	0.450122	-3.45611	0.000355066	yes
BnaC03g18960D	WSLB	WSLA	OK	1.29115	0.080681	-4.00028	0.000530742	yes
BnaC03g19540D	WSLB	WSLA	OK	7.24179	0.888489	-3.02692	0.000180238	yes
BnaC03g19970D	WSLB	WSLA	OK	19.7015	0.941004	-4.38796	6.40337e-09	yes
BnaC03g20820D	WSLB	WSLA	OK	29.6282	2.03215	-3.86589	2.95942e-07	yes
BnaC03g21180D	WSLB	WSLA	OK	7.51352	0.106248	-6.14399	1.77424e-10	yes
BnaC03g22020D	WSLB	WSLA	OK	4.91862	0.271985	-4.17666	5.35715e-07	yes
BnaC03g22790D	WSLB	WSLA	OK	39.9365	7.5525	-2.40268	0.00528103	yes
BnaC03g23250D	WSLB	WSLA	OK	90.5648	3.37863	-4.74444	2.94426e-10	yes
BnaC03g23300D	WSLB	WSLA	OK	3.57656	0.377999	-3.24212	0.00156821	yes
BnaC03g24560D	WSLB	WSLA	OK	1.54035	0.18501	-3.05759	0.000886484	yes
BnaC03g25110D	WSLB	WSLA	OK	54.7747	0.109348	-8.96844	0	yes
BnaC03g25640D	WSLB	WSLA	OK	166.614	0.0330136	-12.3012	1.11662e-06	yes
BnaC03g26420D	WSLB	WSLA	OK	32.4429	2.1467	-3.91771	6.17377e-05	yes
BnaC03g26620D	WSLB	WSLA	OK	12.0429	2.29457	-2.39188	0.00437635	yes
BnaC03g26650D	WSLB	WSLA	OK	2.98471	0.0498288	-5.90447	1.87684e-10	yes
BnaC03g26720D	WSLB	WSLA	OK	2.55522	0.361852	-2.81998	0.00882015	yes
BnaC03g26980D	WSLB	WSLA	OK	570.553	2.15422	-8.04905	1.26399e-06	yes
BnaC03g29750D	WSLB	WSLA	OK	142.774	16.3078	-3.1301	4.27512e-05	yes
BnaC03g29840D	WSLB	WSLA	OK	3.62953	0.0655864	-5.79024	0.00706997	yes
BnaC03g29850D	WSLB	WSLA	OK	11.3974	0.340701	-5.06405	1.27205e-09	yes
BnaC03g29860D	WSLB	WSLA	OK	62.9874	0.0156439	-11.9752	0	yes
BnaC03g30350D	WSLB	WSLA	OK	1.24412	0.053972	-4.52677	0.000133211	yes
BnaC03g30470D	WSLB	WSLA	OK	5.40941	0.346235	-3.96565	0.000608272	yes
BnaC03g32550D	WSLB	WSLA	OK	1.28996	0.0148054	-6.44506	0.00170517	yes
BnaC03g32600D	WSLB	WSLA	OK	105.336	23.2919	-2.1771	0.00417664	yes
BnaC03g33320D	WSLB	WSLA	OK	5.35496	0.467903	-3.51659	0.000120828	yes
BnaC03g33530D	WSLB	WSLA	OK	43.5322	4.73985	-3.19917	1.51912e-05	yes
BnaC03g34350D	WSLB	WSLA	OK	3.21767	0.0951293	-5.07998	1.87769e-06	yes
BnaC03g35490D	WSLB	WSLA	OK	377.352	0.0910356	-12.0172	0	yes
BnaC03g35500D	WSLB	WSLA	OK	986.197	0.0915986	-13.3943	0	yes
BnaC03g35660D	WSLB	WSLA	OK	44.2958	0.381035	-6.8611	0	yes
BnaC03g35910D	WSLB	WSLA	OK	1.47303	0.0789498	-4.22171	9.62186e-05	yes
BnaC03g36320D	WSLB	WSLA	OK	6.2358	0.0615117	-6.66357	0.000962869	yes
BnaC03g37770D	WSLB	WSLA	OK	274.014	0.0262575	-13.3492	1.06549e-07	yes
BnaC03g37900D	WSLB	WSLA	OK	105.915	0.0294843	-11.8107	0	yes
BnaC03g37910D	WSLB	WSLA	OK	187.101	0.0665054	-11.4581	0	yes
BnaC03g38060D	WSLB	WSLA	OK	2.07899	0.287512	-2.85419	0.00542069	yes
BnaC03g38560D	WSLB	WSLA	OK	23.384	0.437447	-5.74027	4.24207e-12	yes
BnaC03g39310D	WSLB	WSLA	OK	38.2992	0.302585	-6.98383	0	yes
BnaC03g39890D	WSLB	WSLA	OK	2.06144	0.22515	-3.19469	0.00227043	yes
BnaC03g40560D	WSLB	WSLA	OK	59.4095	0.155174	-8.58066	0	yes
BnaC03g40780D	WSLB	WSLA	OK	1.6943	0.01806	-6.55175	0.00128782	yes
BnaC03g41960D	WSLB	WSLA	OK	11.2028	2.46972	-2.18144	0.00330329	yes
BnaC03g42260D	WSLB	WSLA	OK	8.96319	0.810736	-3.46671	0.000202054	yes
BnaC03g42430D	WSLB	WSLA	OK	109.326	0.035614	-11.5839	3.345e-11	yes
BnaC03g42480D	WSLB	WSLA	OK	169.443	0.0562009	-11.5579	0	yes
BnaC03g43370D	WSLB	WSLA	OK	32.3644	0.649587	-5.63874	8.86644e-05	yes
BnaC03g43750D	WSLB	WSLA	OK	11.4244	2.15598	-2.4057	0.00457891	yes
BnaC03g44090D	WSLB	WSLA	OK	9.2813	0.0312109	-8.21613	9.04751e-11	yes
BnaC03g45300D	WSLB	WSLA	OK	26.5186	4.41113	-2.58779	0.00477052	yes
BnaC03g46270D	WSLB	WSLA	OK	26.9057	2.47107	-3.4447	1.80794e-06	yes
BnaC03g46310D	WSLB	WSLA	OK	6.12472	0.967571	-2.66221	0.00337697	yes
BnaC03g48480D	WSLB	WSLA	OK	24.7861	3.40645	-2.86319	0.00026222	yes
BnaC03g49110D	WSLB	WSLA	OK	14.1708	2.42325	-2.54791	0.00291177	yes
BnaC03g49440D	WSLB	WSLA	OK	9.40378	0.0779804	-6.91398	0.000490481	yes
BnaC03g51290D	WSLB	WSLA	OK	37.4695	8.08539	-2.21233	0.00356717	yes
BnaC03g51760D	WSLB	WSLA	OK	9.53044	0.602696	-3.98304	7.45647e-08	yes
BnaC03g55150D	WSLB	WSLA	OK	41.4445	6.5173	-2.66884	0.000224578	yes
BnaC03g55270D	WSLB	WSLA	OK	5.95486	0.0244597	-7.92751	0.00643479	yes
BnaC03g55690D	WSLB	WSLA	OK	7.03762	1.16256	-2.59778	0.00654174	yes
BnaC03g55960D	WSLB	WSLA	OK	43.0908	0.00999657	-12.0737	1.87274e-06	yes
BnaC03g56870D	WSLB	WSLA	OK	54.8901	0.0141467	-11.9219	9.57342e-12	yes
BnaC03g57350D	WSLB	WSLA	OK	14.9619	0.886242	-4.07745	4.71476e-06	yes
BnaC03g57380D	WSLB	WSLA	OK	6.39077	0.053022	-6.91326	1.39354e-10	yes
BnaC03g58650D	WSLB	WSLA	OK	88.8861	0.120164	-9.53081	0	yes
BnaC03g58660D	WSLB	WSLA	OK	32.7829	0.0438276	-9.54689	0	yes
BnaC03g58910D	WSLB	WSLA	OK	113.304	1.32429	-6.41883	0	yes
BnaC03g59580D	WSLB	WSLA	OK	631.33	0.189726	-11.7003	0	yes
BnaC03g60370D	WSLB	WSLA	OK	3.85061	0.336062	-3.51829	5.68842e-05	yes
BnaC03g60580D	WSLB	WSLA	OK	45.373	4.24217	-3.41896	3.66402e-06	yes
BnaC03g61050D	WSLB	WSLA	OK	3.72534	0.251759	-3.88726	3.39021e-05	yes
BnaC03g61190D	WSLB	WSLA	OK	274.423	0.746296	-8.52244	4.81696e-08	yes
BnaC03g61220D	WSLB	WSLA	OK	3.17686	0.0361789	-6.45631	4.29642e-09	yes
BnaC03g61910D	WSLB	WSLA	OK	100.461	1.1764	-6.41611	3.85854e-14	yes
BnaC03g61940D	WSLB	WSLA	OK	28.6527	1.08604	-4.72153	5.29144e-09	yes
BnaC03g61960D	WSLB	WSLA	OK	108.126	3.5439	-4.93123	1.59611e-10	yes
BnaC03g62410D	WSLB	WSLA	OK	7.72191	0.0464982	-7.37564	2.02332e-10	yes
BnaC03g62750D	WSLB	WSLA	OK	20.4396	0.0280439	-9.50946	0.000438704	yes
BnaC03g63340D	WSLB	WSLA	OK	1.88324	0.221326	-3.08897	0.00935291	yes
BnaC03g63910D	WSLB	WSLA	OK	66.3675	0.427245	-7.27927	0	yes
BnaC03g66170D	WSLB	WSLA	OK	1.8583	0.0285382	-6.02495	1.64653e-05	yes
BnaC03g68570D	WSLB	WSLA	OK	10.8295	0.829749	-3.70615	1.23657e-06	yes
BnaC03g69220D	WSLB	WSLA	OK	127.574	11.8568	-3.42755	0.00543286	yes
BnaC03g70650D	WSLB	WSLA	OK	53.9762	0.0915021	-9.2043	0	yes
BnaC03g71460D	WSLB	WSLA	OK	22.4346	1.47832	-3.92369	1.85139e-05	yes
BnaC03g71590D	WSLB	WSLA	OK	2.0856	0.118214	-4.14099	0.00217513	yes
BnaC03g72250D	WSLB	WSLA	OK	2.04297	0.0345392	-5.88629	0.000421804	yes
BnaC03g72320D	WSLB	WSLA	OK	50.5281	4.6051	-3.45578	3.08986e-05	yes
BnaC03g72360D	WSLB	WSLA	OK	2.82204	0.0273721	-6.68788	2.065e-08	yes
BnaC03g72420D	WSLB	WSLA	OK	299.041	0.0510404	-12.5164	0	yes
BnaC03g72710D	WSLB	WSLA	OK	40.4075	5.63787	-2.8414	6.6561e-05	yes
BnaC03g72970D	WSLB	WSLA	OK	3.75173	0.238633	-3.97469	0.000464487	yes
BnaC03g74050D	WSLB	WSLA	OK	21.8161	2.76905	-2.97793	5.0111e-05	yes
BnaC03g74390D	WSLB	WSLA	OK	207.036	0.0738908	-11.4522	0	yes
BnaC03g76550D	WSLB	WSLA	OK	114.953	0.0250728	-12.1626	0	yes
BnaC03g76760D	WSLB	WSLA	OK	81.2355	2.38136	-5.09225	1.48028e-10	yes
BnaC03g77670D	WSLB	WSLA	OK	44.2261	0.178585	-7.95214	4.52008e-10	yes
BnaC04g00150D	WSLB	WSLA	OK	60.2172	0.274327	-7.77814	0	yes
BnaC04g00440D	WSLB	WSLA	OK	57.2008	0.457872	-6.96495	0	yes
BnaC04g00460D	WSLB	WSLA	OK	196.305	0.0378725	-12.3397	0	yes
BnaC04g00570D	WSLB	WSLA	OK	18.1306	3.18138	-2.5107	0.000533157	yes
BnaC04g00950D	WSLB	WSLA	OK	1.24384	0.0472762	-4.71754	0.0027093	yes
BnaC04g01080D	WSLB	WSLA	OK	13.1986	1.14401	-3.52822	6.26305e-05	yes
BnaC04g01690D	WSLB	WSLA	OK	10.1981	0.0321178	-8.31071	5.05228e-11	yes
BnaC04g01790D	WSLB	WSLA	OK	27.0663	0.346326	-6.28822	7.49717e-14	yes
BnaC04g02030D	WSLB	WSLA	OK	1.1782	0.0751255	-3.97113	0.00186345	yes
BnaC04g04310D	WSLB	WSLA	OK	16.3267	3.22118	-2.34157	0.00221612	yes
BnaC04g05230D	WSLB	WSLA	OK	8.5031	0.237029	-5.16485	1.76461e-07	yes
BnaC04g06260D	WSLB	WSLA	OK	16.5961	0.750642	-4.46657	1.92767e-09	yes
BnaC04g07220D	WSLB	WSLA	OK	29.5939	2.7139	-3.44686	1.61119e-06	yes
BnaC04g07260D	WSLB	WSLA	OK	63.4905	0.807866	-6.29628	7.49717e-14	yes
BnaC04g07540D	WSLB	WSLA	OK	4.59452	0.289011	-3.99072	0.000182067	yes
BnaC04g07770D	WSLB	WSLA	OK	171.499	0.155125	-10.1106	0	yes
BnaC04g07780D	WSLB	WSLA	OK	6.50367	0.540488	-3.58892	0.00179522	yes
BnaC04g07950D	WSLB	WSLA	OK	2.93183	0.422038	-2.79636	0.00329516	yes
BnaC04g08800D	WSLB	WSLA	OK	2.01705	0.0105552	-7.57815	7.15566e-05	yes
BnaC04g09250D	WSLB	WSLA	OK	13.6804	0.168399	-6.34409	1.28075e-10	yes
BnaC04g11050D	WSLB	WSLA	OK	6.37955	0.523418	-3.60742	0.000794933	yes
BnaC04g11300D	WSLB	WSLA	OK	31.3509	0.0338708	-9.85425	2.6133e-08	yes
BnaC04g12330D	WSLB	WSLA	OK	11.4253	0.232213	-5.62064	7.58476e-11	yes
BnaC04g12450D	WSLB	WSLA	OK	3.54297	0.284663	-3.63763	0.000296306	yes
BnaC04g12880D	WSLB	WSLA	OK	17.0176	0.345873	-5.62064	9.6916e-12	yes
BnaC04g13330D	WSLB	WSLA	OK	14.7146	0.0190082	-9.59641	7.00347e-08	yes
BnaC04g16210D	WSLB	WSLA	OK	3.55235	0.150367	-4.56221	0.00192541	yes
BnaC04g16320D	WSLB	WSLA	OK	30.1248	4.05915	-2.8917	0.000179221	yes
BnaC04g19470D	WSLB	WSLA	OK	65.8956	3.45137	-4.25494	5.47377e-09	yes
BnaC04g20950D	WSLB	WSLA	OK	404.821	34.2075	-3.5649	2.59015e-05	yes
BnaC04g21390D	WSLB	WSLA	OK	32.0879	4.21426	-2.92868	4.36599e-05	yes
BnaC04g21470D	WSLB	WSLA	OK	669.365	0.158247	-12.0464	4.26527e-07	yes
BnaC04g21810D	WSLB	WSLA	OK	1.37228	0.112419	-3.60963	0.000606701	yes
BnaC04g21960D	WSLB	WSLA	OK	11.2288	1.87891	-2.57923	0.00210543	yes
BnaC04g22400D	WSLB	WSLA	OK	4.97916	0.0294428	-7.40184	1.21297e-08	yes
BnaC04g22440D	WSLB	WSLA	OK	22.2653	0.0882207	-7.97946	0	yes
BnaC04g23670D	WSLB	WSLA	OK	4.62787	0.349853	-3.72553	2.11666e-05	yes
BnaC04g23870D	WSLB	WSLA	OK	26.1848	4.40858	-2.57034	0.00075072	yes
BnaC04g25380D	WSLB	WSLA	OK	1.85037	0.0671427	-4.78444	0.000520205	yes
BnaC04g25500D	WSLB	WSLA	OK	22.2945	1.52655	-3.86834	5.08817e-07	yes
BnaC04g25800D	WSLB	WSLA	OK	33.8096	1.93169	-4.1295	3.99852e-08	yes
BnaC04g26100D	WSLB	WSLA	OK	19.3195	0.0528007	-8.51528	0	yes
BnaC04g27830D	WSLB	WSLA	OK	2.92553	0.00425516	-9.42527	0.00784485	yes
BnaC04g28770D	WSLB	WSLA	OK	2.26122	0.0187608	-6.91324	1.41432e-10	yes
BnaC04g30640D	WSLB	WSLA	OK	40.2041	1.22407	-5.03759	4.55091e-08	yes
BnaC04g31430D	WSLB	WSLA	OK	2.73697	0.0159744	-7.42067	0.000114979	yes
BnaC04g32410D	WSLB	WSLA	OK	10.4185	0.578441	-4.17084	7.29788e-07	yes
BnaC04g32640D	WSLB	WSLA	OK	32.0861	0.30736	-6.70587	0	yes
BnaC04g33170D	WSLB	WSLA	OK	44.0455	4.99256	-3.14115	2.18512e-05	yes
BnaC04g33280D	WSLB	WSLA	OK	2.02668	0.0230429	-6.45865	8.89355e-08	yes
BnaC04g33730D	WSLB	WSLA	OK	32.1369	4.11338	-2.96583	5.24527e-05	yes
BnaC04g33890D	WSLB	WSLA	OK	12.9422	2.35483	-2.45839	0.00895716	yes
BnaC04g34090D	WSLB	WSLA	OK	6.72258	0.564976	-3.57275	0.000431053	yes
BnaC04g34240D	WSLB	WSLA	OK	3.29637	0.170049	-4.27686	0.00332018	yes
BnaC04g35020D	WSLB	WSLA	OK	6.51133	0.393636	-4.04802	2.08363e-08	yes
BnaC04g36090D	WSLB	WSLA	OK	8.86796	0.146064	-5.92393	3.98135e-09	yes
BnaC04g36660D	WSLB	WSLA	OK	6.18948	0.539271	-3.52074	0.00117562	yes
BnaC04g36670D	WSLB	WSLA	OK	9.1798	1.07544	-3.09353	0.003107	yes
BnaC04g36710D	WSLB	WSLA	OK	94.3888	0.0703093	-10.3907	0	yes
BnaC04g36920D	WSLB	WSLA	OK	160.485	0.0152079	-13.3653	1.79969e-13	yes
BnaC04g36930D	WSLB	WSLA	OK	7.20024	0.154517	-5.54221	3.24644e-09	yes
BnaC04g37010D	WSLB	WSLA	OK	1.77148	0.174468	-3.34392	0.0044778	yes
BnaC04g37190D	WSLB	WSLA	OK	3.6172	0.134594	-4.74819	4.0981e-05	yes
BnaC04g38160D	WSLB	WSLA	OK	50.3072	0.688976	-6.19017	3.62719e-11	yes
BnaC04g39890D	WSLB	WSLA	OK	58.411	7.91473	-2.88363	8.95644e-05	yes
BnaC04g40750D	WSLB	WSLA	OK	5.81963	1.31727	-2.14337	0.00490339	yes
BnaC04g40940D	WSLB	WSLA	OK	11.2941	0.165174	-6.09543	9.79053e-10	yes
BnaC04g41230D	WSLB	WSLA	OK	7.87804	0.630852	-3.64246	6.54869e-05	yes
BnaC04g41360D	WSLB	WSLA	OK	7.71659	0.3303	-4.54611	5.90615e-08	yes
BnaC04g42490D	WSLB	WSLA	OK	2.31248	0.299044	-2.95101	0.00349321	yes
BnaC04g43020D	WSLB	WSLA	OK	1.98994	0.0844965	-4.55769	7.29125e-05	yes
BnaC04g43560D	WSLB	WSLA	OK	50.1401	11.4322	-2.13286	0.00583621	yes
BnaC04g43840D	WSLB	WSLA	OK	1.00698	0.006588	-7.25598	0.000186129	yes
BnaC04g44060D	WSLB	WSLA	OK	120.146	0.774807	-7.27673	0.000169747	yes
BnaC04g44890D	WSLB	WSLA	OK	1.42815	0.0663777	-4.4273	5.14315e-05	yes
BnaC04g45350D	WSLB	WSLA	OK	7.61423	0.747865	-3.34785	0.00430825	yes
BnaC04g45360D	WSLB	WSLA	OK	8.23558	0.482184	-4.09421	7.5103e-06	yes
BnaC04g45660D	WSLB	WSLA	OK	14.0143	0.947104	-3.88723	1.01732e-06	yes
BnaC04g45960D	WSLB	WSLA	OK	7.61649	0.277272	-4.77975	2.96398e-07	yes
BnaC04g46120D	WSLB	WSLA	OK	6.42411	0.162564	-5.30442	6.68671e-09	yes
BnaC04g46310D	WSLB	WSLA	OK	3.30256	0.318237	-3.37541	0.000240461	yes
BnaC04g49530D	WSLB	WSLA	OK	4.69841	0.700948	-2.74479	0.00260062	yes
BnaC04g50800D	WSLB	WSLA	OK	2.77266	0.45741	-2.59971	0.00854422	yes
BnaC04g51120D	WSLB	WSLA	OK	4.04254	0.110593	-5.19193	0.000530065	yes
BnaC04g51500D	WSLB	WSLA	OK	102.358	0.269565	-8.56878	0	yes
BnaC04g51570D	WSLB	WSLA	OK	32.5518	0.0682835	-8.89698	8.39372e-10	yes
BnaC04g52930D	WSLB	WSLA	OK	3.94242	0.255858	-3.94566	0.00264231	yes
BnaC04g54150D	WSLB	WSLA	OK	37.9503	0.0280562	-10.4016	3.15464e-09	yes
BnaC04g54170D	WSLB	WSLA	OK	115.665	0.0337557	-11.7425	1.83195e-11	yes
BnaC04g54760D	WSLB	WSLA	OK	79.1032	1.94059	-5.34917	4.67877e-12	yes
BnaC04g55290D	WSLB	WSLA	OK	1.52755	0.0340647	-5.4868	1.08259e-09	yes
BnaC04g56090D	WSLB	WSLA	OK	40.6459	0.119543	-8.40943	0	yes
BnaC04g56820D	WSLB	WSLA	OK	457.189	19.889	-4.52275	7.19765e-05	yes
BnaC05g00100D	WSLB	WSLA	OK	4.03888	0.0558684	-6.17578	8.03215e-06	yes
BnaC05g00310D	WSLB	WSLA	OK	24.5753	0.287923	-6.41538	8.79682e-12	yes
BnaC05g01280D	WSLB	WSLA	OK	5.11916	1.00174	-2.3534	0.00222824	yes
BnaC05g01430D	WSLB	WSLA	OK	318.002	0.0382564	-13.021	0	yes
BnaC05g01750D	WSLB	WSLA	OK	9.65219	0.0588182	-7.35845	0.000136431	yes
BnaC05g02270D	WSLB	WSLA	OK	3.73966	0.164622	-4.50568	2.72154e-06	yes
BnaC05g02570D	WSLB	WSLA	OK	2.13108	0.0198465	-6.74655	4.93501e-10	yes
BnaC05g02890D	WSLB	WSLA	OK	3.03512	0.297723	-3.34971	0.000965711	yes
BnaC05g02930D	WSLB	WSLA	OK	9.00012	0.351142	-4.67982	1.36556e-09	yes
BnaC05g04310D	WSLB	WSLA	OK	80.6061	0.0215914	-11.8662	1.19019e-11	yes
BnaC05g04600D	WSLB	WSLA	OK	25.0688	5.88283	-2.09131	0.006885	yes
BnaC05g05200D	WSLB	WSLA	OK	8.39922	0.139628	-5.9106	0.00549448	yes
BnaC05g05340D	WSLB	WSLA	OK	12.1855	0.277298	-5.45759	3.1618e-06	yes
BnaC05g05360D	WSLB	WSLA	OK	2.8309	0.304646	-3.21606	0.00562236	yes
BnaC05g05530D	WSLB	WSLA	OK	24.2553	0.0455561	-9.05644	0	yes
BnaC05g06400D	WSLB	WSLA	OK	5.09239	0.146971	-5.11474	0.000708619	yes
BnaC05g06510D	WSLB	WSLA	OK	54.0699	2.59897	-4.37881	3.48185e-09	yes
BnaC05g06890D	WSLB	WSLA	OK	12.78	0.13595	-6.55466	1.24573e-06	yes
BnaC05g06960D	WSLB	WSLA	OK	12.78	0.13595	-6.55466	1.24573e-06	yes
BnaC05g09030D	WSLB	WSLA	OK	87.2208	0.4149	-7.71576	0	yes
BnaC05g09750D	WSLB	WSLA	OK	2.74735	0.0827999	-5.05227	6.18421e-07	yes
BnaC05g10990D	WSLB	WSLA	OK	43.6426	0.0644603	-9.40311	0	yes
BnaC05g11740D	WSLB	WSLA	OK	425.782	0.511599	-9.70089	0	yes
BnaC05g12210D	WSLB	WSLA	OK	1.42071	0.189085	-2.90951	0.00794258	yes
BnaC05g12390D	WSLB	WSLA	OK	5.84413	0.864462	-2.75711	0.00179322	yes
BnaC05g13140D	WSLB	WSLA	OK	6.99189	1.0129	-2.78719	0.000977112	yes
BnaC05g14030D	WSLB	WSLA	OK	294.785	0.0666897	-12.1099	5.24342e-12	yes
BnaC05g14980D	WSLB	WSLA	OK	714.741	0.0912414	-12.9354	4.43641e-13	yes
BnaC05g15540D	WSLB	WSLA	OK	4.19401	0.0398713	-6.71684	0.000836746	yes
BnaC05g15620D	WSLB	WSLA	OK	528.458	0.106904	-12.2713	2.11749e-13	yes
BnaC05g15630D	WSLB	WSLA	OK	215.005	0.0223658	-13.2308	2.11749e-13	yes
BnaC05g15990D	WSLB	WSLA	OK	45.7211	0.0504933	-9.82255	0	yes
BnaC05g16390D	WSLB	WSLA	OK	9.78505	0.156318	-5.96803	3.1977e-08	yes
BnaC05g17110D	WSLB	WSLA	OK	20.4137	0.0224266	-9.83011	6.45608e-12	yes
BnaC05g17750D	WSLB	WSLA	OK	6.31054	0.0131784	-8.90345	8.80545e-07	yes
BnaC05g18000D	WSLB	WSLA	OK	44.9753	8.51735	-2.40066	0.00334011	yes
BnaC05g18850D	WSLB	WSLA	OK	91.4493	1.69581	-5.75293	4.43641e-13	yes
BnaC05g18900D	WSLB	WSLA	OK	37.0643	3.22659	-3.52195	7.42907e-07	yes
BnaC05g19950D	WSLB	WSLA	OK	16.7333	0.638798	-4.71122	8.68645e-07	yes
BnaC05g19970D	WSLB	WSLA	OK	58.4156	2.87054	-4.34696	4.59178e-08	yes
BnaC05g20240D	WSLB	WSLA	OK	5.71423	0.309604	-4.20606	9.69989e-07	yes
BnaC05g20410D	WSLB	WSLA	OK	5.58526	0.0209373	-8.0594	1.57188e-05	yes
BnaC05g20880D	WSLB	WSLA	OK	5.62323	0.226383	-4.63456	3.02111e-05	yes
BnaC05g20940D	WSLB	WSLA	OK	3.20119	0.0095305	-8.39184	0.0031862	yes
BnaC05g21130D	WSLB	WSLA	OK	72.4099	2.8247	-4.68002	3.32863e-10	yes
BnaC05g22110D	WSLB	WSLA	OK	44.175	1.05529	-5.38751	2.28341e-10	yes
BnaC05g22240D	WSLB	WSLA	OK	2.48536	0.207447	-3.58264	0.000301826	yes
BnaC05g22720D	WSLB	WSLA	OK	4.67745	0.147406	-4.98785	2.96435e-09	yes
BnaC05g22730D	WSLB	WSLA	OK	45.9364	9.06708	-2.34093	0.00143278	yes
BnaC05g23010D	WSLB	WSLA	OK	3.535	0.163211	-4.4369	1.53809e-05	yes
BnaC05g23320D	WSLB	WSLA	OK	496.994	0.0147123	-15.0439	8.50017e-12	yes
BnaC05g23590D	WSLB	WSLA	OK	78.5849	0.0774198	-9.98733	0	yes
BnaC05g23730D	WSLB	WSLA	OK	11.8732	1.3579	-3.12826	6.14629e-05	yes
BnaC05g23860D	WSLB	WSLA	OK	8.63802	0.11384	-6.24563	1.88892e-08	yes
BnaC05g23920D	WSLB	WSLA	OK	5.67973	0.210176	-4.75615	9.75275e-06	yes
BnaC05g24140D	WSLB	WSLA	OK	22.1068	0.0251019	-9.78248	3.43759e-08	yes
BnaC05g24910D	WSLB	WSLA	OK	28.2704	2.77465	-3.34892	3.35004e-06	yes
BnaC05g25360D	WSLB	WSLA	OK	57.9148	7.61399	-2.92721	0.000631119	yes
BnaC05g28920D	WSLB	WSLA	OK	3.09541	0.522272	-2.56726	0.00537507	yes
BnaC05g29750D	WSLB	WSLA	OK	10.1136	1.68193	-2.58811	0.0024108	yes
BnaC05g30810D	WSLB	WSLA	OK	9.25328	0.232546	-5.31438	2.11025e-11	yes
BnaC05g32530D	WSLB	WSLA	OK	4.97795	0.23378	-4.41233	0.00648722	yes
BnaC05g33830D	WSLB	WSLA	OK	73.4452	0.0517223	-10.4717	0	yes
BnaC05g34170D	WSLB	WSLA	OK	125.416	23.9724	-2.38728	0.00530104	yes
BnaC05g34600D	WSLB	WSLA	OK	7.26564	0.19869	-5.1925	0.000526783	yes
BnaC05g35130D	WSLB	WSLA	OK	2.66255	0.0354495	-6.2309	0.0027687	yes
BnaC05g35750D	WSLB	WSLA	OK	36.678	1.95927	-4.22653	8.03381e-08	yes
BnaC05g35890D	WSLB	WSLA	OK	7.30529	0.0339792	-7.74815	4.21682e-05	yes
BnaC05g36620D	WSLB	WSLA	OK	4.64558	0.694605	-2.74159	0.00398667	yes
BnaC05g37020D	WSLB	WSLA	OK	95.4829	0.270366	-8.46419	3.99598e-06	yes
BnaC05g37450D	WSLB	WSLA	OK	4.29425	0.233202	-4.20275	6.88944e-05	yes
BnaC05g37480D	WSLB	WSLA	OK	51.3718	5.84582	-3.1355	1.61656e-05	yes
BnaC05g38130D	WSLB	WSLA	OK	1.6367	0.0233825	-6.12922	0.00345485	yes
BnaC05g38340D	WSLB	WSLA	OK	82.6246	1.92761	-5.42168	2.77875e-11	yes
BnaC05g38360D	WSLB	WSLA	OK	11.1788	1.13813	-3.29603	0.000116785	yes
BnaC05g38580D	WSLB	WSLA	OK	2.66717	0.303227	-3.13684	0.00102642	yes
BnaC05g38590D	WSLB	WSLA	OK	11.067	0.21197	-5.70626	2.3861e-12	yes
BnaC05g38650D	WSLB	WSLA	OK	2.57267	0.128662	-4.3216	0.000552826	yes
BnaC05g39050D	WSLB	WSLA	OK	1.32078	0.121288	-3.44488	0.00219994	yes
BnaC05g39140D	WSLB	WSLA	OK	39.5725	6.4176	-2.62439	0.000262012	yes
BnaC05g39680D	WSLB	WSLA	OK	56.8002	2.26971	-4.64532	4.06464e-10	yes
BnaC05g39970D	WSLB	WSLA	OK	73.6739	0.0154805	-12.2165	3.58797e-12	yes
BnaC05g39980D	WSLB	WSLA	OK	33.2195	0.0354467	-9.87217	0	yes
BnaC05g40310D	WSLB	WSLA	OK	5.55166	0.0470429	-6.8828	8.33931e-12	yes
BnaC05g40500D	WSLB	WSLA	OK	1.4507	0.0272063	-5.73666	0.00068162	yes
BnaC05g40530D	WSLB	WSLA	OK	2.90207	0.0673042	-5.43024	1.66761e-07	yes
BnaC05g40570D	WSLB	WSLA	OK	216.078	0.496052	-8.76684	0	yes
BnaC05g40600D	WSLB	WSLA	OK	16.4233	2.36037	-2.79866	0.000380243	yes
BnaC05g40860D	WSLB	WSLA	OK	2.56081	0.189714	-3.75471	0.00259406	yes
BnaC05g40900D	WSLB	WSLA	OK	13.0346	0.0300576	-8.76041	1.44593e-06	yes
BnaC05g41730D	WSLB	WSLA	OK	1.08086	0.0445905	-4.5993	0.000303792	yes
BnaC05g41900D	WSLB	WSLA	OK	2.01795	0.0295315	-6.09449	1.18791e-05	yes
BnaC05g42110D	WSLB	WSLA	OK	8.42969	0.10083	-6.38549	7.07372e-09	yes
BnaC05g42190D	WSLB	WSLA	OK	42.7482	9.91297	-2.10847	0.00493993	yes
BnaC05g42480D	WSLB	WSLA	OK	2.52166	0.0237768	-6.72867	1.89612e-05	yes
BnaC05g42700D	WSLB	WSLA	OK	152.597	14.9801	-3.34861	0.000530742	yes
BnaC05g43210D	WSLB	WSLA	OK	2.56678	0.181874	-3.81895	0.000393552	yes
BnaC05g44150D	WSLB	WSLA	OK	360.502	0.0430732	-13.0309	0	yes
BnaC05g44850D	WSLB	WSLA	OK	10.5532	0.816495	-3.69209	6.00209e-05	yes
BnaC05g45870D	WSLB	WSLA	OK	22.0564	0.500995	-5.46026	1.79899e-11	yes
BnaC05g46210D	WSLB	WSLA	OK	2.27982	0.119197	-4.25751	0.000344911	yes
BnaC05g46700D	WSLB	WSLA	OK	82.863	11.616	-2.83462	0.000463068	yes
BnaC05g46820D	WSLB	WSLA	OK	2.20501	0.0919652	-4.58356	1.57792e-06	yes
BnaC05g47630D	WSLB	WSLA	OK	1.63232	0.0146408	-6.80079	0.000667394	yes
BnaC05g47640D	WSLB	WSLA	OK	2.4267	0.0458465	-5.72604	0.00807088	yes
BnaC05g47790D	WSLB	WSLA	OK	57.308	1.51845	-5.23807	5.98724e-07	yes
BnaC05g48040D	WSLB	WSLA	OK	2.80116	0.0306572	-6.51366	2.81479e-09	yes
BnaC05g48070D	WSLB	WSLA	OK	6.51674	0.566918	-3.52294	4.21647e-05	yes
BnaC05g49300D	WSLB	WSLA	OK	3.74266	0.277996	-3.75093	0.000389827	yes
BnaC05g49450D	WSLB	WSLA	OK	29.7658	0.0502047	-9.21162	1.65408e-10	yes
BnaC05g50380D	WSLB	WSLA	OK	7.43308	0.474573	-3.96926	0.00102213	yes
BnaC05g50890D	WSLB	WSLA	OK	248.349	5.83903	-5.4105	1.24207e-09	yes
BnaC05g50970D	WSLB	WSLA	OK	4.33592	0.521867	-3.05458	0.00507088	yes
BnaC06g02100D	WSLB	WSLA	OK	52.3666	3.3015	-3.98745	4.0761e-08	yes
BnaC06g02190D	WSLB	WSLA	OK	5.22359	0.0660259	-6.30587	1.28458e-08	yes
BnaC06g03490D	WSLB	WSLA	OK	257.638	0.108779	-11.2097	0	yes
BnaC06g04170D	WSLB	WSLA	OK	89.6764	0.064061	-10.4511	0	yes
BnaC06g05070D	WSLB	WSLA	OK	3.52183	0.202528	-4.12013	0.000671379	yes
BnaC06g05510D	WSLB	WSLA	OK	137.428	0.201669	-9.41247	5.73554e-11	yes
BnaC06g09040D	WSLB	WSLA	OK	3.39168	0.0802767	-5.40087	7.67482e-07	yes
BnaC06g09410D	WSLB	WSLA	OK	1.13546	0.00548936	-7.69243	0.00917658	yes
BnaC06g09820D	WSLB	WSLA	OK	20.9612	0.06437	-8.34712	0	yes
BnaC06g11290D	WSLB	WSLA	OK	11.7819	1.19409	-3.30259	0.00100298	yes
BnaC06g11330D	WSLB	WSLA	OK	1.17818	0.0804918	-3.87158	0.000432393	yes
BnaC06g11440D	WSLB	WSLA	OK	1.11589	0.0392719	-4.82855	0.00511757	yes
BnaC06g11610D	WSLB	WSLA	OK	13.7566	1.60819	-3.09661	0.000107716	yes
BnaC06g11640D	WSLB	WSLA	OK	4.41204	0.309032	-3.83562	0.000530742	yes
BnaC06g15410D	WSLB	WSLA	OK	5.04516	0.0095191	-9.04986	5.23414e-07	yes
BnaC06g17580D	WSLB	WSLA	OK	6.12121	0.443755	-3.78598	2.13486e-05	yes
BnaC06g18160D	WSLB	WSLA	OK	18.5352	3.18949	-2.53887	0.000486535	yes
BnaC06g18370D	WSLB	WSLA	OK	5.51527	0.432553	-3.67248	1.97658e-06	yes
BnaC06g18610D	WSLB	WSLA	OK	6.11171	0.666197	-3.19755	0.000433143	yes
BnaC06g18890D	WSLB	WSLA	OK	67.416	3.43191	-4.29601	7.22112e-09	yes
BnaC06g18910D	WSLB	WSLA	OK	26.05	2.88804	-3.17312	0.000265584	yes
BnaC06g19400D	WSLB	WSLA	OK	58.23	0.119487	-8.92876	0	yes
BnaC06g19830D	WSLB	WSLA	OK	4.45421	0.519598	-3.0997	0.00181142	yes
BnaC06g21700D	WSLB	WSLA	OK	3.93142	0.0739606	-5.73215	0.000688373	yes
BnaC06g22680D	WSLB	WSLA	OK	17.0622	3.34564	-2.35045	0.00163392	yes
BnaC06g22910D	WSLB	WSLA	OK	301.554	1.87026	-7.33303	6.05422e-09	yes
BnaC06g22950D	WSLB	WSLA	OK	1.77442	0.165246	-3.42466	0.00290095	yes
BnaC06g23520D	WSLB	WSLA	OK	56.9032	3.05164	-4.22085	1.18431e-08	yes
BnaC06g23890D	WSLB	WSLA	OK	11.2263	0.0289454	-8.59933	0	yes
BnaC06g25590D	WSLB	WSLA	OK	7.28767	0.0127792	-9.15552	2.11749e-13	yes
BnaC06g26020D	WSLB	WSLA	OK	5.61787	0.687841	-3.02988	0.00240837	yes
BnaC06g27190D	WSLB	WSLA	OK	49.6376	9.76246	-2.34612	0.00246132	yes
BnaC06g27820D	WSLB	WSLA	OK	1272.74	1.3846	-9.84426	0	yes
BnaC06g28370D	WSLB	WSLA	OK	184.26	0.300269	-9.26127	0	yes
BnaC06g28790D	WSLB	WSLA	OK	5.77693	0.00766823	-9.55719	0.000399693	yes
BnaC06g30030D	WSLB	WSLA	OK	8.90764	1.04195	-3.09576	0.00084049	yes
BnaC06g30720D	WSLB	WSLA	OK	1.71011	0.187576	-3.18854	0.00537082	yes
BnaC06g30900D	WSLB	WSLA	OK	13.1616	2.03354	-2.69427	0.000519392	yes
BnaC06g31750D	WSLB	WSLA	OK	971.833	0.195774	-12.2773	3.10275e-12	yes
BnaC06g32520D	WSLB	WSLA	OK	3.77579	0.697221	-2.43709	0.0068166	yes
BnaC06g32620D	WSLB	WSLA	OK	201.599	0.0464258	-12.0843	0	yes
BnaC06g32740D	WSLB	WSLA	OK	69.0321	0.591761	-6.86611	0	yes
BnaC06g32790D	WSLB	WSLA	OK	20.0149	5.12016	-1.96682	0.00977328	yes
BnaC06g32880D	WSLB	WSLA	OK	15.7878	1.7608	-3.1645	4.94815e-05	yes
BnaC06g33350D	WSLB	WSLA	OK	4.82144	0.828817	-2.54034	0.00712711	yes
BnaC06g34440D	WSLB	WSLA	OK	44.046	3.4854	-3.65962	1.20937e-05	yes
BnaC06g34480D	WSLB	WSLA	OK	14.0448	2.0758	-2.7583	0.000156175	yes
BnaC06g35160D	WSLB	WSLA	OK	19.3648	3.2569	-2.57186	0.00075072	yes
BnaC06g35640D	WSLB	WSLA	OK	1.19509	0.0395578	-4.91701	6.65228e-05	yes
BnaC06g35850D	WSLB	WSLA	OK	8.87926	0.515969	-4.10508	2.96005e-05	yes
BnaC06g37940D	WSLB	WSLA	OK	106.94	0.433832	-7.94545	0	yes
BnaC06g38650D	WSLB	WSLA	OK	131.697	0.023639	-12.4438	1.6181e-12	yes
BnaC06g39370D	WSLB	WSLA	OK	37.9136	5.28349	-2.84315	0.000167179	yes
BnaC06g39760D	WSLB	WSLA	OK	1.03532	0.0162199	-5.99617	0.00463389	yes
BnaC06g40340D	WSLB	WSLA	OK	180.035	0.400105	-8.81369	2.90589e-12	yes
BnaC06g40440D	WSLB	WSLA	OK	2.78292	0.103062	-4.75502	1.012e-05	yes
BnaC06g40550D	WSLB	WSLA	OK	13.9092	1.50611	-3.20714	2.00575e-05	yes
BnaC06g42450D	WSLB	WSLA	OK	8.84009	1.53709	-2.52386	0.00491654	yes
BnaC06g43330D	WSLB	WSLA	OK	32.4806	5.37357	-2.59563	0.00370593	yes
BnaC06g43810D	WSLB	WSLA	OK	2.72824	0.119882	-4.50828	7.84878e-07	yes
BnaC07g01990D	WSLB	WSLA	OK	19.6251	0.0915655	-7.74368	0	yes
BnaC07g02460D	WSLB	WSLA	OK	41.4284	3.04214	-3.76746	1.62427e-07	yes
BnaC07g02470D	WSLB	WSLA	OK	22.0022	1.28334	-4.09967	6.134e-06	yes
BnaC07g03410D	WSLB	WSLA	OK	6.35862	0.128002	-5.63447	7.92912e-11	yes
BnaC07g03890D	WSLB	WSLA	OK	1.94709	0.0117874	-7.36793	0.000134236	yes
BnaC07g04010D	WSLB	WSLA	OK	6.04939	0.0779377	-6.27832	2.26784e-10	yes
BnaC07g04570D	WSLB	WSLA	OK	1.27539	0.13183	-3.27419	0.0084459	yes
BnaC07g06960D	WSLB	WSLA	OK	5.14413	0.0152355	-8.39934	0.00314439	yes
BnaC07g07030D	WSLB	WSLA	OK	22.0083	0.692386	-4.99033	2.66612e-09	yes
BnaC07g07190D	WSLB	WSLA	OK	28.328	2.84756	-3.31443	5.87146e-06	yes
BnaC07g07790D	WSLB	WSLA	OK	90.0848	0.99258	-6.50396	0	yes
BnaC07g08300D	WSLB	WSLA	OK	1.54732	0.00606417	-7.99524	1.94547e-05	yes
BnaC07g10630D	WSLB	WSLA	OK	1.59306	0.0821604	-4.27721	0.00180369	yes
BnaC07g11200D	WSLB	WSLA	OK	71.6971	0.792873	-6.49868	0	yes
BnaC07g12310D	WSLB	WSLA	OK	8.98328	0.36202	-4.6331	6.15699e-08	yes
BnaC07g13170D	WSLB	WSLA	OK	42.8587	0.0419359	-9.99718	1.50711e-08	yes
BnaC07g13910D	WSLB	WSLA	OK	14.4859	0.866416	-4.06345	1.53939e-06	yes
BnaC07g14820D	WSLB	WSLA	OK	7.32874	0.0382291	-7.58275	6.2911e-13	yes
BnaC07g14920D	WSLB	WSLA	OK	2.98627	0.109972	-4.76314	1.30056e-06	yes
BnaC07g15100D	WSLB	WSLA	OK	1.68816	0.152086	-3.47249	0.00191102	yes
BnaC07g16490D	WSLB	WSLA	OK	1.44611	0.125473	-3.52674	0.00907646	yes
BnaC07g16580D	WSLB	WSLA	OK	12.3828	0.34203	-5.17807	2.51028e-09	yes
BnaC07g18030D	WSLB	WSLA	OK	26.3202	0.0774199	-8.40925	4.89441e-06	yes
BnaC07g19350D	WSLB	WSLA	OK	5.40965	0.0345813	-7.2894	0.000167887	yes
BnaC07g19460D	WSLB	WSLA	OK	6.06303	0.198741	-4.93108	1.43193e-05	yes
BnaC07g19570D	WSLB	WSLA	OK	3.23325	0.323775	-3.31992	0.00180059	yes
BnaC07g19790D	WSLB	WSLA	OK	107.205	0.0927358	-10.175	0	yes
BnaC07g20120D	WSLB	WSLA	OK	46.2111	7.54748	-2.61417	0.000292731	yes
BnaC07g20950D	WSLB	WSLA	OK	5.61257	0.290113	-4.27397	0.000224903	yes
BnaC07g21680D	WSLB	WSLA	OK	21.1932	4.05653	-2.38528	0.0019706	yes
BnaC07g21690D	WSLB	WSLA	OK	1.61128	0.108466	-3.89289	0.00246571	yes
BnaC07g22130D	WSLB	WSLA	OK	45.754	6.6907	-2.77367	0.000107626	yes
BnaC07g22260D	WSLB	WSLA	OK	2.50659	0.0173303	-7.17629	0.000235631	yes
BnaC07g22530D	WSLB	WSLA	OK	341.219	0.281229	-10.2447	0	yes
BnaC07g23140D	WSLB	WSLA	OK	29.0164	0.984263	-4.88168	1.08503e-07	yes
BnaC07g23930D	WSLB	WSLA	OK	54.0729	0.416	-7.02218	0	yes
BnaC07g24070D	WSLB	WSLA	OK	44.7039	5.40824	-3.04717	0.00016274	yes
BnaC07g24990D	WSLB	WSLA	OK	1.01799	0.0841862	-3.59599	0.00477358	yes
BnaC07g25030D	WSLB	WSLA	OK	6.79776	1.374	-2.30668	0.00225451	yes
BnaC07g25130D	WSLB	WSLA	OK	34.8153	6.01404	-2.53331	0.00944981	yes
BnaC07g25300D	WSLB	WSLA	OK	282.695	0.0688328	-12.0039	0	yes
BnaC07g25320D	WSLB	WSLA	OK	172.321	0.0420992	-11.999	0	yes
BnaC07g25330D	WSLB	WSLA	OK	452.198	0.145899	-11.5978	1.34763e-10	yes
BnaC07g25340D	WSLB	WSLA	OK	209.414	0.0474862	-12.1066	0	yes
BnaC07g25720D	WSLB	WSLA	OK	608.956	0.157162	-11.9199	0	yes
BnaC07g26260D	WSLB	WSLA	OK	1.96068	0.239067	-3.03587	0.00825966	yes
BnaC07g26590D	WSLB	WSLA	OK	25.7492	0.265793	-6.59808	0	yes
BnaC07g27320D	WSLB	WSLA	OK	9.83045	0.0569733	-7.43083	0.000110964	yes
BnaC07g27360D	WSLB	WSLA	OK	11.9166	0.0383993	-8.27767	7.60545e-06	yes
BnaC07g27490D	WSLB	WSLA	OK	2.54318	0.0131777	-7.59239	6.86131e-05	yes
BnaC07g29190D	WSLB	WSLA	OK	16.0396	0.0198926	-9.65519	5.58829e-08	yes
BnaC07g29440D	WSLB	WSLA	OK	13.7047	0.889623	-3.94533	5.68589e-07	yes
BnaC07g29760D	WSLB	WSLA	OK	222.943	0.349749	-9.31614	0	yes
BnaC07g29880D	WSLB	WSLA	OK	9.1336	0.662828	-3.78448	0.000146274	yes
BnaC07g30860D	WSLB	WSLA	OK	10.2112	1.38526	-2.88193	0.00449494	yes
BnaC07g31360D	WSLB	WSLA	OK	64.6264	0.0641435	-9.9766	0	yes
BnaC07g31460D	WSLB	WSLA	OK	4.81477	0.00539518	-9.80158	0.00497125	yes
BnaC07g31820D	WSLB	WSLA	OK	4.74078	0.446152	-3.40952	0.00377299	yes
BnaC07g31890D	WSLB	WSLA	OK	21.7874	3.89105	-2.48527	0.00707319	yes
BnaC07g32000D	WSLB	WSLA	OK	180.065	5.1166	-5.13719	2.46126e-05	yes
BnaC07g32180D	WSLB	WSLA	OK	12.6117	0.0956856	-7.04224	9.42468e-08	yes
BnaC07g32300D	WSLB	WSLA	OK	3131.36	1.23707	-11.3056	0	yes
BnaC07g32680D	WSLB	WSLA	OK	3.2251	0.0204172	-7.30341	2.12387e-08	yes
BnaC07g32730D	WSLB	WSLA	OK	189.584	1.08281	-7.45192	0	yes
BnaC07g32800D	WSLB	WSLA	OK	7.37856	0.118258	-5.96333	0.00493993	yes
BnaC07g32850D	WSLB	WSLA	OK	2.18345	0.0214602	-6.6688	0.000946111	yes
BnaC07g33270D	WSLB	WSLA	OK	324.579	0.094513	-11.7458	0	yes
BnaC07g33540D	WSLB	WSLA	OK	205.969	2.05769	-6.64526	7.49717e-14	yes
BnaC07g34920D	WSLB	WSLA	OK	2.6539	0.108563	-4.6115	0.000287728	yes
BnaC07g35610D	WSLB	WSLA	OK	15.4465	0.815784	-4.24295	3.07318e-06	yes
BnaC07g36390D	WSLB	WSLA	OK	1.54572	0.136794	-3.4982	0.000264692	yes
BnaC07g37770D	WSLB	WSLA	OK	5.88567	0.407508	-3.85231	2.36794e-06	yes
BnaC07g38610D	WSLB	WSLA	OK	17.9025	2.83552	-2.65848	0.000839597	yes
BnaC07g38860D	WSLB	WSLA	OK	2.55587	0.397581	-2.68449	0.00790933	yes
BnaC07g38990D	WSLB	WSLA	OK	3.36159	0.362552	-3.21288	0.00482236	yes
BnaC07g39030D	WSLB	WSLA	OK	2.57115	0.00919397	-8.12751	3.83841e-08	yes
BnaC07g39790D	WSLB	WSLA	OK	13.8342	0.361165	-5.25944	1.32198e-07	yes
BnaC07g40870D	WSLB	WSLA	OK	16.3516	0.0243564	-9.39091	3.85854e-14	yes
BnaC07g41180D	WSLB	WSLA	OK	4.90777	0.382509	-3.6815	0.000977112	yes
BnaC07g41590D	WSLB	WSLA	OK	4.93752	0.517892	-3.25306	0.000640561	yes
BnaC07g42040D	WSLB	WSLA	OK	5.60067	0.0240209	-7.86516	1.33003e-07	yes
BnaC07g42070D	WSLB	WSLA	OK	62.3239	0.152104	-8.67859	0	yes
BnaC07g42110D	WSLB	WSLA	OK	4.70297	0.206358	-4.51035	1.07353e-06	yes
BnaC07g42290D	WSLB	WSLA	OK	4.92823	0.139303	-5.14477	1.02375e-07	yes
BnaC07g42920D	WSLB	WSLA	OK	147.817	6.79023	-4.44421	1.92829e-05	yes
BnaC07g43270D	WSLB	WSLA	OK	33.7198	0.117824	-8.16081	0	yes
BnaC07g43390D	WSLB	WSLA	OK	2.38225	0.0526674	-5.49927	3.8522e-07	yes
BnaC07g43840D	WSLB	WSLA	OK	2.38614	0.0158958	-7.22988	2.35167e-06	yes
BnaC07g44010D	WSLB	WSLA	OK	1.85867	0.327229	-2.5059	0.00599553	yes
BnaC07g44200D	WSLB	WSLA	OK	3091.11	133.039	-4.53821	0.0022028	yes
BnaC07g44650D	WSLB	WSLA	OK	1.30241	0.0677985	-4.26379	0.00981881	yes
BnaC07g44690D	WSLB	WSLA	OK	60.2922	14.4221	-2.06369	0.00609874	yes
BnaC07g45340D	WSLB	WSLA	OK	79.8442	0.0838169	-9.89573	0	yes
BnaC07g45750D	WSLB	WSLA	OK	31.8365	0.0172241	-10.852	5.50536e-10	yes
BnaC07g45900D	WSLB	WSLA	OK	4.76933	0.704239	-2.75965	0.00199841	yes
BnaC07g47420D	WSLB	WSLA	OK	51.7886	11.8477	-2.12802	0.00583445	yes
BnaC07g47690D	WSLB	WSLA	OK	24.042	0.00309716	-12.9223	2.74861e-07	yes
BnaC07g48250D	WSLB	WSLA	OK	119.474	1.02745	-6.86149	0	yes
BnaC07g48260D	WSLB	WSLA	OK	46.4904	0.169301	-8.1012	0	yes
BnaC07g48270D	WSLB	WSLA	OK	31.1856	0.257951	-6.91764	0	yes
BnaC07g48440D	WSLB	WSLA	OK	54.0479	1.01977	-5.72792	3.40805e-08	yes
BnaC07g48520D	WSLB	WSLA	OK	140.601	0.0656196	-11.0652	0.000916588	yes
BnaC07g49180D	WSLB	WSLA	OK	225.184	0.0182263	-13.5928	1.46157e-13	yes
BnaC07g49320D	WSLB	WSLA	OK	2.05715	0.117938	-4.12454	0.00230694	yes
BnaC07g49410D	WSLB	WSLA	OK	2.60686	0.119134	-4.45165	3.26567e-05	yes
BnaC07g49420D	WSLB	WSLA	OK	7.01854	0.203811	-5.10587	0.000725789	yes
BnaC07g49940D	WSLB	WSLA	OK	34.7023	3.01545	-3.52459	1.43888e-06	yes
BnaC07g50260D	WSLB	WSLA	OK	41.4178	0.967424	-5.41996	7.49962e-12	yes
BnaC07g50730D	WSLB	WSLA	OK	3.8222	0.294224	-3.69942	0.000593034	yes
BnaC07g50800D	WSLB	WSLA	OK	5.25172	0.0341856	-7.26326	2.70185e-08	yes
BnaC07g50850D	WSLB	WSLA	OK	2.66792	0.0962472	-4.79283	5.39282e-06	yes
BnaC07g51090D	WSLB	WSLA	OK	81.7107	1.18019	-6.11344	3.85854e-14	yes
BnaC07g51250D	WSLB	WSLA	OK	862.712	0.138116	-12.6088	4.67892e-05	yes
BnaC08g00600D	WSLB	WSLA	OK	45.7566	0.522804	-6.45157	5.34671e-13	yes
BnaC08g01020D	WSLB	WSLA	OK	5.00683	0.223406	-4.48616	1.63836e-06	yes
BnaC08g01730D	WSLB	WSLA	OK	15.8449	0.414431	-5.25674	2.48631e-10	yes
BnaC08g01740D	WSLB	WSLA	OK	216.228	0.189584	-10.1555	0	yes
BnaC08g02290D	WSLB	WSLA	OK	8.11518	0.00672963	-10.2359	0.000104198	yes
BnaC08g02620D	WSLB	WSLA	OK	8.34805	0.0627074	-7.05666	6.18502e-12	yes
BnaC08g02980D	WSLB	WSLA	OK	6.69079	0.0696868	-6.58515	1.06079e-06	yes
BnaC08g02990D	WSLB	WSLA	OK	209.55	5.80695	-5.17337	1.40228e-08	yes
BnaC08g04270D	WSLB	WSLA	OK	3.24844	0.276291	-3.55549	0.000723181	yes
BnaC08g05140D	WSLB	WSLA	OK	152.48	1.628	-6.54938	0	yes
BnaC08g05440D	WSLB	WSLA	OK	34.7472	0.487938	-6.15405	3.85854e-14	yes
BnaC08g05510D	WSLB	WSLA	OK	2.88838	0.0369022	-6.29041	0.000101478	yes
BnaC08g05830D	WSLB	WSLA	OK	8.11122	0.0246393	-8.36281	5.73126e-06	yes
BnaC08g06080D	WSLB	WSLA	OK	68.5425	0.432743	-7.30735	0	yes
BnaC08g06390D	WSLB	WSLA	OK	7.50562	0.463184	-4.01831	7.30418e-06	yes
BnaC08g07230D	WSLB	WSLA	OK	32.5837	6.35143	-2.35899	0.00177383	yes
BnaC08g08060D	WSLB	WSLA	OK	9.10358	0.0932364	-6.6094	0.00109947	yes
BnaC08g08680D	WSLB	WSLA	OK	60.771	0.140668	-8.75494	1.46123e-06	yes
BnaC08g09430D	WSLB	WSLA	OK	1.85936	0.251179	-2.88802	0.00554424	yes
BnaC08g09520D	WSLB	WSLA	OK	7.36389	0.0579641	-6.98916	1.24964e-07	yes
BnaC08g11680D	WSLB	WSLA	OK	3.68819	0.00649147	-9.15015	3.64118e-07	yes
BnaC08g12510D	WSLB	WSLA	OK	4.7987	0.0620181	-6.27381	1.59396e-08	yes
BnaC08g13500D	WSLB	WSLA	OK	2.77593	0.0554254	-5.64628	8.8623e-05	yes
BnaC08g13700D	WSLB	WSLA	OK	19.9203	0.0182466	-10.0924	0.000138797	yes
BnaC08g14240D	WSLB	WSLA	OK	6.65897	0.0306634	-7.76264	1.46157e-13	yes
BnaC08g14970D	WSLB	WSLA	OK	6.30949	0.0299604	-7.71832	4.61475e-05	yes
BnaC08g17860D	WSLB	WSLA	OK	218.358	15.2304	-3.84167	9.19815e-08	yes
BnaC08g18040D	WSLB	WSLA	OK	11.3393	0.034845	-8.34617	6.04564e-06	yes
BnaC08g19270D	WSLB	WSLA	OK	9.32456	0.0410809	-7.82642	7.49717e-14	yes
BnaC08g19720D	WSLB	WSLA	OK	7.23694	0.0929189	-6.28326	4.82517e-06	yes
BnaC08g21170D	WSLB	WSLA	OK	480.549	0.276739	-10.7619	0	yes
BnaC08g21970D	WSLB	WSLA	OK	50.6378	1.06473	-5.57166	4.79576e-11	yes
BnaC08g22170D	WSLB	WSLA	OK	37.1469	4.04634	-3.19855	0.000389827	yes
BnaC08g22200D	WSLB	WSLA	OK	6.25158	0.0974796	-6.00298	0.00453228	yes
BnaC08g22510D	WSLB	WSLA	OK	18.8748	1.13602	-4.05441	2.33797e-06	yes
BnaC08g22710D	WSLB	WSLA	OK	13.7001	0.35774	-5.25913	7.75168e-08	yes
BnaC08g23690D	WSLB	WSLA	OK	1.59887	0.132448	-3.59356	0.00710268	yes
BnaC08g25210D	WSLB	WSLA	OK	3.75316	0.288291	-3.70251	0.0010372	yes
BnaC08g25280D	WSLB	WSLA	OK	1.69237	0.110364	-3.93871	0.000193957	yes
BnaC08g25600D	WSLB	WSLA	OK	8.75673	0.23285	-5.23292	3.50993e-09	yes
BnaC08g25780D	WSLB	WSLA	OK	2.40876	0.0907785	-4.7298	5.71557e-06	yes
BnaC08g27500D	WSLB	WSLA	OK	1.46194	0.0699182	-4.38607	0.000128205	yes
BnaC08g28030D	WSLB	WSLA	OK	34.1425	5.24268	-2.70319	0.000345498	yes
BnaC08g28820D	WSLB	WSLA	OK	72.4227	6.15487	-3.55664	6.04351e-07	yes
BnaC08g30140D	WSLB	WSLA	OK	1.79645	0.0745	-4.59176	9.56239e-05	yes
BnaC08g30650D	WSLB	WSLA	OK	3.57171	0.100248	-5.15497	1.86323e-05	yes
BnaC08g31060D	WSLB	WSLA	OK	4.46009	0.0650423	-6.09955	1.46157e-13	yes
BnaC08g31320D	WSLB	WSLA	OK	18.7391	2.16128	-3.11609	1.16777e-05	yes
BnaC08g32060D	WSLB	WSLA	OK	124.73	0.396079	-8.29881	0	yes
BnaC08g32190D	WSLB	WSLA	OK	121.301	8.4073	-3.85081	3.74882e-06	yes
BnaC08g32950D	WSLB	WSLA	OK	1.35448	0.0377655	-5.16452	5.11996e-08	yes
BnaC08g33320D	WSLB	WSLA	OK	2.80579	0.187814	-3.90103	1.41396e-05	yes
BnaC08g34050D	WSLB	WSLA	OK	6.38073	0.957455	-2.73644	0.00564102	yes
BnaC08g34690D	WSLB	WSLA	OK	21.7797	0.0137523	-10.6291	0	yes
BnaC08g35270D	WSLB	WSLA	OK	8.35357	0.206498	-5.33819	1.14316e-07	yes
BnaC08g35540D	WSLB	WSLA	OK	13.4391	1.52453	-3.14	0.000176553	yes
BnaC08g35620D	WSLB	WSLA	OK	12.1314	1.93954	-2.64496	0.00168266	yes
BnaC08g36370D	WSLB	WSLA	OK	1.59733	0.0738348	-4.43522	0.000163086	yes
BnaC08g36710D	WSLB	WSLA	OK	6.58761	0.916882	-2.84495	0.00183013	yes
BnaC08g37240D	WSLB	WSLA	OK	29.5169	0.03629	-9.66775	5.32681e-08	yes
BnaC08g38400D	WSLB	WSLA	OK	11.8458	0.440056	-4.75055	3.9464e-08	yes
BnaC08g40000D	WSLB	WSLA	OK	7.72999	0.223831	-5.10998	7.07372e-09	yes
BnaC08g42010D	WSLB	WSLA	OK	21.2299	3.44934	-2.6217	0.000397829	yes
BnaC08g43060D	WSLB	WSLA	OK	17.0375	0.753412	-4.49913	1.9569e-08	yes
BnaC08g44350D	WSLB	WSLA	OK	4.6084	0.456958	-3.33413	0.00114137	yes
BnaC08g46220D	WSLB	WSLA	OK	2.45892	0.0632325	-5.28121	0.000381107	yes
BnaC08g47150D	WSLB	WSLA	OK	6.45114	0.541923	-3.57339	0.00961617	yes
BnaC08g49090D	WSLB	WSLA	OK	1.42565	0.0664334	-4.42356	1.36124e-05	yes
BnaC08g49130D	WSLB	WSLA	OK	1.12753	0.0107193	-6.71682	0.000836746	yes
BnaC09g01080D	WSLB	WSLA	OK	85.37	7.18082	-3.57151	9.54421e-07	yes
BnaC09g01460D	WSLB	WSLA	OK	4.33607	0.467933	-3.21201	0.000965711	yes
BnaC09g01780D	WSLB	WSLA	OK	1.7288	0.091889	-4.23374	0.000559518	yes
BnaC09g01840D	WSLB	WSLA	OK	689.892	0.313072	-11.1057	2.92663e-07	yes
BnaC09g01980D	WSLB	WSLA	OK	1.35821	0.108872	-3.641	0.000462506	yes
BnaC09g02000D	WSLB	WSLA	OK	16.84	0.329422	-5.67581	1.95273e-10	yes
BnaC09g02010D	WSLB	WSLA	OK	48.8682	1.4722	-5.05286	5.45831e-11	yes
BnaC09g02640D	WSLB	WSLA	OK	5.62195	0.0727513	-6.27196	5.70452e-11	yes
BnaC09g02750D	WSLB	WSLA	OK	33.1864	0.183377	-7.49964	7.072e-07	yes
BnaC09g03730D	WSLB	WSLA	OK	19.1104	2.08213	-3.19823	0.000129029	yes
BnaC09g03900D	WSLB	WSLA	OK	8.56486	0.411378	-4.37989	3.41076e-06	yes
BnaC09g04500D	WSLB	WSLA	OK	5.78285	0.803056	-2.84821	0.00214529	yes
BnaC09g04720D	WSLB	WSLA	OK	15.0112	1.56565	-3.26121	0.000225025	yes
BnaC09g05460D	WSLB	WSLA	OK	24.5932	1.50449	-4.03091	0.000271732	yes
BnaC09g06050D	WSLB	WSLA	OK	18.0051	2.8387	-2.6651	0.00294664	yes
BnaC09g06650D	WSLB	WSLA	OK	18.4079	0.569332	-5.01491	1.18311e-09	yes
BnaC09g08200D	WSLB	WSLA	OK	11.0049	0.0884364	-6.95929	0	yes
BnaC09g08620D	WSLB	WSLA	OK	20.5527	1.94486	-3.40159	1.81884e-05	yes
BnaC09g09040D	WSLB	WSLA	OK	41.7995	0.0199356	-11.0339	2.71133e-10	yes
BnaC09g09650D	WSLB	WSLA	OK	71.0423	0.92162	-6.26836	0	yes
BnaC09g09790D	WSLB	WSLA	OK	15.6333	1.95443	-2.9998	2.44648e-05	yes
BnaC09g10060D	WSLB	WSLA	OK	20.1811	0.106993	-7.55935	7.48408e-05	yes
BnaC09g10500D	WSLB	WSLA	OK	9.2846	0.0736657	-6.9777	5.04751e-13	yes
BnaC09g11730D	WSLB	WSLA	OK	13.7615	0.483049	-4.83233	5.73776e-09	yes
BnaC09g12000D	WSLB	WSLA	OK	3.53316	0.221911	-3.99291	2.89756e-05	yes
BnaC09g13230D	WSLB	WSLA	OK	9.84206	0.668248	-3.8805	8.09134e-07	yes
BnaC09g15560D	WSLB	WSLA	OK	1.50899	0.0562308	-4.74608	8.96485e-07	yes
BnaC09g16350D	WSLB	WSLA	OK	11.8836	0.0721828	-7.3631	0	yes
BnaC09g18430D	WSLB	WSLA	OK	270.339	0.43056	-9.29434	0	yes
BnaC09g18860D	WSLB	WSLA	OK	17.2882	1.69686	-3.34885	1.13486e-05	yes
BnaC09g19730D	WSLB	WSLA	OK	1.06502	0.0614755	-4.11472	0.000509802	yes
BnaC09g20480D	WSLB	WSLA	OK	11.8993	0.0339274	-8.4542	0	yes
BnaC09g21290D	WSLB	WSLA	OK	45.8338	0.523264	-6.45273	0	yes
BnaC09g21480D	WSLB	WSLA	OK	176.362	0.503273	-8.45298	1.99278e-11	yes
BnaC09g21740D	WSLB	WSLA	OK	85.4932	0.951175	-6.48996	0	yes
BnaC09g21800D	WSLB	WSLA	OK	5.5579	0.633819	-3.1324	0.00130556	yes
BnaC09g21820D	WSLB	WSLA	OK	8.05929	0.0992107	-6.34401	3.45997e-06	yes
BnaC09g22050D	WSLB	WSLA	OK	1.06368	0.0682047	-3.96305	0.00885409	yes
BnaC09g22820D	WSLB	WSLA	OK	43.0386	2.25408	-4.25502	5.18161e-09	yes
BnaC09g22830D	WSLB	WSLA	OK	2.31711	0.0518175	-5.48275	8.82432e-07	yes
BnaC09g22850D	WSLB	WSLA	OK	9.10271	0.453558	-4.32694	2.43936e-05	yes
BnaC09g24520D	WSLB	WSLA	OK	2.33545	0.0129276	-7.4971	9.18719e-05	yes
BnaC09g24530D	WSLB	WSLA	OK	3.96593	0.0106705	-8.53788	3.15243e-06	yes
BnaC09g25390D	WSLB	WSLA	OK	163.741	0.108378	-10.5611	0	yes
BnaC09g25680D	WSLB	WSLA	OK	246.594	1.40882	-7.45151	0	yes
BnaC09g26090D	WSLB	WSLA	OK	10.0362	0.0565316	-7.47195	0	yes
BnaC09g28200D	WSLB	WSLA	OK	3.79675	0.018503	-7.68086	0.00929716	yes
BnaC09g29340D	WSLB	WSLA	OK	36.3783	2.71957	-3.74163	3.30125e-07	yes
BnaC09g29840D	WSLB	WSLA	OK	13.6256	1.05093	-3.69658	1.00313e-06	yes
BnaC09g31390D	WSLB	WSLA	OK	76.6797	0.137301	-9.12536	0	yes
BnaC09g31970D	WSLB	WSLA	OK	11.9134	0.0184075	-9.33807	1.80395e-07	yes
BnaC09g32140D	WSLB	WSLA	OK	2.99638	0.0416411	-6.16907	5.04637e-07	yes
BnaC09g32630D	WSLB	WSLA	OK	5.34685	0.184547	-4.85663	3.1239e-07	yes
BnaC09g32900D	WSLB	WSLA	OK	50.5347	0.947456	-5.73707	2.14998e-11	yes
BnaC09g32910D	WSLB	WSLA	OK	6.9841	0.991554	-2.81631	0.000195903	yes
BnaC09g33580D	WSLB	WSLA	OK	11.9987	0.21538	-5.79985	2.7074e-12	yes
BnaC09g34790D	WSLB	WSLA	OK	7.75104	0.217574	-5.15481	4.62246e-07	yes
BnaC09g34800D	WSLB	WSLA	OK	14.9312	2.07636	-2.8462	0.00156056	yes
BnaC09g35800D	WSLB	WSLA	OK	48.7925	0.261696	-7.54262	0	yes
BnaC09g37090D	WSLB	WSLA	OK	15.13	2.04326	-2.88847	0.00271492	yes
BnaC09g38060D	WSLB	WSLA	OK	4.47809	0.129534	-5.11149	2.60873e-08	yes
BnaC09g38080D	WSLB	WSLA	OK	4.63995	0.0424463	-6.77233	3.85854e-14	yes
BnaC09g38100D	WSLB	WSLA	OK	245.023	0.727936	-8.39489	8.96343e-13	yes
BnaC09g39650D	WSLB	WSLA	OK	6.12004	0.156519	-5.28914	2.73309e-07	yes
BnaC09g39680D	WSLB	WSLA	OK	8.71953	0.287642	-4.92191	1.7564e-08	yes
BnaC09g39780D	WSLB	WSLA	OK	2.77104	0.19034	-3.86378	6.2958e-05	yes
BnaC09g39860D	WSLB	WSLA	OK	6.84432	1.07845	-2.66595	0.00315544	yes
BnaC09g40180D	WSLB	WSLA	OK	7.71286	1.32555	-2.54067	0.00132226	yes
BnaC09g40240D	WSLB	WSLA	OK	2.63817	0.341377	-2.9501	0.00352953	yes
BnaC09g40390D	WSLB	WSLA	OK	4.69435	0.479944	-3.28999	0.000938324	yes
BnaC09g40500D	WSLB	WSLA	OK	3.97781	0.0779199	-5.67384	7.85998e-06	yes
BnaC09g40620D	WSLB	WSLA	OK	48.6678	1.06664	-5.51182	1.73883e-12	yes
BnaC09g40750D	WSLB	WSLA	OK	14.4151	0.696882	-4.37052	4.48879e-06	yes
BnaC09g40900D	WSLB	WSLA	OK	2.93903	0.235639	-3.64069	0.00399117	yes
BnaC09g40960D	WSLB	WSLA	OK	3.02605	0.408849	-2.88779	0.0010762	yes
BnaC09g40970D	WSLB	WSLA	OK	2.17797	0.22035	-3.30512	0.00198391	yes
BnaC09g40980D	WSLB	WSLA	OK	5.05832	0.18352	-4.78465	5.27771e-07	yes
BnaC09g41010D	WSLB	WSLA	OK	11.7048	0.877262	-3.73795	1.65587e-05	yes
BnaC09g41050D	WSLB	WSLA	OK	1.66129	0.135169	-3.61947	0.00662936	yes
BnaC09g41260D	WSLB	WSLA	OK	4.26065	0.490434	-3.11895	0.00112996	yes
BnaC09g41400D	WSLB	WSLA	OK	79.5721	0.140372	-9.14686	3.66565e-07	yes
BnaC09g41420D	WSLB	WSLA	OK	31.1797	3.85132	-3.01718	3.64217e-05	yes
BnaC09g41490D	WSLB	WSLA	OK	9.90672	0.284603	-5.12139	3.59438e-07	yes
BnaC09g41500D	WSLB	WSLA	OK	1.92154	0.0311601	-5.94642	0.000340686	yes
BnaC09g41560D	WSLB	WSLA	OK	4.31633	0.230342	-4.22796	2.24124e-06	yes
BnaC09g41580D	WSLB	WSLA	OK	19.7416	2.01789	-3.29032	1.78587e-05	yes
BnaC09g41660D	WSLB	WSLA	OK	17.8614	1.418	-3.65492	1.30005e-06	yes
BnaC09g41680D	WSLB	WSLA	OK	53.1657	12.7688	-2.05788	0.0088535	yes
BnaC09g41690D	WSLB	WSLA	OK	1.99954	0.0521441	-5.26102	6.3906e-05	yes
BnaC09g41840D	WSLB	WSLA	OK	5.44352	0.63075	-3.1094	0.00342875	yes
BnaC09g41860D	WSLB	WSLA	OK	7.63533	0.30401	-4.6505	9.97635e-06	yes
BnaC09g41880D	WSLB	WSLA	OK	6.74039	0.36386	-4.21137	4.15306e-07	yes
BnaC09g41900D	WSLB	WSLA	OK	67.3922	0.1922	-8.45383	0	yes
BnaC09g41970D	WSLB	WSLA	OK	5.38134	0.592489	-3.1831	0.00025408	yes
BnaC09g42040D	WSLB	WSLA	OK	4.02383	0.575616	-2.80539	0.00347811	yes
BnaC09g42070D	WSLB	WSLA	OK	3.59474	0.302555	-3.57062	0.00360845	yes
BnaC09g42080D	WSLB	WSLA	OK	4.0757	0.24883	-4.03382	0.00134581	yes
BnaC09g42220D	WSLB	WSLA	OK	42.5284	9.24777	-2.20125	0.00317192	yes
BnaC09g42430D	WSLB	WSLA	OK	24.1461	2.95022	-3.0329	4.23381e-05	yes
BnaC09g42440D	WSLB	WSLA	OK	2.66919	0.0787759	-5.08251	1.89646e-06	yes
BnaC09g42460D	WSLB	WSLA	OK	12.7035	2.77347	-2.19547	0.00395816	yes
BnaC09g42680D	WSLB	WSLA	OK	2.491	0.0360899	-6.10899	0.00359905	yes
BnaC09g42760D	WSLB	WSLA	OK	32.0563	6.64761	-2.2697	0.00217685	yes
BnaC09g42780D	WSLB	WSLA	OK	16.9036	0.0412904	-8.67731	0	yes
BnaC09g42810D	WSLB	WSLA	OK	3.9301	0.150127	-4.71031	1.37849e-07	yes
BnaC09g42830D	WSLB	WSLA	OK	5.58234	0.371675	-3.90876	3.01703e-05	yes
BnaC09g42860D	WSLB	WSLA	OK	11.6682	0.575407	-4.34185	3.15561e-06	yes
BnaC09g42890D	WSLB	WSLA	OK	5.75528	0.868532	-2.72824	0.00189352	yes
BnaC09g43030D	WSLB	WSLA	OK	2.6181	0.18759	-3.80287	0.00061349	yes
BnaC09g43050D	WSLB	WSLA	OK	6.19557	1.29474	-2.25858	0.00975607	yes
BnaC09g43140D	WSLB	WSLA	OK	26.4292	0.457868	-5.85106	1.2847e-11	yes
BnaC09g43210D	WSLB	WSLA	OK	3.01371	0.242135	-3.63765	6.72534e-05	yes
BnaC09g43220D	WSLB	WSLA	OK	3.75978	0.554343	-2.7618	0.00549844	yes
BnaC09g43230D	WSLB	WSLA	OK	1.48597	0.0501502	-4.889	1.09237e-05	yes
BnaC09g43250D	WSLB	WSLA	OK	44.5409	0.0646247	-9.42883	0	yes
BnaC09g43300D	WSLB	WSLA	OK	22.0808	1.35186	-4.02977	1.98662e-06	yes
BnaC09g43430D	WSLB	WSLA	OK	3.83473	0.7339	-2.38547	0.00294871	yes
BnaC09g43440D	WSLB	WSLA	OK	12.6558	0.0207554	-9.2521	2.51176e-07	yes
BnaC09g43450D	WSLB	WSLA	OK	17.9544	4.32084	-2.05496	0.00633133	yes
BnaC09g43460D	WSLB	WSLA	OK	6.19749	0.0162283	-8.57703	4.19165e-09	yes
BnaC09g43480D	WSLB	WSLA	OK	4.49219	0.0798314	-5.81432	1.91565e-08	yes
BnaC09g43520D	WSLB	WSLA	OK	3.69857	0.0124495	-8.21474	0.00419006	yes
BnaC09g43560D	WSLB	WSLA	OK	3.65722	0.0332775	-6.78006	3.90824e-10	yes
BnaC09g43570D	WSLB	WSLA	OK	9.8223	0.2557	-5.26354	9.41627e-07	yes
BnaC09g43600D	WSLB	WSLA	OK	115.575	21.6569	-2.41593	0.00291354	yes
BnaC09g43620D	WSLB	WSLA	OK	41.5811	9.91867	-2.06771	0.0073113	yes
BnaC09g43670D	WSLB	WSLA	OK	46.0628	5.90085	-2.96461	3.01841e-05	yes
BnaC09g43730D	WSLB	WSLA	OK	2.35992	0.103999	-4.50409	0.000143826	yes
BnaC09g43800D	WSLB	WSLA	OK	3.10663	0.396737	-2.9691	0.00219833	yes
BnaC09g43820D	WSLB	WSLA	OK	4.22956	0.27431	-3.94663	1.35998e-05	yes
BnaC09g43840D	WSLB	WSLA	OK	5.2178	0.555108	-3.2326	0.00288374	yes
BnaC09g43890D	WSLB	WSLA	OK	1.7281	0.0650236	-4.73208	0.00260687	yes
BnaC09g43930D	WSLB	WSLA	OK	2.59851	0.277937	-3.22485	0.00215423	yes
BnaC09g43940D	WSLB	WSLA	OK	1.54954	0.115093	-3.75096	0.00257767	yes
BnaC09g43950D	WSLB	WSLA	OK	1.87189	0.0817877	-4.51647	0.00489928	yes
BnaC09g43960D	WSLB	WSLA	OK	5.19548	0.100196	-5.69636	6.91287e-06	yes
BnaC09g43980D	WSLB	WSLA	OK	1.40112	0.00526082	-8.05708	0.00533178	yes
BnaC09g44040D	WSLB	WSLA	OK	1.238	0.114204	-3.43833	0.00151917	yes
BnaC09g44060D	WSLB	WSLA	OK	9.37182	0.258472	-5.18025	5.90479e-10	yes
BnaC09g44070D	WSLB	WSLA	OK	2.34494	0.0968155	-4.59817	1.30781e-05	yes
BnaC09g44080D	WSLB	WSLA	OK	5.73884	0.218001	-4.71835	6.94159e-10	yes
BnaC09g44170D	WSLB	WSLA	OK	36.5073	1.3507	-4.75641	4.70281e-10	yes
BnaC09g44180D	WSLB	WSLA	OK	2.7959	0.0343764	-6.34575	1.71396e-07	yes
BnaC09g44300D	WSLB	WSLA	OK	5.6824	0.395369	-3.84523	6.87429e-06	yes
BnaC09g44360D	WSLB	WSLA	OK	6.10333	1.32199	-2.20688	0.00583621	yes
BnaC09g44440D	WSLB	WSLA	OK	3.41265	0.22566	-3.91867	2.83182e-05	yes
BnaC09g44530D	WSLB	WSLA	OK	8.42276	1.59402	-2.40162	0.00164629	yes
BnaC09g44540D	WSLB	WSLA	OK	139.485	0.179233	-9.60405	6.77441e-08	yes
BnaC09g44550D	WSLB	WSLA	OK	5.41793	0.408903	-3.72791	0.000135818	yes
BnaC09g44560D	WSLB	WSLA	OK	5.82881	0.50311	-3.53425	0.000613925	yes
BnaC09g44580D	WSLB	WSLA	OK	1.10911	0.00393856	-8.13752	0.00473991	yes
BnaC09g44670D	WSLB	WSLA	OK	1.91417	0.0801267	-4.57829	0.000166926	yes
BnaC09g44680D	WSLB	WSLA	OK	4.82759	0.0528267	-6.51389	4.38807e-05	yes
BnaC09g44740D	WSLB	WSLA	OK	5.57284	0.0157054	-8.47101	3.97061e-06	yes
BnaC09g44780D	WSLB	WSLA	OK	2.7033	0.0300538	-6.49103	0.00151917	yes
BnaC09g44840D	WSLB	WSLA	OK	1.72322	0.0177884	-6.59802	0.00369413	yes
BnaC09g44880D	WSLB	WSLA	OK	3.93397	0.792399	-2.31169	0.003255	yes
BnaC09g44960D	WSLB	WSLA	OK	3.47155	0.0892425	-5.28171	0.000383521	yes
BnaC09g45080D	WSLB	WSLA	OK	3.43455	0.0175659	-7.6112	3.60644e-09	yes
BnaC09g45240D	WSLB	WSLA	OK	4.5615	0.275482	-4.04948	2.44299e-06	yes
BnaC09g45260D	WSLB	WSLA	OK	3.20314	0.268818	-3.57479	6.86889e-05	yes
BnaC09g45280D	WSLB	WSLA	OK	1.63222	0.0932296	-4.12991	0.000477376	yes
BnaC09g45370D	WSLB	WSLA	OK	5.8299	0.788208	-2.88682	0.00369413	yes
BnaC09g45520D	WSLB	WSLA	OK	2.43859	0.0937047	-4.70178	5.31923e-05	yes
BnaC09g45580D	WSLB	WSLA	OK	1.75622	0.206412	-3.08887	0.00912887	yes
BnaC09g45600D	WSLB	WSLA	OK	2.38339	0.275751	-3.11158	0.00373449	yes
BnaC09g45620D	WSLB	WSLA	OK	19.6056	4.42991	-2.14592	0.00424847	yes
BnaC09g45730D	WSLB	WSLA	OK	2.30289	0.0265379	-6.43925	0.00173935	yes
BnaC09g45750D	WSLB	WSLA	OK	9.20781	0.759457	-3.59982	0.00011306	yes
BnaC09g45810D	WSLB	WSLA	OK	2.28168	0.0946388	-4.59152	1.36535e-05	yes
BnaC09g45880D	WSLB	WSLA	OK	5.99794	0.523481	-3.51826	0.000103741	yes
BnaC09g45930D	WSLB	WSLA	OK	6.64231	0.0805799	-6.36512	2.38797e-09	yes
BnaC09g46070D	WSLB	WSLA	OK	21.8623	3.46891	-2.65589	0.00265837	yes
BnaC09g46270D	WSLB	WSLA	OK	10.4485	0.128138	-6.34946	7.94359e-05	yes
BnaC09g46290D	WSLB	WSLA	OK	2.79945	0.131095	-4.41645	7.79424e-08	yes
BnaC09g46300D	WSLB	WSLA	OK	69.5793	15.9347	-2.12649	0.00468477	yes
BnaC09g46310D	WSLB	WSLA	OK	13.933	2.04971	-2.76501	0.00241645	yes
BnaC09g46320D	WSLB	WSLA	OK	2.32467	0.00951113	-7.9332	0.00640282	yes
BnaC09g46370D	WSLB	WSLA	OK	5.9089	0.195903	-4.91468	3.67407e-08	yes
BnaC09g46380D	WSLB	WSLA	OK	7.1485	0.139783	-5.67638	8.49904e-07	yes
BnaC09g46430D	WSLB	WSLA	OK	5.47593	1.00225	-2.44986	0.00526262	yes
BnaC09g46440D	WSLB	WSLA	OK	1.05234	0.0310476	-5.08298	0.000143826	yes
BnaC09g46640D	WSLB	WSLA	OK	7.93097	0.551263	-3.84669	2.98977e-05	yes
BnaC09g46680D	WSLB	WSLA	OK	1.98361	0.128834	-3.94454	2.7784e-05	yes
BnaC09g46740D	WSLB	WSLA	OK	8.70826	0.300244	-4.85818	1.06286e-08	yes
BnaC09g46790D	WSLB	WSLA	OK	12.1654	0.611187	-4.31503	1.41723e-07	yes
BnaC09g46800D	WSLB	WSLA	OK	5.71824	0.565387	-3.33826	5.44832e-05	yes
BnaC09g46840D	WSLB	WSLA	OK	22.1408	0.239522	-6.53041	0.00134327	yes
BnaC09g46880D	WSLB	WSLA	OK	2.02266	0.127283	-3.99014	0.000718645	yes
BnaC09g47050D	WSLB	WSLA	OK	16.9845	0.0088013	-10.9142	2.49361e-05	yes
BnaC09g47070D	WSLB	WSLA	OK	2.1204	0.261128	-3.02151	0.00959646	yes
BnaC09g47080D	WSLB	WSLA	OK	3.82179	0.544562	-2.81108	0.00710531	yes
BnaC09g47090D	WSLB	WSLA	OK	11.2278	1.87259	-2.58397	0.00614875	yes
BnaC09g47260D	WSLB	WSLA	OK	0.974873	0.0704764	-3.79	0.0022958	yes
BnaC09g47280D	WSLB	WSLA	OK	2.69043	0.0107484	-7.96757	0.00608548	yes
BnaC09g47330D	WSLB	WSLA	OK	45.5374	5.25465	-3.11538	1.12775e-05	yes
BnaC09g47360D	WSLB	WSLA	OK	37.8119	2.41504	-3.96872	7.00347e-08	yes
BnaC09g47380D	WSLB	WSLA	OK	5.18717	0.799085	-2.69853	0.000303792	yes
BnaC09g47390D	WSLB	WSLA	OK	12.0936	0.144814	-6.38391	6.68476e-12	yes
BnaC09g47400D	WSLB	WSLA	OK	3.40991	0.485307	-2.81276	0.00762894	yes
BnaC09g47420D	WSLB	WSLA	OK	6.34443	1.34566	-2.23717	0.00917695	yes
BnaC09g47460D	WSLB	WSLA	OK	18.9931	0.111876	-7.40742	0.000117959	yes
BnaC09g47550D	WSLB	WSLA	OK	7.39696	0.335517	-4.46248	4.44574e-07	yes
BnaC09g47630D	WSLB	WSLA	OK	5.69083	0.134768	-5.40009	4.60763e-08	yes
BnaC09g47710D	WSLB	WSLA	OK	2.55875	0.00984237	-8.02222	0.00559918	yes
BnaC09g47750D	WSLB	WSLA	OK	3.97931	0.0250359	-7.31237	0.000157039	yes
BnaC09g47800D	WSLB	WSLA	OK	8.35357	1.87733	-2.15371	0.00956226	yes
BnaC09g47840D	WSLB	WSLA	OK	6.13515	0.0463742	-7.04763	9.0304e-08	yes
BnaC09g47860D	WSLB	WSLA	OK	7.15771	0.960695	-2.89735	0.00129601	yes
BnaC09g47940D	WSLB	WSLA	OK	26.0777	0.155679	-7.38809	0	yes
BnaC09g48020D	WSLB	WSLA	OK	5.75808	0.481549	-3.57983	0.000156161	yes
BnaC09g48110D	WSLB	WSLA	OK	1.75902	0.138535	-3.66644	0.00105071	yes
BnaC09g48240D	WSLB	WSLA	OK	6.7852	0.0104968	-9.33629	0.000610555	yes
BnaC09g48290D	WSLB	WSLA	OK	58.8976	5.5029	-3.41995	1.67877e-06	yes
BnaC09g48300D	WSLB	WSLA	OK	2.48358	0.0576864	-5.42805	1.69841e-07	yes
BnaC09g48400D	WSLB	WSLA	OK	61.3298	2.03363	-4.91446	1.05073e-06	yes
BnaC09g48430D	WSLB	WSLA	OK	1.73146	0.0475664	-5.1859	0.00345679	yes
BnaC09g48600D	WSLB	WSLA	OK	244.543	0.0590737	-12.0153	0	yes
BnaC09g48610D	WSLB	WSLA	OK	21.4086	0.855895	-4.64462	2.90352e-08	yes
BnaC09g48680D	WSLB	WSLA	OK	1.67153	0.137723	-3.60133	0.00702686	yes
BnaC09g48930D	WSLB	WSLA	OK	22.2262	0.127172	-7.44933	0	yes
BnaC09g48970D	WSLB	WSLA	OK	1.78003	0.117384	-3.92259	0.00225131	yes
BnaC09g49110D	WSLB	WSLA	OK	4.42913	0.258646	-4.09797	7.02206e-06	yes
BnaC09g49380D	WSLB	WSLA	OK	4.46147	0.895463	-2.31681	0.00977603	yes
BnaC09g49410D	WSLB	WSLA	OK	3.26872	0.411837	-2.98858	0.00827908	yes
BnaC09g49640D	WSLB	WSLA	OK	9.09088	0.203055	-5.48448	1.06185e-09	yes
BnaC09g49650D	WSLB	WSLA	OK	2.20049	0.13084	-4.07194	0.000116645	yes
[truncated: 261 more rows]
