# Supplementary material for: Comparative Transcriptome Analysis of Recessive Male Sterility (RGMS) in Sterile and Fertile Brassica napus Lines
Source: PLoS One. 2015 Dec 10;10(12):e0144118. doi: 10.1371/journal.pone.0144118 (PMC4675519; doi:10.1371/journal.pone.0144118)
Supplement: S4 Table — (XLSX) [file pone.0144118.s012.xlsx]

## Sheet: S4 Table
S4 Table. Gene ontology (GO) classes potentially involved in WSLA
GO term	Ontology	Description	Number in input list	Number in BG/Ref	p-value	FDR
GO:0035295	P	tube development	86	308	8.8e-25	3.4e-21
GO:0048868	P	pollen tube development	86	308	8.8e-25	3.4e-21
GO:0009860	P	pollen tube growth	78	258	2.2e-24	5.7e-21
GO:0009827	P	plant-type cell wall modification	72	222	4.4e-24	8.6e-21
GO:0045229	P	external encapsulating structure organization	45	78	3e-23	4.6e-20
GO:0010927	P	cellular component assembly involved in morphogenesis	41	62	6e-23	6.6e-20
GO:0010208	P	pollen wall assembly	41	62	6e-23	6.6e-20
GO:0032989	P	cellular component morphogenesis	136	748	1.1e-22	1.1e-19
GO:0009856	P	pollination	91	376	1.8e-22	1.6e-19
GO:0010584	P	pollen exine formation	39	59	6.8e-22	5.2e-19
GO:0048588	P	developmental cell growth	96	440	6.6e-21	4.7e-18
GO:0009932	P	cell tip growth	83	344	1.6e-20	1e-17
GO:0009664	P	plant-type cell wall organization	86	369	2.1e-20	1.3e-17
GO:0071669	P	plant-type cell wall organization or biogenesis	98	473	5.8e-20	3.2e-17
GO:0042545	P	cell wall modification	87	386	7.9e-20	4.1e-17
GO:0048610	P	reproductive cellular process	85	414	2.8e-17	1.4e-14
GO:0009826	P	unidimensional cell growth	95	502	3.9e-17	1.7e-14
GO:0060560	P	developmental growth involved in morphogenesis	95	502	3.9e-17	1.7e-14
GO:0071555	P	cell wall organization	107	613	5.7e-17	2.3e-14
GO:0000904	P	cell morphogenesis involved in differentiation	82	408	3e-16	1.2e-13
GO:0071554	P	cell wall organization or biogenesis	141	963	3.6e-16	1.3e-13
GO:0016049	P	cell growth	115	715	7.1e-16	2.5e-13
GO:0008361	P	regulation of cell size	115	739	5.5e-15	1.9e-12
GO:0051704	P	multi-organism process	215	1820	1.1e-14	3.5e-12
GO:0009555	P	pollen development	68	322	1.3e-14	4.2e-12
GO:0032535	P	regulation of cellular component size	115	752	1.6e-14	4.6e-12
GO:0090066	P	regulation of anatomical structure size	115	752	1.6e-14	4.6e-12
GO:0048589	P	developmental growth	117	791	7.2e-14	2e-11
GO:0048869	P	cellular developmental process	174	1453	1.7e-12	4.5e-10
GO:0040007	P	growth	128	949	1.7e-12	4.5e-10
GO:0048468	P	cell development	103	699	2.9e-12	7.2e-10
GO:0000902	P	cell morphogenesis	100	691	1.5e-11	3.6e-09
GO:0065008	P	regulation of biological quality	183	1654	1.8e-10	4.2e-08
GO:0006810	P	transport	333	3577	1.1e-09	2.5e-07
GO:0051234	P	establishment of localization	335	3652	4.4e-09	9.7e-07
GO:0051179	P	localization	347	3819	5.6e-09	1.2e-06
GO:0009653	P	anatomical structure morphogenesis	186	1783	7.9e-09	1.7e-06
GO:0032502	P	developmental process	366	4094	1e-08	2.1e-06
GO:0015837	P	amine transport	47	272	4.1e-08	8.2e-06
GO:0006865	P	amino acid transport	46	266	5.6e-08	1.1e-05
GO:0048229	P	gametophyte development	73	533	6.3e-08	1.2e-05
GO:0007275	P	multicellular organismal development	343	3864	6.8e-08	1.3e-05
GO:0046942	P	carboxylic acid transport	47	283	1.2e-07	2.1e-05
GO:0015849	P	organic acid transport	47	289	2e-07	3.6e-05
GO:0009698	P	phenylpropanoid metabolic process	58	405	3.8e-07	6.5e-05
GO:0006575	P	cellular amino acid derivative metabolic process	87	714	3.8e-07	6.5e-05
GO:0032501	P	multicellular organismal process	349	4020	4.1e-07	6.7e-05
GO:0009699	P	phenylpropanoid biosynthetic process	49	327	9.6e-07	0.00015
GO:0042398	P	cellular amino acid derivative biosynthetic process	69	534	9.7e-07	0.00015
GO:0030154	P	cell differentiation	121	1127	1e-06	0.00016
GO:0000003	P	reproduction	213	2272	1.1e-06	0.00017
GO:0022414	P	reproductive process	207	2224	2.6e-06	0.00038
GO:0048856	P	anatomical structure development	296	3396	2.8e-06	0.0004
GO:0048646	P	anatomical structure formation involved in morphogenesis	48	331	2.8e-06	0.0004
GO:0019748	P	secondary metabolic process	127	1247	6.2e-06	0.00087
GO:0080110	P	sporopollenin biosynthetic process	7	7	8.6e-06	0.0012
GO:0050896	P	response to stimulus	502	6292	9e-06	0.0012
GO:0042221	P	response to chemical stimulus	335	3978	9.1e-06	0.0012
GO:0005975	P	carbohydrate metabolic process	205	2249	9.9e-06	0.0013
GO:0006811	P	ion transport	107	1019	1e-05	0.0013
GO:0044283	P	small molecule biosynthetic process	175	1865	1.1e-05	0.0013
GO:0009611	P	response to wounding	47	340	1.1e-05	0.0013
GO:0006519	P	cellular amino acid and derivative metabolic process	131	1324	1.6e-05	0.002
GO:0055085	P	transmembrane transport	74	648	2.1e-05	0.0026
GO:0003006	P	reproductive developmental process	187	2050	2.4e-05	0.0029
GO:0016043	P	cellular component organization	269	3141	2.8e-05	0.0033
GO:0055114	P	oxidation reduction	132	1364	3.8e-05	0.0044
GO:0044281	P	small molecule metabolic process	335	4065	4.7e-05	0.0054
GO:0007568	P	aging	25	145	5.9e-05	0.0066
GO:0006725	P	cellular aromatic compound metabolic process	103	1022	6.7e-05	0.0074
GO:0006576	P	cellular biogenic amine metabolic process	28	182	0.00013	0.014
GO:0006820	P	anion transport	44	350	0.00015	0.016
GO:0006950	P	response to stress	331	4089	0.00018	0.02
GO:0019438	P	aromatic compound biosynthetic process	72	680	0.00022	0.024
GO:0006629	P	lipid metabolic process	158	1772	0.00028	0.029
GO:0015833	P	peptide transport	20	117	0.00034	0.035
GO:0006857	P	oligopeptide transport	20	117	0.00034	0.035
GO:0009624	P	response to nematode	16	84	0.00046	0.046
GO:0003824	F	catalytic activity	770	8787	3.8e-18	5.7e-15
GO:0022857	F	transmembrane transporter activity	126	1020	4.3e-10	3.2e-07
GO:0022892	F	substrate-specific transporter activity	119	957	9.4e-10	3.3e-07
GO:0005215	F	transporter activity	150	1300	7e-10	3.3e-07
GO:0022804	F	active transmembrane transporter activity	85	598	1.1e-09	3.3e-07
GO:0022891	F	substrate-specific transmembrane transporter activity	105	828	3.7e-09	9.2e-07
GO:0043169	F	cation binding	285	3029	9.2e-09	1.8e-06
GO:0043167	F	ion binding	285	3030	9.5e-09	1.8e-06
GO:0016798	F	hydrolase activity, acting on glycosyl bonds	66	448	2.4e-08	4e-06
GO:0004553	F	hydrolase activity, hydrolyzing O-glycosyl compounds	63	423	3.5e-08	5.2e-06
GO:0016787	F	hydrolase activity	285	3099	6.6e-08	9e-06
GO:0015144	F	carbohydrate transmembrane transporter activity	30	132	7.8e-08	9.8e-06
GO:0051119	F	sugar transmembrane transporter activity	28	119	1.1e-07	1.3e-05
GO:0015295	F	solute:hydrogen symporter activity	23	95	9.8e-07	9.2e-05
GO:0005351	F	sugar:hydrogen symporter activity	23	95	9.8e-07	9.2e-05
GO:0005402	F	cation:sugar symporter activity	23	95	9.8e-07	9.2e-05
GO:0046872	F	metal ion binding	257	2853	1.5e-06	0.00012
GO:0020037	F	heme binding	53	373	1.5e-06	0.00012
GO:0016491	F	oxidoreductase activity	166	1691	1.7e-06	0.00014
GO:0005506	F	iron ion binding	64	499	2.9e-06	0.00022
GO:0046906	F	tetrapyrrole binding	53	407	1.4e-05	0.00099
GO:0015075	F	ion transmembrane transporter activity	69	588	1.8e-05	0.0012
GO:0015294	F	solute:cation symporter activity	23	124	4.3e-05	0.0028
GO:0015293	F	symporter activity	23	125	4.8e-05	0.003
GO:0016820	F	hydrolase activity, acting on acid anhydrides, catalyzing transmembrane movement of substances	29	186	8e-05	0.0046
GO:0015291	F	secondary active transmembrane transporter activity	40	297	7.8e-05	0.0046
GO:0042626	F	ATPase activity, coupled to transmembrane movement of substances	28	181	0.00012	0.0063
GO:0043492	F	ATPase activity, coupled to movement of substances	28	181	0.00012	0.0063
GO:0005507	F	copper ion binding	34	244	0.00015	0.0076
GO:0046943	F	carboxylic acid transmembrane transporter activity	18	92	0.00016	0.0079
GO:0016684	F	oxidoreductase activity, acting on peroxide as acceptor	20	112	0.00021	0.0097
GO:0004601	F	peroxidase activity	20	112	0.00021	0.0097
GO:0015171	F	amino acid transmembrane transporter activity	15	70	0.00023	0.01
GO:0015662	F	ATPase activity, coupled to transmembrane movement of ions, phosphorylative mechanism	13	54	0.00023	0.01
GO:0016209	F	antioxidant activity	23	142	0.00026	0.011
GO:0016831	F	carboxy-lyase activity	14	63	0.00027	0.011
GO:0005342	F	organic acid transmembrane transporter activity	18	98	0.00031	0.012
GO:0019825	F	oxygen binding	32	234	0.0003	0.012
GO:0005275	F	amine transmembrane transporter activity	15	77	0.00056	0.022
GO:0030234	F	enzyme regulator activity	44	376	0.00059	0.022
GO:0015405	F	P-P-bond-hydrolysis-driven transmembrane transporter activity	31	234	0.00061	0.022
GO:0046914	F	transition metal ion binding	196	2313	0.00062	0.022
GO:0015399	F	primary active transmembrane transporter activity	31	235	0.00065	0.022
GO:0005488	F	binding	821	11247	0.00073	0.025
GO:0008324	F	cation transmembrane transporter activity	50	450	0.00075	0.025
GO:0016705	F	oxidoreductase activity, acting on paired donors, with incorporation or reduction of molecular oxygen	51	462	0.00076	0.025
GO:0009055	F	electron carrier activity	56	525	0.00091	0.029
GO:0016829	F	lyase activity	40	347	0.0013	0.041
GO:0016740	F	transferase activity	244	3012	0.0014	0.042
GO:0005576	C	extracellular region	283	2824	2.9e-11	1.9e-08
GO:0031224	C	intrinsic to membrane	140	1174	3.8e-10	8e-08
GO:0016020	C	membrane	527	6122	3.1e-10	8e-08
GO:0005886	C	plasma membrane	341	3740	5.6e-09	8.9e-07
GO:0016021	C	integral to membrane	107	912	1e-07	1.3e-05
GO:0044425	C	membrane part	232	2448	1.7e-07	1.7e-05
GO:0005773	C	vacuole	89	855	7.5e-05	0.0068
GO:0012511	C	monolayer-surrounded lipid storage body	8	17	9.5e-05	0.0075
GO:0005811	C	lipid particle	8	18	0.00013	0.0091
GO:0005618	C	cell wall	67	618	0.0002	0.013
GO:0030312	C	external encapsulating structure	67	621	0.00023	0.013
GO:0005794	C	Golgi apparatus	92	949	0.00052	0.028
