# Supplementary material for: Comparative Transcriptome Analysis of Recessive Male Sterility (RGMS) in Sterile and Fertile Brassica napus Lines
Source: PLoS One. 2015 Dec 10;10(12):e0144118. doi: 10.1371/journal.pone.0144118 (PMC4675519; doi:10.1371/journal.pone.0144118)
Supplement: S5 Table — (XLSX) [file pone.0144118.s013.xlsx]

## Sheet: S5 Table
S5 Table. List of significantly enriched GO terms in up-regulated DEGs
GO-ID	corr p-value	x	n	Description	Genes in test set
GO:0010208	4.91e-36	43	234	pollen wall assembly	BNAC08G29730D|BNACNNG35540D|BNAA05G13090D|BNAA08G15000D|BNAA01G02000D|BNAA03G45420D|BNAA07G28010D|BNAC03G74070D|BNAC06G11750D|BNAC01G03140D|BNAA04G21720D|BNAA03G57600D|BNAA03G03250D|BNAC06G30690D|BNAC09G10950D|BNAA10G00600D|BNAC01G03620D|BNAC02G06940D|BNAA01G23530D|BNAA05G27080D|BNAC06G30130D|BNAA10G14090D|BNAC03G65730D|BNAA01G29930D|BNAA04G06280D|BNAC04G45570D|BNAANNG15370D|BNAA08G07600D|BNAA01G…
GO:0010927	4.91e-36	43	234	cellular component assembly involved in morphogenesis	BNAC08G29730D|BNACNNG35540D|BNAA05G13090D|BNAA08G15000D|BNAA01G02000D|BNAA03G45420D|BNAA07G28010D|BNAC03G74070D|BNAC06G11750D|BNAC01G03140D|BNAA04G21720D|BNAA03G57600D|BNAA03G03250D|BNAC06G30690D|BNAC09G10950D|BNAA10G00600D|BNAC01G03620D|BNAC02G06940D|BNAA01G23530D|BNAA05G27080D|BNAC06G30130D|BNAA10G14090D|BNAC03G65730D|BNAA01G29930D|BNAA04G06280D|BNAC04G45570D|BNAANNG15370D|BNAA08G07600D|BNAA01G…
GO:0010584	5.62e-36	42	221	pollen exine formation	BNAC08G29730D|BNACNNG35540D|BNAA05G13090D|BNAA08G15000D|BNAA01G02000D|BNAA03G45420D|BNAA07G28010D|BNAC03G74070D|BNAC06G11750D|BNAC01G03140D|BNAA04G21720D|BNAA03G57600D|BNAA03G03250D|BNAC06G30690D|BNAC09G10950D|BNAA10G00600D|BNAC01G03620D|BNAC02G06940D|BNAA01G23530D|BNAA05G27080D|BNAC06G30130D|BNAC03G65730D|BNAA01G29930D|BNAA04G06280D|BNAC04G45570D|BNAANNG15370D|BNAA08G07600D|BNAA01G23670D|BNAC03G…
GO:0080110	3.15e-35	21	25	sporopollenin biosynthetic process	BNAC06G30130D|BNAC03G65730D|BNAC04G45570D|BNAANNG15370D|BNAA08G15000D|BNAA01G02000D|BNAC03G62280D|BNAA07G28010D|BNAC01G03140D|BNAC05G00670D|BNAA09G10680D|BNAA04G21720D|BNAC07G45280D|BNACNNG08630D|BNAC06G30690D|BNAA01G02360D|BNAA10G19830D|BNAC09G10950D|BNAA10G00600D|BNAA03G53070D|BNAC01G03620D
GO:0045229	9.35e-33	44	302	external encapsulating structure organization	BNAC08G29730D|BNACNNG35540D|BNAA05G13090D|BNAA08G15000D|BNAA01G02000D|BNAA03G45420D|BNAA07G28010D|BNAC03G74070D|BNAC06G11750D|BNAC01G03140D|BNAA04G21720D|BNAA03G57600D|BNAA03G03250D|BNAC06G30690D|BNAC09G10950D|BNAA10G00600D|BNAC03G36350D|BNAC01G03620D|BNAC02G06940D|BNAA01G23530D|BNAA05G27080D|BNAC06G30130D|BNAA10G14090D|BNAC03G65730D|BNAA01G29930D|BNAA04G06280D|BNAC04G45570D|BNAANNG15370D|BNAA08G…
GO:0020037	6.98e-15	54	1240	heme binding	BNAC07G49710D|BNAA02G14050D|BNAC01G02300D|BNAA04G26280D|BNAC04G50950D|BNAA01G03180D|BNACNNG42960D|BNAA07G28010D|BNAA01G03170D|BNAA09G08390D|BNAA01G01280D|BNAA01G20660D|BNAC06G30690D|BNAC01G11650D|BNAA10G00600D|BNAC01G04440D|BNAC01G21870D|BNAA05G01200D|BNAC07G03670D|BNAA01G17520D|BNAC09G09800D|BNAA07G03790D|BNAA02G27870D|BNAC08G40680D|BNAC06G42070D|BNAC07G51170D|BNAC05G00670D|BNAC05G10050D|BNACNNG…
GO:0046906	2.44e-13	54	1359	tetrapyrrole binding	BNAC07G49710D|BNAA02G14050D|BNAC01G02300D|BNAA04G26280D|BNAC04G50950D|BNAA01G03180D|BNACNNG42960D|BNAA07G28010D|BNAA01G03170D|BNAA09G08390D|BNAA01G01280D|BNAA01G20660D|BNAC06G30690D|BNAC01G11650D|BNAA10G00600D|BNAC01G04440D|BNAC01G21870D|BNAA05G01200D|BNAC07G03670D|BNAA01G17520D|BNAC09G09800D|BNAA07G03790D|BNAA02G27870D|BNAC08G40680D|BNAC06G42070D|BNAC07G51170D|BNAC05G00670D|BNAC05G10050D|BNACNNG…
GO:0009555	2.44e-13	52	1269	pollen development	BNAC05G03830D|BNAA08G15000D|BNAA07G28010D|BNAC03G74070D|BNAA03G57600D|BNAA03G03250D|BNAC06G30690D|BNAA10G00600D|BNAC09G10950D|BNAA05G27930D|BNAA01G23530D|BNAA05G27080D|BNAA08G28380D|BNAA10G14090D|BNAC06G30130D|BNAC04G45570D|BNAA01G23670D|BNAA02G12370D|BNAC08G01420D|BNAA02G03320D|BNAC01G37830D|BNAA03G44650D|BNAC05G00670D|BNAA10G23670D|BNAC07G45280D|BNACNNG08630D|BNAA01G02360D|BNAA10G19830D|BNAA09G…
GO:0030635	2.89e-13	8	9	acetate derivative metabolic process	BNAC03G65730D|BNAC04G45570D|BNAC07G45280D|BNAA04G21720D|BNAANNG15370D|BNAA01G02360D|BNAA03G53070D|BNAC01G03620D
GO:0030638	2.89e-13	8	9	polyketide metabolic process	BNAC03G65730D|BNAC04G45570D|BNAC07G45280D|BNAA04G21720D|BNAANNG15370D|BNAA01G02360D|BNAA03G53070D|BNAC01G03620D
GO:0030639	2.89e-13	8	9	polyketide biosynthetic process	BNAC03G65730D|BNAC04G45570D|BNAC07G45280D|BNAA04G21720D|BNAANNG15370D|BNAA01G02360D|BNAA03G53070D|BNAC01G03620D
GO:0030636	2.89e-13	8	9	acetate derivative biosynthetic process	BNAC03G65730D|BNAC04G45570D|BNAC07G45280D|BNAA04G21720D|BNAANNG15370D|BNAA01G02360D|BNAA03G53070D|BNAC01G03620D
GO:0004601	2.89e-13	29	399	peroxidase activity	BNAC01G02300D|BNAA02G14050D|BNAA01G03180D|BNAC01G28040D|BNAA07G27500D|BNAC08G49050D|BNAA01G03170D|BNAA09G41210D|BNAA09G08390D|BNAA09G44270D|BNAA01G01280D|BNAA01G20660D|BNAC05G14890D|BNAC01G04440D|BNAC01G21870D|BNAA06G13330D|BNAC01G25860D|BNAC08G36810D|BNAC07G03670D|BNAA01G17520D|BNAC06G29700D|BNAANNG19770D|BNAA07G01880D|BNAA10G25070D|BNAC07G51170D|BNAA10G28250D|BNACNNG48990D|BNAC06G01060D|BNAC07G…
GO:0016684	2.89e-13	29	399	oxidoreductase activity, acting on peroxide as acceptor	BNAC01G02300D|BNAA02G14050D|BNAA01G03180D|BNAC01G28040D|BNAA07G27500D|BNAC08G49050D|BNAA01G03170D|BNAA09G41210D|BNAA09G08390D|BNAA09G44270D|BNAA01G01280D|BNAA01G20660D|BNAC05G14890D|BNAC01G04440D|BNAC01G21870D|BNAA06G13330D|BNAC01G25860D|BNAC08G36810D|BNAC07G03670D|BNAA01G17520D|BNAC06G29700D|BNAANNG19770D|BNAA07G01880D|BNAA10G25070D|BNAC07G51170D|BNAA10G28250D|BNACNNG48990D|BNAC06G01060D|BNAC07G…
GO:0005506	4.49e-13	60	1687	iron ion binding	BNAC07G49710D|BNAC01G02300D|BNAA02G14050D|BNAA04G26280D|BNAA03G47910D|BNAC04G50950D|BNAA01G03180D|BNACNNG42960D|BNAA07G28010D|BNAA01G03170D|BNAA09G08390D|BNAA09G44270D|BNAA01G01280D|BNAA01G20660D|BNAC06G30690D|BNAC01G11650D|BNAA10G00600D|BNAC01G04440D|BNAC01G21870D|BNAA05G01200D|BNAC07G03670D|BNAA07G03790D|BNAC09G09800D|BNAA01G17520D|BNAA02G27870D|BNAC08G40680D|BNAC06G42070D|BNAC07G51170D|BNAC05G…
GO:0004553	5.08e-12	51	1348	hydrolase activity, hydrolyzing O-glycosyl compounds	BNAC07G31120D|BNAC06G18220D|BNAA03G50050D|BNAA03G47840D|BNAC03G24360D|BNAC01G37450D|BNAC03G74070D|BNAC09G02680D|BNAA03G57600D|BNAC06G05340D|BNAA01G23530D|BNAC01G41020D|BNAA10G17780D|BNAUNNG03570D|BNAC03G67980D|BNAC02G12030D|BNAA07G26180D|BNAA10G25380D|BNACNNG30450D|BNAA01G36270D|BNAC08G26720D|BNAA02G22470D|BNAC01G25030D|BNAA10G00970D|BNAA09G14240D|BNACNNG35540D|BNAA05G13090D|BNAA09G00340D|BNAC06G…
GO:0016798	3.99e-11	51	1426	hydrolase activity, acting on glycosyl bonds	BNAC07G31120D|BNAC06G18220D|BNAA03G50050D|BNAA03G47840D|BNAC03G24360D|BNAC01G37450D|BNAC03G74070D|BNAC09G02680D|BNAA03G57600D|BNAC06G05340D|BNAA01G23530D|BNAC01G41020D|BNAA10G17780D|BNAUNNG03570D|BNAC03G67980D|BNAC02G12030D|BNAA07G26180D|BNAA10G25380D|BNACNNG30450D|BNAA01G36270D|BNAC08G26720D|BNAA02G22470D|BNAC01G25030D|BNAA10G00970D|BNAA09G14240D|BNACNNG35540D|BNAA05G13090D|BNAA09G00340D|BNAC06G…
GO:0016209	1.17e-10	29	511	antioxidant activity	BNAC01G02300D|BNAA02G14050D|BNAA01G03180D|BNAC01G28040D|BNAA07G27500D|BNAC08G49050D|BNAA01G03170D|BNAA09G41210D|BNAA09G08390D|BNAA09G44270D|BNAA01G01280D|BNAA01G20660D|BNAC05G14890D|BNAC01G04440D|BNAC01G21870D|BNAA06G13330D|BNAC01G25860D|BNAC08G36810D|BNAC07G03670D|BNAA01G17520D|BNAC06G29700D|BNAANNG19770D|BNAA07G01880D|BNAA10G25070D|BNAC07G51170D|BNAA10G28250D|BNACNNG48990D|BNAC06G01060D|BNAC07G…
GO:0048646	2.34e-10	47	1304	anatomical structure formation involved in morphogenesis	BNAC08G29730D|BNAA09G57150D|BNAA03G47910D|BNACNNG35540D|BNAA05G13090D|BNAA08G15000D|BNAA01G02000D|BNAA06G08740D|BNAA03G45420D|BNAA07G28010D|BNAC03G74070D|BNAC06G11750D|BNAC01G03140D|BNAA04G21720D|BNAA03G57600D|BNAA03G03250D|BNAC06G30690D|BNAC09G10950D|BNAA10G00600D|BNAC01G03620D|BNAC02G06940D|BNAA01G23530D|BNAA05G27080D|BNAC06G30130D|BNAA10G14090D|BNAC03G65730D|BNAA01G29930D|BNAA04G06280D|BNAC04G…
GO:0019438	8.61e-10	67	2423	aromatic compound biosynthetic process	BNAC07G49710D|BNAA07G10350D|BNAA03G47880D|BNAC08G18090D|BNAC07G22040D|BNAA08G15000D|BNAA10G28450D|BNAA07G28010D|BNAA03G19960D|BNACNNG59260D|BNAC05G22050D|BNAC06G30690D|BNAC03G23960D|BNAC09G10950D|BNAA10G00600D|BNAC06G30130D|BNAA01G15380D|BNAC04G45570D|BNAC07G40130D|BNACNNG01870D|BNAC05G00670D|BNAC07G45280D|BNAC05G11890D|BNACNNG08630D|BNACNNG71530D|BNAC03G17120D|BNAA01G02360D|BNAC03G21360D|BNAA10G…
GO:0019413	1.3e-09	8	19	acetate biosynthetic process	BNAC03G65730D|BNAC04G45570D|BNAC07G45280D|BNAA04G21720D|BNAANNG15370D|BNAA01G02360D|BNAA03G53070D|BNAC01G03620D
GO:0009699	2.33e-09	38	968	phenylpropanoid biosynthetic process	BNAC07G49710D|BNAC07G42660D|BNAA07G10350D|BNAA07G15220D|BNAC07G22040D|BNAA07G32800D|BNAA03G58750D|BNAC05G39690D|BNAA02G26660D|BNAA05G25780D|BNAA03G19960D|BNAA04G21720D|BNACNNG59260D|BNAC05G22050D|BNAA06G33900D|BNAC03G23960D|BNAC06G37280D|BNAC01G03620D|BNAA06G18840D|BNAA04G10770D|BNAC04G39030D|BNAC02G41740D|BNAC03G65730D|BNAA04G15750D|BNAC04G45570D|BNAC03G25000D|BNAA09G27140D|BNAA03G50190D|BNAANNG…
GO:0042181	3.13e-09	8	21	ketone biosynthetic process	BNAC03G65730D|BNAC04G45570D|BNAC07G45280D|BNAA04G21720D|BNAANNG15370D|BNAA01G02360D|BNAA03G53070D|BNAC01G03620D
GO:0016491	1.07e-08	111	5378	oxidoreductase activity	BNAC07G49710D|BNAA02G14050D|BNAC01G02300D|BNAA04G26280D|BNAA01G03180D|BNAA07G28010D|BNAA09G08390D|BNAA01G01280D|BNAA04G17090D|BNAC06G30690D|BNACNNG03420D|BNAA10G00600D|BNAA02G12150D|BNAC01G21870D|BNAA05G01200D|BNACNNG22600D|BNAA03G00530D|BNAC09G09800D|BNAA06G08970D|BNAA01G23670D|BNAA02G27870D|BNAC08G40680D|BNAC04G45770D|BNAC04G56400D|BNAC02G15440D|BNACNNG48990D|BNACNNG49630D|BNACNNG08630D|BNAC08G…
GO:0005576	1.07e-08	158	8682	extracellular region	BNAC03G27700D|BNAC01G02300D|BNAA02G14050D|BNAC06G22960D|BNAC02G39700D|BNAC06G18220D|BNAC09G28270D|BNAC08G00620D|BNAA01G31980D|BNAA08G27400D|BNAA01G03180D|BNAC04G35970D|BNAC07G29730D|BNAA03G50050D|BNAC08G00210D|BNAC09G02680D|BNAANNG02070D|BNAA01G01280D|BNAA09G08390D|BNAA03G55690D|BNAC01G21870D|BNAC01G41020D|BNACNNG29010D|BNAA10G24050D|BNAC09G09800D|BNAA10G17780D|BNAC06G23700D|BNAC03G67980D|BNAC08G…
GO:0042398	3.98e-08	53	1863	cellular amino acid derivative biosynthetic process	BNAC07G49710D|BNAA07G10350D|BNAA03G47880D|BNAC02G39700D|BNAANNG21950D|BNAC07G22040D|BNAA03G19960D|BNAC05G22050D|BNACNNG59260D|BNAC08G48340D|BNAC03G23960D|BNAA01G15380D|BNAC04G45570D|BNAC07G40130D|BNACNNG01870D|BNAC07G45280D|BNACNNG71530D|BNAC08G41620D|BNAC03G17120D|BNAA01G02360D|BNAA01G36270D|BNAA05G33290D|BNAC07G42660D|BNAA07G15220D|BNAA07G32800D|BNAA03G58750D|BNAC05G39690D|BNAA02G26660D|BNAA05G…
GO:0006575	1.32e-07	63	2515	cellular amino acid derivative metabolic process	BNAC07G49710D|BNAA07G10350D|BNAA03G47880D|BNAC02G39700D|BNAANNG21950D|BNAC07G22040D|BNAC04G54340D|BNAC04G50950D|BNAA03G19960D|BNACNNG59260D|BNAC05G22050D|BNAC08G48340D|BNAC03G23960D|BNAA07G31260D|BNAA01G15380D|BNAC04G45570D|BNAC07G40130D|BNACNNG01870D|BNAA07G27940D|BNAC07G45280D|BNACNNG71530D|BNAC08G41620D|BNAC03G17120D|BNAA01G02360D|BNAA01G36270D|BNAA05G33290D|BNAC05G14270D|BNAC07G42660D|BNAA07G…
GO:0055114	1.37e-07	90	4224	oxidation reduction	BNAC07G49710D|BNAC01G02300D|BNAA02G14050D|BNAA04G26280D|BNAANNG21950D|BNAA03G47910D|BNAA01G03180D|BNACNNG42960D|BNAC01G24670D|BNAA07G28010D|BNAA01G03170D|BNAA04G21880D|BNAA09G44270D|BNAA01G01280D|BNAA09G08390D|BNAC06G30690D|BNAC01G11650D|BNAC01G04440D|BNAA02G12150D|BNAA10G00600D|BNAC01G21870D|BNAC03G24830D|BNAA03G06260D|BNAA05G27080D|BNACNNG22600D|BNAC07G03670D|BNAA06G08970D|BNAC09G09800D|BNAA01G…
GO:0006865	2e-07	37	1097	amino acid transport	BNAA03G47880D|BNAC04G22860D|BNAA03G18480D|BNAC07G22040D|BNAC07G17940D|BNAC04G46140D|BNAC05G10970D|BNAA07G14560D|BNAC03G24360D|BNAC01G37450D|BNAA09G00340D|BNAA02G26660D|BNAC06G38840D|BNAA05G05990D|BNAC04G06300D|BNAC03G77150D|BNAC04G51510D|BNAA06G33900D|BNAC06G12470D|BNAC05G01600D|BNAA10G01570D|BNAC03G21960D|BNAA01G15380D|BNAA10G24050D|BNAA06G09590D|BNAC07G40130D|BNAC04G00490D|BNAC03G73840D|BNAA03G…
GO:0007568	2.05e-07	26	587	aging	BNAA07G14730D|BNAC01G02910D|BNAC07G25530D|BNAC07G22040D|BNAA03G50050D|BNAC06G43410D|BNAA02G26660D|BNAA02G01450D|BNAA03G19960D|BNAC06G30680D|BNAA06G33900D|BNAC03G23960D|BNAC03G36350D|BNAC07G42500D|BNAA09G47700D|BNAA03G04290D|BNAA01G01780D|BNAA07G28000D|BNAC03G67980D|BNAC06G06830D|BNAA02G04780D|BNAANNG23050D|BNAA09G44080D|BNAA07G24270D|BNAA02G22470D|BNAA01G06750D
GO:0046622	2.09e-07	5	7	positive regulation of organ growth	BNAA09G57150D|BNAC05G10050D|BNAA07G18560D|BNAC06G17590D|BNAA06G08740D
GO:0015837	2.65e-07	37	1113	amine transport	BNAA03G47880D|BNAC04G22860D|BNAA03G18480D|BNAC07G22040D|BNAC07G17940D|BNAC04G46140D|BNAC05G10970D|BNAA07G14560D|BNAC03G24360D|BNAC01G37450D|BNAA09G00340D|BNAA02G26660D|BNAC06G38840D|BNAA05G05990D|BNAC04G06300D|BNAC03G77150D|BNAC04G51510D|BNAA06G33900D|BNAC06G12470D|BNAC05G01600D|BNAA10G01570D|BNAC03G21960D|BNAA01G15380D|BNAA10G24050D|BNAA06G09590D|BNAC07G40130D|BNAC04G00490D|BNAC03G73840D|BNAA03G…
GO:0048229	3.76e-07	54	2063	gametophyte development	BNAC05G03830D|BNAA08G15000D|BNAA07G28010D|BNAC04G48380D|BNAC03G74070D|BNAA03G57600D|BNAA03G03250D|BNAC06G30690D|BNAA10G00600D|BNAC09G10950D|BNAA05G27930D|BNAA01G23530D|BNAA05G27080D|BNAA08G28380D|BNAA10G14090D|BNAC06G30130D|BNAC04G45570D|BNAA01G23670D|BNAA02G12370D|BNAC08G01420D|BNAA02G29790D|BNAA02G03320D|BNAC01G37830D|BNAA03G44650D|BNAC05G00670D|BNAC07G45280D|BNAA10G23670D|BNACNNG08630D|BNAA01G…
GO:0046942	5.46e-07	37	1147	carboxylic acid transport	BNAA03G47880D|BNAC04G22860D|BNAA03G18480D|BNAC07G22040D|BNAC07G17940D|BNAC04G46140D|BNAC05G10970D|BNAA07G14560D|BNAC03G24360D|BNAC01G37450D|BNAA09G00340D|BNAA02G26660D|BNAC06G38840D|BNAA05G05990D|BNAC04G06300D|BNAC03G77150D|BNAC04G51510D|BNAA06G33900D|BNAC06G12470D|BNAC05G01600D|BNAA10G01570D|BNAC03G21960D|BNAA01G15380D|BNAA10G24050D|BNAA06G09590D|BNAC07G40130D|BNAC04G00490D|BNAC03G73840D|BNAA03G…
GO:0006979	5.53e-07	58	2328	response to oxidative stress	BNAC05G03830D|BNAA02G14050D|BNAC01G02300D|BNAA07G14730D|BNAC01G02910D|BNAC06G41760D|BNAA09G48560D|BNAA01G03180D|BNAA03G13170D|BNAC08G49300D|BNAA01G03170D|BNAA09G08390D|BNAA01G01280D|BNAC04G51510D|BNAC01G04440D|BNAC03G11570D|BNAC01G21870D|BNAC06G23690D|BNAA08G28380D|BNAA01G01780D|BNAC07G03670D|BNAA01G17520D|BNACNNG02030D|BNAC06G23700D|BNAC04G00490D|BNAC08G01420D|BNAC03G15980D|BNAA03G26220D|BNAC07G…
GO:0006725	7.33e-07	80	3737	cellular aromatic compound metabolic process	BNAA03G10890D|BNAC07G49710D|BNAA03G47880D|BNAA07G10350D|BNAC08G18090D|BNAC07G22040D|BNAC04G54340D|BNAC04G50950D|BNAA08G15000D|BNAA10G28450D|BNAA07G28010D|BNAA03G19960D|BNACNNG59260D|BNAC05G22050D|BNAC06G30690D|BNAC03G23960D|BNAC09G10950D|BNAA10G00600D|BNAA07G31260D|BNAC06G30130D|BNAA01G15380D|BNAA03G04290D|BNAC04G45570D|BNAC07G40130D|BNACNNG01870D|BNAC05G00670D|BNAC07G45280D|BNAC05G11890D|BNACNNG…
GO:0015849	7.82e-07	37	1167	organic acid transport	BNAA03G47880D|BNAC04G22860D|BNAA03G18480D|BNAC07G22040D|BNAC07G17940D|BNAC04G46140D|BNAC05G10970D|BNAA07G14560D|BNAC03G24360D|BNAC01G37450D|BNAA09G00340D|BNAA02G26660D|BNAC06G38840D|BNAA05G05990D|BNAC04G06300D|BNAC03G77150D|BNAC04G51510D|BNAA06G33900D|BNAC06G12470D|BNAC05G01600D|BNAA10G01570D|BNAC03G21960D|BNAA01G15380D|BNAA10G24050D|BNAA06G09590D|BNAC07G40130D|BNAC04G00490D|BNAC03G73840D|BNAA03G…
GO:0009698	1.2e-06	38	1241	phenylpropanoid metabolic process	BNAC07G49710D|BNAC07G42660D|BNAA07G10350D|BNAA07G15220D|BNAC07G22040D|BNAA07G32800D|BNAA03G58750D|BNAC05G39690D|BNAA02G26660D|BNAA05G25780D|BNAA03G19960D|BNAA04G21720D|BNACNNG59260D|BNAC05G22050D|BNAA06G33900D|BNAC03G23960D|BNAC06G37280D|BNAC01G03620D|BNAA06G18840D|BNAA04G10770D|BNAC04G39030D|BNAC02G41740D|BNAC03G65730D|BNAA04G15750D|BNAC04G45570D|BNAC03G25000D|BNAA09G27140D|BNAA03G50190D|BNAANNG…
GO:0019748	1.25e-06	83	3991	secondary metabolic process	BNAA03G26280D|BNAC07G49710D|BNAA07G10350D|BNAC08G18090D|BNAC01G39170D|BNAC07G22040D|BNAC04G50950D|BNAA03G19960D|BNAA04G21880D|BNACNNG59260D|BNAC04G51510D|BNAC05G22050D|BNAA04G02970D|BNAC06G05340D|BNAC03G23960D|BNAC01G11650D|BNAA07G31260D|BNAA03G04290D|BNAC04G45570D|BNAA03G07610D|BNAC04G00490D|BNAA04G28600D|BNAC04G45770D|BNACNNG01870D|BNAC07G45280D|BNACNNG60860D|BNAC03G17120D|BNAA01G02360D|BNAC03G…
GO:0035265	1.52e-06	7	30	organ growth	BNAC04G49440D|BNAA09G57150D|BNAC05G10050D|BNAA05G03720D|BNAA06G08740D|BNAC04G03310D|BNAA04G25550D
GO:0019825	3.15e-06	28	778	oxygen binding	BNAC07G49710D|BNAA09G57150D|BNAA04G26280D|BNAA06G31960D|BNAA06G25210D|BNAA06G08740D|BNACNNG42960D|BNAC06G02740D|BNAA07G28010D|BNAANNG27240D|BNAC01G00800D|BNAC06G30690D|BNAC01G11650D|BNAA10G00600D|BNAA05G01200D|BNAC02G41740D|BNAC09G09800D|BNAA07G03790D|BNAA02G27870D|BNAC08G40680D|BNAC09G01820D|BNAC06G42070D|BNAC05G00670D|BNAC05G10050D|BNACNNG49630D|BNACNNG08630D|BNAANNG17300D|BNAA01G34610D
GO:0010286	6.01e-06	18	358	heat acclimation	BNAC09G09800D|BNAC04G39060D|BNAA04G15790D|BNAC08G40680D|BNACNNG66020D|BNAC03G47220D|BNAC06G05920D|BNAC06G05910D|BNAC06G35220D|BNAA04G22040D|BNAA07G31420D|BNACNNG49630D|BNAA03G09250D|BNAC06G05930D|BNAA03G22470D|BNAC03G21360D|BNAA05G27930D|BNAC03G11570D
GO:0006083	1.45e-05	8	60	acetate metabolic process	BNAC03G65730D|BNAC04G45570D|BNAC07G45280D|BNAA04G21720D|BNAANNG15370D|BNAA01G02360D|BNAA03G53070D|BNAC01G03620D
GO:0009896	1.96e-05	5	15	positive regulation of catabolic process	BNAA04G22040D|BNAC08G24320D|BNAC03G21360D|BNAA09G33490D|BNACNNG66020D
GO:0043169	2.72e-05	166	10485	cation binding	BNAA05G11680D|BNAC03G71950D|BNAC07G49710D|BNAC01G02300D|BNAA02G14050D|BNAC02G39700D|BNAC06G18220D|BNAA04G14040D|BNAA04G26280D|BNAA01G31980D|BNAC04G50950D|BNAC02G07600D|BNAA01G03180D|BNAA10G28450D|BNAA07G28010D|BNAC08G02370D|BNAANNG02070D|BNAA01G01280D|BNAA09G08390D|BNAC06G30690D|BNAC03G14740D|BNAC05G20260D|BNAA02G12150D|BNAA10G00600D|BNAC01G21870D|BNAA05G01200D|BNAA01G23530D|BNAC01G41020D|BNAA07G…
GO:0043167	2.72e-05	166	10487	ion binding	BNAA05G11680D|BNAC03G71950D|BNAC07G49710D|BNAC01G02300D|BNAA02G14050D|BNAC02G39700D|BNAC06G18220D|BNAA04G14040D|BNAA04G26280D|BNAA01G31980D|BNAC04G50950D|BNAC02G07600D|BNAA01G03180D|BNAA10G28450D|BNAA07G28010D|BNAC08G02370D|BNAANNG02070D|BNAA01G01280D|BNAA09G08390D|BNAC06G30690D|BNAC03G14740D|BNAC05G20260D|BNAA02G12150D|BNAA10G00600D|BNAC01G21870D|BNAA05G01200D|BNAA01G23530D|BNAC01G41020D|BNAA07G…
GO:0009611	3.01e-05	41	1599	response to wounding	BNAA07G10350D|BNAC02G39700D|BNAA04G11300D|BNAC01G02910D|BNAC06G41760D|BNAC07G22040D|BNAC06G33640D|BNAC05G39690D|BNAC01G37450D|BNAA02G26660D|BNAA05G25780D|BNAA03G60000D|BNAC05G22050D|BNAC08G48340D|BNAA06G33900D|BNAC05G33170D|BNAA07G30200D|BNAA07G31260D|BNAC03G11570D|BNAA06G18840D|BNAC03G73200D|BNACNNG22600D|BNAA01G01780D|BNAC03G25000D|BNAA09G27140D|BNAANNG01940D|BNAC05G36760D|BNAC06G05920D|BNAA08G…
GO:0010345	3.85e-05	7	48	suberin biosynthetic process	BNAC02G41740D|BNAC07G49710D|BNAA07G15220D|BNACNNG59260D|BNAA06G18840D|BNAANNG17300D|BNAA04G10770D
GO:0009415	4.32e-05	44	1805	response to water	BNAC07G13550D|BNAC02G39700D|BNAA07G14730D|BNAC06G40530D|BNAA07G35600D|BNACNNG66020D|BNAA03G60000D|BNAC01G00800D|BNAC04G51510D|BNAC08G48340D|BNAC05G33170D|BNAC06G05340D|BNAA05G27930D|BNAA07G31260D|BNAA07G10300D|BNAC03G11570D|BNAA02G27970D|BNAA06G01540D|BNAC03G73200D|BNAA03G04290D|BNAC04G42640D|BNAC04G39060D|BNAA04G15790D|BNAC04G00490D|BNAC03G47220D|BNAA08G23150D|BNAC04G01960D|BNAC06G05920D|BNAC06G…
GO:0051792	5.31e-05	3	3	medium-chain fatty acid biosynthetic process	BNAC05G00670D|BNACNNG08630D|BNAA10G00600D
GO:0009055	5.91e-05	43	1769	electron carrier activity	BNAC03G71950D|BNAA05G11680D|BNAC07G49710D|BNAA09G57150D|BNAC07G20750D|BNAA04G14040D|BNAA04G26280D|BNAC07G17940D|BNAA06G25210D|BNAA06G31960D|BNAA10G01120D|BNAA06G08740D|BNACNNG42960D|BNAC06G02740D|BNAA07G28010D|BNAANNG17150D|BNAANNG27240D|BNAC01G00800D|BNAA09G44270D|BNAC06G30690D|BNAA06G04000D|BNAC05G14890D|BNAC01G11650D|BNAA10G00600D|BNAA06G13330D|BNAA05G01200D|BNAC08G36810D|BNAC02G41740D|BNACNNG…
GO:0042538	6.03e-05	24	708	hyperosmotic salinity response	BNAC02G39700D|BNAA07G14730D|BNAC04G39060D|BNAA04G15790D|BNAC04G00490D|BNAC03G47220D|BNAC06G05920D|BNAA08G23150D|BNAC06G05910D|BNAA06G10230D|BNAC08G37780D|BNAA03G19960D|BNAA03G60000D|BNAC05G11890D|BNAC04G51510D|BNAC08G48340D|BNAC05G33170D|BNAA03G09250D|BNAC06G05930D|BNAA03G22470D|BNAC03G23960D|BNAA07G31260D|BNAC03G11570D|BNAA03G35310D
GO:0080054	6.46e-05	4	9	low affinity nitrate transmembrane transporter activity	BNAC07G12690D|BNAA07G09200D|BNAA07G28390D|BNAC06G30920D
GO:0080055	6.46e-05	4	9	low affinity nitrate transport	BNAC07G12690D|BNAA07G09200D|BNAA07G28390D|BNAC06G30920D
GO:0052317	6.59e-05	7	53	camalexin metabolic process	BNAA03G19960D|BNAA04G22040D|BNAC01G00800D|BNAC03G21360D|BNAC03G23960D|BNACNNG66020D|BNAA01G34610D
GO:0010120	6.59e-05	7	53	camalexin biosynthetic process	BNAA03G19960D|BNAA04G22040D|BNAC01G00800D|BNAC03G21360D|BNAC03G23960D|BNACNNG66020D|BNAA01G34610D
GO:0009414	6.92e-05	43	1788	response to water deprivation	BNAC07G13550D|BNAC02G39700D|BNAA07G14730D|BNAC06G40530D|BNAA07G35600D|BNACNNG66020D|BNAA03G60000D|BNAC01G00800D|BNAC04G51510D|BNAC08G48340D|BNAC05G33170D|BNAC06G05340D|BNAA05G27930D|BNAA07G31260D|BNAA07G10300D|BNAC03G11570D|BNAA02G27970D|BNAA06G01540D|BNAC03G73200D|BNAA03G04290D|BNAC04G42640D|BNAC04G39060D|BNAA04G15790D|BNAC04G00490D|BNAC03G47220D|BNAC06G05920D|BNAA08G23150D|BNAC06G05910D|BNAA03G…
GO:0008812	0.000121	6	38	choline dehydrogenase activity	BNAC02G15440D|BNAA07G30570D|BNAA02G11130D|BNAC02G21760D|BNAC06G43850D|BNAC03G15760D
GO:0009753	0.000121	49	2208	response to jasmonic acid stimulus	BNAA07G10350D|BNAC02G39700D|BNAA07G14730D|BNAC01G02910D|BNAC08G18090D|BNAA10G28450D|BNAC03G77150D|BNAC04G51510D|BNAC05G33170D|BNAC08G48340D|BNAC03G11570D|BNAA07G31260D|BNAC01G41020D|BNAA10G01570D|BNACNNG22600D|BNAA01G01780D|BNAA03G04290D|BNAA10G24050D|BNAANNG01940D|BNACNNG02030D|BNAUNNG03570D|BNAC04G00490D|BNAA07G12830D|BNAA03G26220D|BNAC05G11890D|BNAA03G09250D|BNAC03G21360D|BNAC04G17300D|BNAA03G…
GO:0052315	0.000135	7	60	phytoalexin biosynthetic process	BNAA03G19960D|BNAA04G22040D|BNAC01G00800D|BNAC03G21360D|BNAC03G23960D|BNACNNG66020D|BNAA01G34610D
GO:0052314	0.000135	7	60	phytoalexin metabolic process	BNAA03G19960D|BNAA04G22040D|BNAC01G00800D|BNAC03G21360D|BNAC03G23960D|BNACNNG66020D|BNAA01G34610D
GO:0009700	0.000135	7	60	indole phytoalexin biosynthetic process	BNAA03G19960D|BNAA04G22040D|BNAC01G00800D|BNAC03G21360D|BNAC03G23960D|BNACNNG66020D|BNAA01G34610D
GO:0046217	0.000135	7	60	indole phytoalexin metabolic process	BNAA03G19960D|BNAA04G22040D|BNAC01G00800D|BNAC03G21360D|BNAC03G23960D|BNACNNG66020D|BNAA01G34610D
GO:0042431	0.000135	7	60	indole metabolic process	BNAA03G19960D|BNAA04G22040D|BNAC01G00800D|BNAC03G21360D|BNAC03G23960D|BNACNNG66020D|BNAA01G34610D
GO:0040009	0.000162	3	4	regulation of growth rate	BNAA09G57150D|BNAC05G10050D|BNAA06G08740D
GO:0009821	0.00022	6	43	alkaloid biosynthetic process	BNAC08G29730D|BNAA04G15750D|BNAA04G02970D|BNAC09G36580D|BNAA09G37870D|BNAC04G39030D
GO:0009820	0.00022	6	43	alkaloid metabolic process	BNAC08G29730D|BNAA04G15750D|BNAA04G02970D|BNAC09G36580D|BNAA09G37870D|BNAC04G39030D
GO:0004221	0.000244	10	153	ubiquitin thiolesterase activity	BNAANNG15910D|BNAA05G33060D|BNAC05G47310D|BNAC02G16460D|BNAA05G33070D|BNAC03G45940D|BNAC05G28340D|BNAA02G11980D|BNAC02G16450D|BNAA02G11970D
GO:0006950	0.000249	226	15840	response to stress	BNAA07G10350D|BNAA02G14050D|BNAC02G39700D|BNAC02G07600D|BNAC04G50950D|BNAA10G28450D|BNAC04G51210D|BNAC06G30680D|BNAC04G51510D|BNAC05G22050D|BNAA07G31260D|BNAA02G27970D|BNAC01G41020D|BNAA03G04290D|BNAA10G24050D|BNAC09G09800D|BNAA07G28000D|BNAC04G00490D|BNACNNG01870D|BNAC06G35220D|BNACNNG49630D|BNAC03G17120D|BNAA10G12240D|BNAC04G17300D|BNAC06G23920D|BNACNNG01840D|BNAC06G33640D|BNAA07G28940D|BNAC05G…
GO:0016621	0.000297	5	27	cinnamoyl-CoA reductase activity	BNAC07G42660D|BNAA03G50190D|BNAA07G32800D|BNAA02G36250D|BNAC06G37280D
GO:0016705	0.000339	37	1556	oxidoreductase activity, acting on paired donors, with incorporation or reduction of molecular oxygen	BNAC07G49710D|BNAA09G57150D|BNAA04G26280D|BNAANNG21950D|BNAA06G25210D|BNAA06G31960D|BNAA06G08740D|BNACNNG42960D|BNAC05G39690D|BNAC06G02740D|BNAA07G28010D|BNAA05G25780D|BNAANNG27240D|BNAA04G21880D|BNAC01G00800D|BNAC06G30690D|BNAC01G11650D|BNAA10G00600D|BNAC09G00430D|BNAA05G01200D|BNAC02G41740D|BNAC09G09800D|BNAA06G08970D|BNAA02G27870D|BNAC08G40680D|BNAC04G45770D|BNAC09G01820D|BNAC06G42070D|BNAA09G…
GO:0008843	0.000339	3	5	endochitinase activity	BNAC01G41020D|BNAUNNG03570D|BNAA01G34980D
GO:0006032	0.000339	3	5	chitin catabolic process	BNAC01G41020D|BNAUNNG03570D|BNAA01G34980D
GO:0006022	0.000339	3	5	aminoglycan metabolic process	BNAC01G41020D|BNAUNNG03570D|BNAA01G34980D
GO:0006030	0.000339	3	5	chitin metabolic process	BNAC01G41020D|BNAUNNG03570D|BNAA01G34980D
GO:0006026	0.000339	3	5	aminoglycan catabolic process	BNAC01G41020D|BNAUNNG03570D|BNAA01G34980D
GO:0051791	0.000339	3	5	medium-chain fatty acid metabolic process	BNAC05G00670D|BNACNNG08630D|BNAA10G00600D
GO:0042221	0.000419	228	16157	response to chemical stimulus	BNAA07G10350D|BNAC06G05990D|BNAA02G14050D|BNAC02G39700D|BNAA06G10060D|BNAA10G28450D|BNAA03G50050D|BNAC04G51210D|BNAC04G51510D|BNAA07G31260D|BNAA02G27970D|BNAC01G41020D|BNAA10G01570D|BNAA03G04290D|BNAA10G24050D|BNAC03G44480D|BNAC04G00490D|BNAC03G67980D|BNAC04G45770D|BNACNNG01870D|BNAC05G11490D|BNACNNG39150D|BNAA09G16990D|BNAC06G35220D|BNAC04G49440D|BNAC03G17120D|BNAA10G12240D|BNAC04G17300D|BNAC04G…
GO:0015692	0.0006	4	16	lead ion transport	BNAA06G10230D|BNAC06G40180D|BNAC05G11890D|BNAA07G35270D
GO:0071215	0.000603	28	1061	cellular response to abscisic acid stimulus	BNACNNG27940D|BNAC02G39700D|BNAA07G14730D|BNAA05G34520D|BNAA02G01450D|BNAA03G60000D|BNAC04G51510D|BNAC08G48340D|BNAC05G33170D|BNAA07G31260D|BNAC03G73200D|BNAA10G24050D|BNAC04G39060D|BNAA04G15790D|BNAA02G31000D|BNAC04G00490D|BNAC06G05920D|BNAA08G23150D|BNAC03G47220D|BNAC06G05910D|BNAA03G26220D|BNAA06G10230D|BNAC08G37780D|BNAC05G11890D|BNAA03G22470D|BNAC06G05930D|BNACNNG60000D|BNAA03G35310D
GO:0046202	0.00064	3	6	cyanide biosynthetic process	BNAA07G30570D|BNAC02G21760D|BNAC06G43850D
GO:0016843	0.000677	6	54	amine-lyase activity	BNAC08G29730D|BNAA04G15750D|BNAA04G02970D|BNAC09G36580D|BNAA09G37870D|BNAC04G39030D
GO:0016844	0.000677	6	54	strictosidine synthase activity	BNAC08G29730D|BNAA04G15750D|BNAA04G02970D|BNAC09G36580D|BNAA09G37870D|BNAC04G39030D
GO:0071495	0.000677	63	3351	cellular response to endogenous stimulus	BNAC03G49410D|BNAC08G18090D|BNAC02G39700D|BNAA07G14730D|BNAA10G28450D|BNAA07G14560D|BNAA03G50050D|BNAC03G77150D|BNAC04G51510D|BNAC08G48340D|BNAC05G33170D|BNAC06G12470D|BNAA07G31260D|BNAA04G25550D|BNAA10G01570D|BNAA10G14090D|BNACNNG22600D|BNAA10G24050D|BNAANNG01940D|BNACNNG02030D|BNAC04G00490D|BNAC03G67980D|BNAA03G26220D|BNACNNG39150D|BNAA09G16990D|BNAC04G49440D|BNAC05G11890D|BNAC03G21360D|BNACNNG…
GO:0046914	0.000857	125	8010	transition metal ion binding	BNAC03G71950D|BNAA05G11680D|BNAC07G49710D|BNAC01G02300D|BNAA02G14050D|BNAC02G39700D|BNAA04G14040D|BNAA04G26280D|BNAA01G31980D|BNAC04G50950D|BNAC02G07600D|BNAA01G03180D|BNAA07G28010D|BNAC08G02370D|BNAANNG02070D|BNAA01G01280D|BNAA09G08390D|BNAC06G30690D|BNAC03G14740D|BNAC05G20260D|BNAA02G12150D|BNAA10G00600D|BNAC01G21870D|BNAA05G01200D|BNAA07G03790D|BNAC09G09800D|BNAC05G47310D|BNAA02G27870D|BNAA06G…
GO:0032989	0.000864	55	2826	cellular component morphogenesis	BNAA09G48560D|BNAA08G15000D|BNACNNG42960D|BNAA07G28010D|BNAC03G74070D|BNAA03G57600D|BNAA01G20660D|BNAA03G03250D|BNAC06G30690D|BNAA10G00600D|BNAC09G10950D|BNAA01G23530D|BNAA05G27080D|BNAA10G14090D|BNAC06G30130D|BNAC04G45570D|BNAA01G23670D|BNAC03G74580D|BNACNNG39150D|BNAA02G03320D|BNAC01G37830D|BNAC05G00670D|BNAC07G45280D|BNAA10G23670D|BNACNNG02040D|BNACNNG08630D|BNAA01G02360D|BNAA10G19830D|BNACNNG…
GO:0050832	0.000954	36	1582	defense response to fungus	BNAC08G18090D|BNAA04G11300D|BNAC06G41760D|BNAC04G52990D|BNAA03G18480D|BNACNNG01840D|BNAC04G46140D|BNACNNG66020D|BNAA10G28450D|BNAA09G00340D|BNAA09G14230D|BNAA06G37500D|BNAANNG27240D|BNAC04G06300D|BNAC03G30870D|BNAA01G20660D|BNAC06G05350D|BNAC06G05340D|BNAC01G11650D|BNAA03G39860D|BNAA06G01540D|BNAC01G25860D|BNAC03G73200D|BNAC03G21960D|BNAA10G24050D|BNAA02G36250D|BNAC03G22460D|BNAA03G26220D|BNAA06G…
GO:0009738	0.00111	26	988	abscisic acid mediated signaling pathway	BNACNNG27940D|BNAA07G14730D|BNAC02G39700D|BNAA05G34520D|BNAA03G60000D|BNAC04G51510D|BNAC05G33170D|BNAC08G48340D|BNAA07G31260D|BNAC03G73200D|BNAA10G24050D|BNAC04G39060D|BNAA04G15790D|BNAC04G00490D|BNAC06G05920D|BNAA08G23150D|BNAC03G47220D|BNAC06G05910D|BNAA03G26220D|BNAA06G10230D|BNAC08G37780D|BNAC05G11890D|BNAA03G22470D|BNAC06G05930D|BNACNNG60000D|BNAA03G35310D
GO:0045927	0.00115	5	37	positive regulation of growth	BNAA09G57150D|BNAC05G10050D|BNAA07G18560D|BNAC06G17590D|BNAA06G08740D
GO:0080037	0.00159	3	8	negative regulation of cytokinin mediated signaling pathway	BNAA07G35640D|BNAC06G40570D|BNAC05G49760D
GO:0009620	0.00166	45	2220	response to fungus	BNAC08G18090D|BNAA04G11300D|BNAC06G41760D|BNAC04G52990D|BNAA03G18480D|BNAC06G33640D|BNACNNG01840D|BNAC04G46140D|BNACNNG66020D|BNAA10G28450D|BNAA09G00340D|BNAA09G14230D|BNAA06G37500D|BNAANNG27240D|BNAA03G60000D|BNAC04G06300D|BNAC03G30870D|BNAC08G48340D|BNAA07G30200D|BNAA01G20660D|BNAC06G05350D|BNAC06G05340D|BNAC01G11650D|BNAC03G11570D|BNAA03G39860D|BNAA06G01540D|BNAC01G25860D|BNAC03G73200D|BNAC03G…
GO:0042435	0.0019	18	577	indole derivative biosynthetic process	BNAA03G10890D|BNAC08G18090D|BNAC04G54340D|BNAC04G50950D|BNAA06G25210D|BNACNNG66020D|BNAA06G12720D|BNAANNG22510D|BNAA03G19960D|BNAC01G00800D|BNAA04G22040D|BNAC03G17120D|BNAC03G23960D|BNAC03G21360D|BNACNNG75490D|BNAA07G31260D|BNAC05G14270D|BNAA01G34610D
GO:0032870	0.0019	49	2507	cellular response to hormone stimulus	BNAC03G49410D|BNAC02G39700D|BNAA07G14730D|BNAA07G14560D|BNAA03G50050D|BNAC04G51510D|BNAC05G33170D|BNAC08G48340D|BNAC06G12470D|BNAA07G31260D|BNAA04G25550D|BNAA10G14090D|BNAA10G24050D|BNACNNG02030D|BNAC04G00490D|BNAC03G67980D|BNAA03G26220D|BNACNNG39150D|BNAA09G16990D|BNAC04G49440D|BNAC05G11890D|BNAA02G22470D|BNACNNG60000D|BNAA03G35310D|BNACNNG27940D|BNAA01G13250D|BNAA05G03720D|BNAA05G34520D|BNAA02G…
GO:0004568	0.00221	6	68	chitinase activity	BNAC01G41020D|BNAC03G24360D|BNAA09G00340D|BNACNNG01370D|BNAUNNG03570D|BNAA01G34980D
GO:0010508	0.00221	3	9	positive regulation of autophagy	BNAA04G22040D|BNAC03G21360D|BNACNNG66020D
GO:0031331	0.00221	3	9	positive regulation of cellular catabolic process	BNAA04G22040D|BNAC03G21360D|BNACNNG66020D
GO:0035384	0.00241	2	2	thioester biosynthetic process	BNAA09G10680D|BNAC09G10950D
GO:0035337	0.00241	2	2	fatty-acyl-CoA metabolic process	BNAA09G10680D|BNAC09G10950D
GO:0071616	0.00241	2	2	acyl-CoA biosynthetic process	BNAA09G10680D|BNAC09G10950D
GO:0031956	0.00241	2	2	medium-chain fatty acid-CoA ligase activity	BNAA09G10680D|BNAC09G10950D
GO:0046949	0.00241	2	2	fatty-acyl-CoA biosynthetic process	BNAA09G10680D|BNAC09G10950D
GO:0016620	0.00293	9	175	oxidoreductase activity, acting on the aldehyde or oxo group of donors, NAD or NADP as acceptor	BNAC07G42660D|BNAA03G50190D|BNAA07G32800D|BNAA06G16950D|BNAA02G36250D|BNAC05G41210D|BNAC06G37280D|BNAA06G18840D|BNAA05G27080D
GO:0006952	0.00309	97	6107	defense response	BNAC02G39700D|BNAC02G07600D|BNAC04G50950D|BNAA10G28450D|BNAA03G55320D|BNAA03G19960D|BNAC06G30680D|BNAC05G22050D|BNAA07G31260D|BNAA10G24050D|BNAA07G03790D|BNAA07G28000D|BNAC06G23700D|BNAA02G27870D|BNAA07G33790D|BNAA06G36650D|BNAC05G11890D|BNAC03G17120D|BNAC03G21360D|BNAC06G23920D|BNAA03G35310D|BNAA03G18480D|BNACNNG01840D|BNAA03G58750D|BNACNNG66020D|BNAA07G28940D|BNAA03G56550D|BNAA06G12720D|BNAA07G…
GO:0046620	0.00317	5	47	regulation of organ growth	BNAA09G57150D|BNAC05G10050D|BNAA07G18560D|BNAC06G17590D|BNAA06G08740D
GO:0046556	0.0034	4	26	alpha-N-arabinofuranosidase activity	BNAC07G27160D|BNAC09G02680D|BNAA09G03310D|BNAA07G26180D
GO:0050896	0.00379	317	24452	response to stimulus	BNAA07G10350D|BNAC06G05990D|BNAA02G14050D|BNAC02G39700D|BNAA06G10060D|BNAC04G50950D|BNAC02G07600D|BNAA10G28450D|BNAA03G50050D|BNAC07G26760D|BNAC04G51210D|BNAC06G30680D|BNAC04G51510D|BNAC05G22050D|BNAA07G31260D|BNAC03G36350D|BNAA02G27970D|BNAA10G01570D|BNAC01G41020D|BNAA03G04290D|BNAA10G24050D|BNAC09G09800D|BNAA07G28000D|BNAC04G00490D|BNAC03G44480D|BNAC03G67980D|BNAC03G50690D|BNAC04G45770D|BNACNNG…
GO:0009723	0.00394	33	1524	response to ethylene stimulus	BNAC03G49410D|BNAC05G03830D|BNAA07G10350D|BNAC08G18090D|BNAC02G39700D|BNAA07G14730D|BNAA07G14560D|BNAA03G19960D|BNAA03G60000D|BNAC04G51510D|BNAC08G48340D|BNAC05G33170D|BNAC03G23960D|BNAC06G12470D|BNAA07G31260D|BNAA08G28380D|BNAA03G04290D|BNAC04G39060D|BNACNNG02030D|BNAA04G15790D|BNAC04G00490D|BNAC08G01420D|BNAC03G47220D|BNAC06G05920D|BNAA08G23150D|BNAC06G05910D|BNAA06G10230D|BNAC08G37780D|BNAC05G…
GO:0042430	0.0043	18	625	indole and derivative metabolic process	BNAA03G10890D|BNAC08G18090D|BNAC04G54340D|BNAC04G50950D|BNAA06G25210D|BNACNNG66020D|BNAA06G12720D|BNAANNG22510D|BNAA03G19960D|BNAC01G00800D|BNAA04G22040D|BNAC03G17120D|BNAC03G23960D|BNAC03G21360D|BNACNNG75490D|BNAA07G31260D|BNAC05G14270D|BNAA01G34610D
GO:0042434	0.0043	18	625	indole derivative metabolic process	BNAA03G10890D|BNAC08G18090D|BNAC04G54340D|BNAC04G50950D|BNAA06G25210D|BNACNNG66020D|BNAA06G12720D|BNAANNG22510D|BNAA03G19960D|BNAC01G00800D|BNAA04G22040D|BNAC03G17120D|BNAC03G23960D|BNAC03G21360D|BNACNNG75490D|BNAA07G31260D|BNAC05G14270D|BNAA01G34610D
GO:0050662	0.00479	29	1287	coenzyme binding	BNAA10G04640D|BNAC07G42660D|BNAA06G33000D|BNAA07G32800D|BNAC07G17940D|BNAA08G15000D|BNAA01G02000D|BNAC03G15760D|BNAA07G30570D|BNAC01G03140D|BNAA09G44270D|BNAC03G08060D|BNAC05G14890D|BNAC06G37280D|BNAA06G13330D|BNAA03G06260D|BNAC08G36810D|BNAA02G11130D|BNAC06G30130D|BNACNNG22600D|BNAA03G50190D|BNAA02G36250D|BNAC06G43850D|BNAC04G01960D|BNAC03G62280D|BNAC02G15440D|BNAC02G21760D|BNAA10G19830D|BNAC06G…
GO:0010338	0.00489	3	12	leaf formation	BNAA09G57150D|BNAC05G10050D|BNAA06G08740D
GO:0043090	0.00489	13	371	amino acid import	BNAC03G21960D|BNAA10G01570D|BNAA03G18480D|BNAC04G00490D|BNAC03G73840D|BNAC04G46140D|BNAC03G77150D|BNAC04G06300D|BNAC06G25440D|BNAC04G51510D|BNAA07G24350D|BNAC05G01600D|BNAC06G18550D
GO:0016787	0.00566	154	10782	hydrolase activity	BNAC03G27700D|BNAC06G22960D|BNAC06G18220D|BNAA01G34540D|BNAC09G21780D|BNAA08G27400D|BNAC04G35970D|BNAA07G35600D|BNACNNG02060D|BNAC05G28340D|BNAC04G07720D|BNAA04G21360D|BNAC07G29730D|BNAA03G50050D|BNAC08G00210D|BNAC09G02680D|BNAC04G51510D|BNAA03G01980D|BNAA01G23530D|BNACNNG09360D|BNAC01G41020D|BNAA10G17780D|BNAC04G00490D|BNAC05G47310D|BNAC03G67980D|BNACNNG60340D|BNAC03G45940D|BNAC03G68280D|BNAA06G…
GO:0014070	0.00576	17	588	response to organic cyclic substance	BNAA03G04290D|BNAC01G39170D|BNAA03G07610D|BNAC04G00490D|BNAA04G28600D|BNAC04G45770D|BNAC05G39690D|BNAC09G01820D|BNACNNG39150D|BNAA03G42010D|BNAA05G25780D|BNAC06G38840D|BNAA04G21880D|BNAC04G51510D|BNACNNG60860D|BNAA06G21920D|BNAC04G40550D
GO:0010583	0.00576	17	588	response to cyclopentenone	BNAA03G04290D|BNAC01G39170D|BNAA03G07610D|BNAC04G00490D|BNAA04G28600D|BNAC04G45770D|BNAC05G39690D|BNAC09G01820D|BNACNNG39150D|BNAA03G42010D|BNAA05G25780D|BNAC06G38840D|BNAA04G21880D|BNAC04G51510D|BNACNNG60860D|BNAA06G21920D|BNAC04G40550D
GO:0045730	0.00592	16	536	respiratory burst	BNAC02G39700D|BNAC04G39060D|BNAA04G15790D|BNACNNG66020D|BNAC03G47220D|BNAC03G22460D|BNAC01G24670D|BNAC03G24360D|BNAC01G37450D|BNAA04G22040D|BNAA06G21470D|BNAC05G33170D|BNAA01G37220D|BNAA03G22470D|BNAC03G21360D|BNAA03G35310D
GO:0002679	0.00592	16	536	respiratory burst involved in defense response	BNAC02G39700D|BNAC04G39060D|BNAA04G15790D|BNACNNG66020D|BNAC03G47220D|BNAC03G22460D|BNAC01G24670D|BNAC03G24360D|BNAC01G37450D|BNAA04G22040D|BNAA06G21470D|BNAC05G33170D|BNAA01G37220D|BNAA03G22470D|BNAC03G21360D|BNAA03G35310D
GO:0019499	0.00593	3	13	cyanide metabolic process	BNAA07G30570D|BNAC02G21760D|BNAC06G43850D
GO:0051993	0.0061	2	3	abscisic acid glucose ester beta-glucosidase activity	BNAC06G05340D|BNAA06G01540D
GO:0010150	0.00628	11	287	leaf senescence	BNAC06G43410D|BNAA02G01450D|BNAA03G19960D|BNAA07G14730D|BNAA07G28000D|BNAC06G30680D|BNAC07G25530D|BNAC03G23960D|BNAA07G24270D|BNAA09G47700D|BNAC06G06830D
GO:0051707	0.00702	93	5975	response to other organism	BNAA03G10890D|BNAC01G02300D|BNAC08G18090D|BNAC02G39700D|BNAC06G41760D|BNAC04G50950D|BNAC04G46140D|BNAA10G28450D|BNACNNG07770D|BNAA03G55320D|BNAA06G37500D|BNAA03G19960D|BNAA05G05990D|BNAC06G30680D|BNAC05G22050D|BNAA01G01280D|BNAC08G48340D|BNAC06G05350D|BNAA01G20660D|BNAC06G05340D|BNAC03G23960D|BNAC01G11650D|BNAA07G31260D|BNAC03G11570D|BNAC06G23690D|BNAC03G21960D|BNACNNG22600D|BNAA08G23700D|BNAC07G…
GO:0009916	0.00716	3	14	alternative oxidase activity	BNAA05G17260D|BNAA03G36620D|BNACNNG60000D
GO:0007585	0.00716	3	14	respiratory gaseous exchange	BNAA05G17260D|BNAA03G36620D|BNACNNG60000D
GO:0061135	0.00716	9	203	endopeptidase regulator activity	BNACNNG29010D|BNAC06G33410D|BNAA07G30020D|BNAC04G52990D|BNAA06G36650D|BNAA07G30010D|BNAC06G23700D|BNAC06G23690D|BNAA10G30090D
GO:0004866	0.00716	9	203	endopeptidase inhibitor activity	BNACNNG29010D|BNAC06G33410D|BNAA07G30020D|BNAC04G52990D|BNAA06G36650D|BNAA07G30010D|BNAC06G23700D|BNAC06G23690D|BNAA10G30090D
GO:0050660	0.00742	16	551	FAD binding	BNAA10G04640D|BNAA02G11130D|BNACNNG22600D|BNAA06G33000D|BNAC07G17940D|BNAC06G43850D|BNAC03G15760D|BNAA07G30570D|BNAC02G15440D|BNAC02G21760D|BNAA09G44270D|BNAC03G08060D|BNAC05G14890D|BNAA06G13330D|BNAA03G06260D|BNAC08G36810D
GO:0033897	0.00863	3	15	ribonuclease T2 activity	BNAA02G26660D|BNAC07G22040D|BNAA06G33900D
GO:0009755	0.00953	43	2306	hormone-mediated signaling pathway	BNAC03G49410D|BNACNNG27940D|BNAC02G39700D|BNAA07G14730D|BNAA05G03720D|BNAA03G50050D|BNAA05G34520D|BNAA03G60000D|BNAC04G51510D|BNAC08G48340D|BNAC05G33170D|BNAA07G31260D|BNAC07G42500D|BNAC03G73200D|BNAA04G25550D|BNAA10G24050D|BNAC04G39060D|BNACNNG02180D|BNACNNG02030D|BNAA04G15790D|BNAC04G00490D|BNAC03G67980D|BNAC03G47220D|BNAC06G05920D|BNAA08G23150D|BNAC04G03310D|BNAC06G05910D|BNAA03G26220D|BNAA09G…
GO:0006519	0.00965	78	4891	cellular amino acid and derivative metabolic process	BNAC07G49710D|BNAA03G47880D|BNAA07G10350D|BNAC02G39700D|BNAANNG21950D|BNAC07G22040D|BNAA09G03770D|BNAC04G54340D|BNAC04G50950D|BNAA10G30390D|BNAA03G19960D|BNAA05G23530D|BNACNNG59260D|BNAC05G22050D|BNAC08G48340D|BNAC03G23960D|BNAA07G31260D|BNAA03G04290D|BNAA01G15380D|BNAC04G45570D|BNAC07G40130D|BNACNNG01870D|BNAA07G27940D|BNAC07G45280D|BNACNNG02050D|BNAC07G28030D|BNAC08G41620D|BNACNNG71530D|BNAC03G…
GO:0030414	0.00965	9	213	peptidase inhibitor activity	BNACNNG29010D|BNAC06G33410D|BNAA07G30020D|BNAC04G52990D|BNAA06G36650D|BNAA07G30010D|BNAC06G23700D|BNAC06G23690D|BNAA10G30090D
GO:0061134	0.00965	9	213	peptidase regulator activity	BNACNNG29010D|BNAC06G33410D|BNAA07G30020D|BNAC04G52990D|BNAA06G36650D|BNAA07G30010D|BNAC06G23700D|BNAC06G23690D|BNAA10G30090D
GO:0050664	0.00977	4	36	oxidoreductase activity, acting on NADH or NADPH, with oxygen as acceptor	BNAA09G44270D|BNAC05G14890D|BNAA06G13330D|BNAC08G36810D
GO:0022607	0.00998	55	3177	cellular component assembly	BNAC01G39170D|BNACNNG61970D|BNAA08G15000D|BNAA07G28010D|BNAC04G48380D|BNAC03G74070D|BNAC03G77150D|BNAC04G51510D|BNAA03G57600D|BNAA03G03250D|BNAC06G05340D|BNAC06G30690D|BNAA10G00600D|BNAC09G10950D|BNAA01G23530D|BNAA05G27080D|BNAA10G01570D|BNAA10G14090D|BNAC06G30130D|BNAC04G45570D|BNAA01G23670D|BNAC04G00490D|BNAA02G03320D|BNAC01G37830D|BNAC05G00670D|BNAC07G45280D|BNAA10G23670D|BNACNNG08630D|BNAA01G…
GO:0010265	0.00998	3	16	SCF complex assembly	BNAA10G01570D|BNAC03G77150D|BNAC05G01600D
