# Supplementary material for: Comparative Transcriptome Analysis of Recessive Male Sterility (RGMS) in Sterile and Fertile Brassica napus Lines
Source: PLoS One. 2015 Dec 10;10(12):e0144118. doi: 10.1371/journal.pone.0144118 (PMC4675519; doi:10.1371/journal.pone.0144118)
Supplement: S6 Table — (XLSX) [file pone.0144118.s014.xlsx]

## Sheet: S6 Table
S6 Table. List of significantly enriched GO terms in down-regulated DEGs
GO-ID	corr p-value	x	n	Description	Genes in test set
GO:0009860	1.0825e-82	171	991	pollen tube growth	BNAANNG13740D|BNAA03G04210D|BNAC09G48600D|BNAC07G27490D|BNAA10G23860D|BNAANNG11510D|BNAC03G03140D|BNAA03G46810D|BNAC01G32200D|BNAA03G41290D|BNAC09G43950D|BNAANNG28600D|BNAA10G20150D|BNAA02G34560D|BNAA08G18150D|BNAA02G36550D|BNAC06G09410D|BNACNNG23010D|BNAA07G08200D|BNACNNG62360D|BNAC05G12210D|BNAA01G02230D|BNAC08G38400D|BNAA10G20140D|BNAC05G40530D|BNAC08G11680D|BNAC09G42440D|BNAC08G05830D|BNAC05G…
GO:0035295	1.3179e-81	181	1147	tube development	BNAANNG13740D|BNAA03G04210D|BNAC09G48600D|BNAC07G27490D|BNAA10G23860D|BNAANNG11510D|BNAC03G03140D|BNAA03G46810D|BNAC01G32200D|BNAA03G41290D|BNAC09G43950D|BNAANNG28600D|BNAA10G20150D|BNAA02G34560D|BNAA08G18150D|BNAA02G36550D|BNAC06G09410D|BNACNNG23010D|BNAA07G08200D|BNACNNG62360D|BNAC05G12210D|BNAA01G02230D|BNAC08G38400D|BNAA10G20140D|BNAC05G40530D|BNAC08G11680D|BNACNNG32420D|BNAC09G42440D|BNAC08G…
GO:0048868	1.3179e-81	181	1147	pollen tube development	BNAANNG13740D|BNAA03G04210D|BNAC09G48600D|BNAC07G27490D|BNAA10G23860D|BNAANNG11510D|BNAC03G03140D|BNAA03G46810D|BNAC01G32200D|BNAA03G41290D|BNAC09G43950D|BNAANNG28600D|BNAA10G20150D|BNAA02G34560D|BNAA08G18150D|BNAA02G36550D|BNAC06G09410D|BNACNNG23010D|BNAA07G08200D|BNACNNG62360D|BNAC05G12210D|BNAA01G02230D|BNAC08G38400D|BNAA10G20140D|BNAC05G40530D|BNAC08G11680D|BNACNNG32420D|BNAC09G42440D|BNAC08G…
GO:0009827	1.7786e-77	156	880	plant-type cell wall modification	BNAANNG13740D|BNAC01G39620D|BNAA03G04210D|BNAA01G32930D|BNAC03G03140D|BNAA03G46810D|BNAC09G53640D|BNAC01G32200D|BNAA03G41290D|BNAC09G43950D|BNAANNG28600D|BNAA10G20150D|BNAA02G34560D|BNAA08G18150D|BNAA02G36550D|BNACNNG23010D|BNAA07G08200D|BNACNNG62360D|BNAA01G02230D|BNAC08G38400D|BNAA10G20140D|BNAC05G40530D|BNAC08G11680D|BNAC08G05830D|BNAC05G22110D|BNAC05G42480D|BNAA03G04630D|BNAA05G19830D|BNAC05G…
GO:0009856	7.3357e-72	191	1471	pollination	BNAANNG13740D|BNAA03G04210D|BNAC09G48600D|BNAC07G27490D|BNAA10G23860D|BNACNNG64000D|BNAANNG11510D|BNAC03G03140D|BNAA03G46810D|BNAA07G29680D|BNAC01G32200D|BNAA03G41290D|BNAC09G43950D|BNAANNG28600D|BNAA10G20150D|BNAA02G34560D|BNAA08G18150D|BNAA02G36550D|BNACNNG23010D|BNAC06G09410D|BNAA07G08200D|BNAC05G12210D|BNACNNG62360D|BNAC06G32880D|BNAA01G02230D|BNAC08G38400D|BNAC01G41140D|BNAA10G20140D|BNAC05G…
GO:0009932	9.586e-64	176	1403	cell tip growth	BNAANNG13740D|BNAA03G04210D|BNAC09G48600D|BNAC07G27490D|BNAA10G23860D|BNAANNG11510D|BNAC03G03140D|BNAA03G46810D|BNAC01G32200D|BNAA03G41290D|BNAC09G43950D|BNAANNG28600D|BNAA10G20150D|BNAA02G34560D|BNAA08G18150D|BNAA02G36550D|BNAC06G09410D|BNACNNG23010D|BNAA07G08200D|BNACNNG62360D|BNAC05G12210D|BNAA01G02230D|BNAC08G38400D|BNAA10G20140D|BNAC05G40530D|BNAC08G32950D|BNAC08G11680D|BNAC09G42440D|BNAC08G…
GO:0042545	1.8863e-58	178	1556	cell wall modification	BNAANNG13740D|BNAC01G39620D|BNAA03G04210D|BNAC09G48600D|BNAC04G21470D|BNAA10G23860D|BNAA01G32930D|BNAC03G03140D|BNAA03G46810D|BNAC09G53640D|BNAC01G32200D|BNAA03G41290D|BNAC09G43950D|BNAANNG28600D|BNAA10G20150D|BNAA02G34560D|BNAA08G18150D|BNAA02G36550D|BNACNNG23010D|BNAA07G08200D|BNAC09G02010D|BNACNNG62360D|BNAA01G02230D|BNAC08G38400D|BNAA10G20140D|BNAC05G40530D|BNAC08G11680D|BNAA05G36460D|BNAC08G…
GO:0048588	1.4064e-56	190	1814	developmental cell growth	BNAANNG13740D|BNAA03G04210D|BNAC09G48600D|BNAC07G27490D|BNAA10G23860D|BNAANNG11510D|BNAC03G03140D|BNAC09G40960D|BNAA03G46810D|BNAC01G32200D|BNAA03G41290D|BNAC09G43950D|BNAANNG28600D|BNAA10G20150D|BNAA02G00800D|BNAA02G34560D|BNAA08G18150D|BNAA02G36550D|BNACNNG23010D|BNAC06G09410D|BNAA07G08200D|BNAC05G12210D|BNACNNG62360D|BNAA01G02230D|BNAC08G38400D|BNAA10G20140D|BNAC05G40530D|BNAC08G32950D|BNAC08G…
GO:0048610	3.7864e-54	192	1919	reproductive cellular process	BNAANNG13740D|BNAA03G04210D|BNAC09G48600D|BNAC07G27490D|BNAA10G23860D|BNAANNG11510D|BNAC03G03140D|BNAA03G46810D|BNAC01G32200D|BNAA03G41290D|BNAC09G43950D|BNAANNG28600D|BNAA10G20150D|BNAA02G34560D|BNAA08G18150D|BNAA02G36550D|BNACNNG23010D|BNAC06G09410D|BNAA07G08200D|BNAC05G12210D|BNACNNG62360D|BNAA01G02230D|BNAC08G38400D|BNAC01G41140D|BNAA10G20140D|BNAC05G40530D|BNAC08G11680D|BNAC09G43430D|BNACNNG…
GO:0060560	2.4705e-52	181	1771	developmental growth involved in morphogenesis	BNAANNG13740D|BNAA03G04210D|BNAC09G48600D|BNAC07G27490D|BNAA10G23860D|BNAANNG11510D|BNAC03G03140D|BNAA03G46810D|BNAC01G32200D|BNAA03G41290D|BNAC09G43950D|BNAANNG28600D|BNAA10G20150D|BNAA02G34560D|BNAA08G18150D|BNAA02G36550D|BNAC06G09410D|BNACNNG23010D|BNAA07G08200D|BNACNNG62360D|BNAC05G12210D|BNAA01G02230D|BNAC08G38400D|BNAA10G20140D|BNAC05G40530D|BNAC08G32950D|BNAC08G11680D|BNAC09G42440D|BNAC08G…
GO:0009826	2.4705e-52	181	1771	unidimensional cell growth	BNAANNG13740D|BNAA03G04210D|BNAC09G48600D|BNAC07G27490D|BNAA10G23860D|BNAANNG11510D|BNAC03G03140D|BNAA03G46810D|BNAC01G32200D|BNAA03G41290D|BNAC09G43950D|BNAANNG28600D|BNAA10G20150D|BNAA02G34560D|BNAA08G18150D|BNAA02G36550D|BNAC06G09410D|BNACNNG23010D|BNAA07G08200D|BNACNNG62360D|BNAC05G12210D|BNAA01G02230D|BNAC08G38400D|BNAA10G20140D|BNAC05G40530D|BNAC08G32950D|BNAC08G11680D|BNAC09G42440D|BNAC08G…
GO:0009664	5.5536e-52	167	1532	plant-type cell wall organization	BNAANNG13740D|BNAC01G39620D|BNAA03G04210D|BNAA01G32930D|BNAC03G03140D|BNAA03G46810D|BNAC09G53640D|BNAC01G32200D|BNAA03G41290D|BNAC09G43950D|BNAANNG28600D|BNAA10G20150D|BNAA02G34560D|BNAA08G18150D|BNAA02G36550D|BNACNNG23010D|BNAA07G08200D|BNACNNG62360D|BNAA04G11970D|BNAA01G02230D|BNAC08G38400D|BNAA10G20140D|BNAC05G40530D|BNAC08G11680D|BNACNNG48600D|BNAA05G36460D|BNAC09G42440D|BNAC08G05830D|BNAC05G…
GO:0032989	2.6292e-51	233	2826	cellular component morphogenesis	BNAA03G04210D|BNAC07G27490D|BNAC02G16970D|BNAC06G22910D|BNAC03G03140D|BNAC01G32200D|BNAA02G12590D|BNAC05G09030D|BNAA02G14070D|BNAANNG28600D|BNAA02G34560D|BNAANNG03360D|BNAA02G36550D|BNAC06G09410D|BNACNNG23010D|BNAA07G08200D|BNACNNG62360D|BNAC05G12210D|BNAC08G38400D|BNAC08G11680D|BNAC08G32950D|BNAC05G22110D|BNAC05G42480D|BNAA09G40820D|BNAANNG35110D|BNAA09G11290D|BNAA03G36090D|BNAC05G30810D|BNAC09G…
GO:0071669	7.2611e-51	188	1946	plant-type cell wall organization or biogenesis	BNAANNG13740D|BNAC01G39620D|BNAA03G04210D|BNAA01G32930D|BNAC09G44170D|BNAC03G03140D|BNAC09G40960D|BNAA03G46810D|BNAC09G53640D|BNAC01G32200D|BNAA03G41290D|BNAC09G43950D|BNAANNG28600D|BNAC01G37360D|BNAA10G20150D|BNAA02G34560D|BNAA08G18150D|BNAA02G36550D|BNACNNG23010D|BNAA07G08200D|BNACNNG62360D|BNAA04G11970D|BNAA01G02230D|BNAA02G27950D|BNAC08G38400D|BNAC05G41900D|BNACNNG08220D|BNAA10G20140D|BNAC05G…
GO:0000904	1.5111e-50	173	1679	cell morphogenesis involved in differentiation	BNAANNG13740D|BNAA03G04210D|BNAC09G48600D|BNAC07G27490D|BNAA10G23860D|BNAANNG11510D|BNAC03G03140D|BNAA03G46810D|BNAC01G32200D|BNAA03G41290D|BNAC09G43950D|BNAANNG28600D|BNAA10G20150D|BNAA02G34560D|BNAA08G18150D|BNAA02G36550D|BNAC06G09410D|BNACNNG23010D|BNAA07G08200D|BNACNNG62360D|BNAC05G12210D|BNAA01G02230D|BNAC08G38400D|BNAA10G20140D|BNAC05G40530D|BNAC08G11680D|BNAC09G42440D|BNAC08G05830D|BNAC05G…
GO:0048589	4.4092e-42	194	2363	developmental growth	BNAA03G04210D|BNAC07G27490D|BNAC03G03140D|BNAC01G32200D|BNAANNG28600D|BNAA02G34560D|BNAA02G36550D|BNAC06G09410D|BNACNNG23010D|BNAA07G08200D|BNACNNG62360D|BNAC05G12210D|BNAC08G38400D|BNAC08G11680D|BNAC08G32950D|BNAC05G22110D|BNAC05G42480D|BNAA09G50650D|BNAA09G40820D|BNAA09G11290D|BNAA03G36090D|BNAC05G30810D|BNAC09G43940D|BNAC07G49420D|BNAA09G50250D|BNAA07G02390D|BNAA05G13390D|BNAC02G05090D|BNAA03G…
GO:0010584	1.0062e-41	61	221	pollen exine formation	BNAC02G16970D|BNAA09G15850D|BNAC06G22910D|BNAC01G32200D|BNAA02G12590D|BNAC05G09030D|BNAA02G30010D|BNAA02G14070D|BNAA03G41380D|BNAANNG03360D|BNAC02G38420D|BNAA06G31300D|BNAC06G27820D|BNAA09G08360D|BNAANNG04370D|BNAA08G28920D|BNACNNG38240D|BNAC02G23330D|BNAC07G32300D|BNAA02G21990D|BNAC08G05830D|BNAC02G23350D|BNAA05G19830D|BNAC02G23340D|BNAC09G48400D|BNAANNG35110D|BNAC07G25320D|BNACNNG30570D|BNAA03G…
GO:0010208	2.7132e-41	62	234	pollen wall assembly	BNAC02G16970D|BNAA09G15850D|BNAC06G22910D|BNAC01G32200D|BNAA02G12590D|BNAC05G09030D|BNAA02G30010D|BNAA02G14070D|BNAA03G41380D|BNAANNG03360D|BNAC02G38420D|BNAA06G31300D|BNAC06G27820D|BNAA09G08360D|BNAANNG04370D|BNAA08G28920D|BNACNNG38240D|BNAC02G23330D|BNAC07G32300D|BNAA02G21990D|BNAC08G05830D|BNAC02G23350D|BNAA05G19830D|BNAC02G23340D|BNAC09G48400D|BNAANNG35110D|BNAC07G25320D|BNACNNG30570D|BNAA03G…
GO:0010927	2.7132e-41	62	234	cellular component assembly involved in morphogenesis	BNAC02G16970D|BNAA09G15850D|BNAC06G22910D|BNAC01G32200D|BNAA02G12590D|BNAC05G09030D|BNAA02G30010D|BNAA02G14070D|BNAA03G41380D|BNAANNG03360D|BNAC02G38420D|BNAA06G31300D|BNAC06G27820D|BNAA09G08360D|BNAANNG04370D|BNAA08G28920D|BNACNNG38240D|BNAC02G23330D|BNAC07G32300D|BNAA02G21990D|BNAC08G05830D|BNAC02G23350D|BNAA05G19830D|BNAC02G23340D|BNAC09G48400D|BNAANNG35110D|BNAC07G25320D|BNACNNG30570D|BNAA03G…
GO:0045229	2.3894e-39	67	302	external encapsulating structure organization	BNAC02G16970D|BNAA09G15850D|BNAC06G22910D|BNAA01G32930D|BNAC09G53640D|BNAC01G32200D|BNAA02G12590D|BNAC05G09030D|BNAA02G30010D|BNAA02G14070D|BNAA03G41380D|BNAANNG03360D|BNAC02G38420D|BNAA06G31300D|BNAC06G27820D|BNAA09G08360D|BNAANNG04370D|BNAA08G28920D|BNACNNG38240D|BNAC02G23330D|BNAC07G32300D|BNAA02G21990D|BNAC08G05830D|BNAC02G23350D|BNAA05G19830D|BNAC02G23340D|BNAC09G48400D|BNAANNG35110D|BNAC07G…
GO:0016049	5.8347e-38	201	2685	cell growth	BNAA03G04210D|BNAC07G27490D|BNAC09G44170D|BNAC03G03140D|BNAC01G32200D|BNAANNG28600D|BNAA02G34560D|BNAA02G36550D|BNAC06G09410D|BNACNNG23010D|BNAA07G08200D|BNACNNG62360D|BNAC05G12210D|BNACNNG08220D|BNAC08G38400D|BNAC08G11680D|BNAC08G32950D|BNAC05G22110D|BNAC05G42480D|BNAA09G50650D|BNAA09G40820D|BNAA09G11290D|BNAA03G36090D|BNAC05G30810D|BNAC09G40240D|BNAC09G43940D|BNAC07G49420D|BNAA09G50250D|BNAA07G…
GO:0071555	2.1641e-36	192	2556	cell wall organization	BNAANNG13740D|BNAA03G04210D|BNAC01G39620D|BNAC09G48600D|BNAC04G21470D|BNAA10G23860D|BNAA01G32930D|BNAC03G03140D|BNAA03G46810D|BNAC09G53640D|BNAC01G32200D|BNAA03G41290D|BNAC09G43950D|BNAANNG28600D|BNAA10G20150D|BNAA02G34560D|BNAA08G18150D|BNAA02G36550D|BNACNNG23010D|BNAA07G08200D|BNAC09G02010D|BNACNNG62360D|BNAA04G11970D|BNAA01G02230D|BNAA02G27950D|BNAC08G38400D|BNAA10G20140D|BNAC05G40530D|BNAC08G…
GO:0008361	6.6658e-35	201	2825	regulation of cell size	BNAA03G04210D|BNAC07G27490D|BNAC09G44170D|BNAC03G03140D|BNAC01G32200D|BNAANNG28600D|BNAA02G34560D|BNAA02G36550D|BNAC06G09410D|BNACNNG23010D|BNAA07G08200D|BNACNNG62360D|BNAC05G12210D|BNACNNG08220D|BNAC08G38400D|BNAC08G11680D|BNAC08G32950D|BNAC05G22110D|BNAC05G42480D|BNAA09G50650D|BNAA09G40820D|BNAA09G11290D|BNAA03G36090D|BNAC05G30810D|BNAC09G40240D|BNAC09G43940D|BNAC07G49420D|BNAA09G50250D|BNAA07G…
GO:0032535	2.8973e-34	201	2857	regulation of cellular component size	BNAA03G04210D|BNAC07G27490D|BNAC09G44170D|BNAC03G03140D|BNAC01G32200D|BNAANNG28600D|BNAA02G34560D|BNAA02G36550D|BNAC06G09410D|BNACNNG23010D|BNAA07G08200D|BNACNNG62360D|BNAC05G12210D|BNACNNG08220D|BNAC08G38400D|BNAC08G11680D|BNAC08G32950D|BNAC05G22110D|BNAC05G42480D|BNAA09G50650D|BNAA09G40820D|BNAA09G11290D|BNAA03G36090D|BNAC05G30810D|BNAC09G40240D|BNAC09G43940D|BNAC07G49420D|BNAA09G50250D|BNAA07G…
GO:0090066	2.8973e-34	201	2857	regulation of anatomical structure size	BNAA03G04210D|BNAC07G27490D|BNAC09G44170D|BNAC03G03140D|BNAC01G32200D|BNAANNG28600D|BNAA02G34560D|BNAA02G36550D|BNAC06G09410D|BNACNNG23010D|BNAA07G08200D|BNACNNG62360D|BNAC05G12210D|BNACNNG08220D|BNAC08G38400D|BNAC08G11680D|BNAC08G32950D|BNAC05G22110D|BNAC05G42480D|BNAA09G50650D|BNAA09G40820D|BNAA09G11290D|BNAA03G36090D|BNAC05G30810D|BNAC09G40240D|BNAC09G43940D|BNAC07G49420D|BNAA09G50250D|BNAA07G…
GO:0040007	1.1052e-33	204	2955	growth	BNAA03G04210D|BNAC07G27490D|BNAC09G44170D|BNAC03G03140D|BNAC01G32200D|BNAANNG28600D|BNAA02G34560D|BNAA02G36550D|BNAC06G09410D|BNACNNG23010D|BNAA07G08200D|BNACNNG62360D|BNAC05G12210D|BNACNNG08220D|BNAC08G38400D|BNAC08G11680D|BNAC08G32950D|BNAC09G43430D|BNAC05G22110D|BNAC05G42480D|BNAA09G50650D|BNAA09G40820D|BNAA09G11290D|BNAA03G36090D|BNAC05G30810D|BNAC09G40240D|BNAC09G43940D|BNAC07G49420D|BNAA09G…
GO:0071554	2.0397e-32	238	3837	cell wall organization or biogenesis	BNAA03G04210D|BNAA01G32930D|BNAC09G44170D|BNAC03G03140D|BNAC09G53640D|BNAC01G32200D|BNAANNG28600D|BNAC01G37360D|BNAA02G34560D|BNAA02G36550D|BNAC07G22130D|BNACNNG23010D|BNAC09G41970D|BNAA07G08200D|BNACNNG62360D|BNAANNG30100D|BNAC09G02010D|BNAA04G11970D|BNAA02G27950D|BNACNNG08220D|BNAC09G47710D|BNAC08G38400D|BNAC08G11680D|BNAC05G22110D|BNAC05G42480D|BNAA09G40820D|BNAA09G39720D|BNAC07G24070D|BNAA09G…
GO:0048468	2.0574e-31	200	2978	cell development	BNAA03G04210D|BNAC07G27490D|BNAC03G03140D|BNAC01G32200D|BNAANNG28600D|BNAA02G34560D|BNAA02G36550D|BNAC06G09410D|BNACNNG23010D|BNAA07G08200D|BNACNNG62360D|BNAC05G12210D|BNAC08G38400D|BNAC08G11680D|BNAC08G32950D|BNAC08G34050D|BNAC05G22110D|BNAC05G42480D|BNAA09G50650D|BNAA09G40820D|BNAA09G11290D|BNAA03G36090D|BNAC05G30810D|BNAC09G43940D|BNAC07G49420D|BNAA09G50250D|BNAA07G02390D|BNAA05G13390D|BNAC02G…
GO:0000902	5.6511e-31	184	2630	cell morphogenesis	BNAANNG13740D|BNAA03G04210D|BNAC09G48600D|BNAC07G27490D|BNAA10G23860D|BNAANNG11510D|BNAC03G03140D|BNAA03G46810D|BNAC01G32200D|BNAA03G41290D|BNAC09G43950D|BNAANNG28600D|BNAA10G20150D|BNAA02G34560D|BNAA08G18150D|BNAA02G36550D|BNAC06G09410D|BNACNNG23010D|BNAA07G08200D|BNACNNG62360D|BNAC05G12210D|BNAA01G02230D|BNAC08G38400D|BNAA10G20140D|BNAC05G40530D|BNAC08G32950D|BNAC08G11680D|BNAC09G42440D|BNAC08G…
GO:0005576	7.7912e-31	412	8682	extracellular region	BNAA03G52460D|BNAC02G16120D|BNAC02G16970D|BNAC05G44150D|BNAANNG19060D|BNAC01G37680D|BNAA01G30070D|BNAA02G12590D|BNAA06G37410D|BNAC07G22130D|BNAC03G62410D|BNAC03G58650D|BNAC02G04270D|BNACNNG62360D|BNAA06G01810D|BNAA05G01020D|BNAC03G03850D|BNAA07G38980D|BNAA03G16550D|BNAC09G48610D|BNAC05G22110D|BNAA09G34510D|BNACNNG02460D|BNAA03G02110D|BNAA03G19400D|BNAC05G15620D|BNACNNG66900D|BNAA06G03000D|BNAA01G…
GO:0048869	3.2801e-23	277	5523	cellular developmental process	BNAA03G04210D|BNAC07G27490D|BNAC02G16970D|BNAC06G22910D|BNAC03G03140D|BNAC01G32200D|BNAA02G12590D|BNAC05G09030D|BNAA02G14070D|BNAANNG28600D|BNAC09G43570D|BNAA02G34560D|BNAANNG03360D|BNAA02G36550D|BNAC06G09410D|BNACNNG23010D|BNAA07G08200D|BNACNNG62360D|BNAC05G12210D|BNAC08G38400D|BNAC08G32950D|BNAC08G11680D|BNAC09G43430D|BNAC08G34050D|BNAC05G22110D|BNAC05G42480D|BNAA09G40820D|BNAA09G50650D|BNAANNG…
GO:0009555	1.5447e-20	101	1269	pollen development	BNAC02G16970D|BNAC06G22910D|BNAA03G16270D|BNAC01G32200D|BNAA02G12590D|BNAC05G09030D|BNAA02G14070D|BNAA02G30010D|BNAANNG03360D|BNAC02G38420D|BNAANNG27960D|BNACNNG32420D|BNAC09G42440D|BNAC07G32300D|BNAC08G05830D|BNAA05G19830D|BNAC07G19460D|BNAC09G48400D|BNAANNG35110D|BNACNNG30570D|BNAA03G36090D|BNAA03G53220D|BNAC05G30810D|BNAC08G49130D|BNAC02G18670D|BNAC02G32730D|BNAA02G17610D|BNAA03G49210D|BNAA09G…
GO:0012511	3.3053e-17	19	43	monolayer-surrounded lipid storage body	BNAA04G15210D|BNAA05G21590D|BNAA03G40390D|BNAC07G31360D|BNAC02G01560D|BNAC04G38160D|BNAC02G01550D|BNAA10G23950D|BNAA03G01150D|BNAANNG06440D|BNACNNG36380D|BNAC02G02780D|BNAANNG06430D|BNAA03G02120D|BNAC05G34600D|BNAA10G30190D|BNACNNG36370D|BNAA03G02140D|BNAANNG00900D
GO:0030154	4.5311e-17	218	4423	cell differentiation	BNAA03G04210D|BNAC07G27490D|BNAC03G03140D|BNAC01G32200D|BNAANNG28600D|BNAC09G43570D|BNAA02G34560D|BNAA02G36550D|BNAC06G09410D|BNACNNG23010D|BNAA07G08200D|BNACNNG62360D|BNAC05G12210D|BNAC08G38400D|BNAC08G11680D|BNAC08G32950D|BNAC09G43430D|BNAC08G34050D|BNAC05G22110D|BNAC05G42480D|BNAA09G50650D|BNAA09G40820D|BNAA09G11290D|BNAA03G36090D|BNAC05G30810D|BNAC09G43940D|BNAC07G49420D|BNAA09G50250D|BNAA07G…
GO:0005811	9.03e-17	19	45	lipid particle	BNAA04G15210D|BNAA05G21590D|BNAA03G40390D|BNAC07G31360D|BNAC02G01560D|BNAC04G38160D|BNAC02G01550D|BNAA10G23950D|BNAA03G01150D|BNAANNG06440D|BNACNNG36380D|BNAC02G02780D|BNAANNG06430D|BNAA03G02120D|BNAC05G34600D|BNAA10G30190D|BNACNNG36370D|BNAA03G02140D|BNAANNG00900D
GO:0022804	1.6294e-16	140	2387	active transmembrane transporter activity	BNAC06G19400D|BNAC09G44170D|BNAC01G32200D|BNAA07G29680D|BNAA04G04020D|BNAC09G46440D|BNAC01G10160D|BNAA01G17620D|BNAA03G52100D|BNAA03G21920D|BNAC06G32880D|BNACNNG13240D|BNAA03G30320D|BNAA03G26380D|BNAC05G48070D|BNAA08G00740D|BNAA05G19830D|BNAC03G48480D|BNAA01G06430D|BNAC08G36710D|BNACNNG73380D|BNAA09G30840D|BNAA09G08760D|BNAA07G19970D|BNAA03G36090D|BNAC05G30810D|BNAA09G34510D|BNAC07G25030D|BNAANNG…
GO:0031224	1.0398e-15	208	4271	intrinsic to membrane	BNAC09G44550D|BNAC06G19400D|BNAA08G26280D|BNAC08G18040D|BNAC09G46440D|BNACNNG00150D|BNAA07G02260D|BNAANNG03360D|BNAA01G17620D|BNAC01G10160D|BNAA05G00220D|BNAC05G34600D|BNAC06G32880D|BNAA08G00740D|BNAANNG37080D|BNAC07G24070D|BNAA09G30840D|BNAA07G19970D|BNAA09G34510D|BNAC07G25030D|BNAANNG03010D|BNAA03G34840D|BNAC04G38160D|BNAA01G10170D|BNAC09G48020D|BNAC04G21390D|BNAA03G14930D|BNAA04G15210D|BNACNNG…
GO:0022892	1.3067e-14	183	3675	substrate-specific transporter activity	BNAC06G19400D|BNAC05G23860D|BNAA09G25640D|BNAA08G26280D|BNAC09G44170D|BNAC01G10590D|BNAC09G42460D|BNAA07G29680D|BNAC01G32200D|BNAA08G16530D|BNAA04G04020D|BNAC09G46440D|BNAC09G45080D|BNAC03G57350D|BNAC01G10160D|BNAA01G17620D|BNACNNG57670D|BNAA03G52100D|BNAC05G12210D|BNAC06G32880D|BNACNNG13240D|BNACNNG78690D|BNAA03G30320D|BNAA03G26380D|BNAC05G48070D|BNAC09G43620D|BNAA08G00740D|BNAA05G19830D|BNAA09G…
GO:0022891	1.6613e-14	164	3165	substrate-specific transmembrane transporter activity	BNAC06G19400D|BNAC05G23860D|BNAA09G25640D|BNAA08G26280D|BNAC09G44170D|BNAC01G10590D|BNAC01G32200D|BNAA07G29680D|BNAC09G42460D|BNAA08G16530D|BNAA04G04020D|BNAC09G46440D|BNAC03G57350D|BNAC01G10160D|BNAA01G17620D|BNAA03G52100D|BNAC05G12210D|BNAC06G32880D|BNACNNG13240D|BNACNNG78690D|BNAA03G30320D|BNAA03G26380D|BNAC05G48070D|BNAC09G43620D|BNAA08G00740D|BNAA05G19830D|BNAA09G40820D|BNAC03G48480D|BNAA01G…
GO:0009653	2.4602e-13	282	6712	anatomical structure morphogenesis	BNAA03G04210D|BNAC07G27490D|BNAC02G16970D|BNAC06G22910D|BNAC03G03140D|BNAC09G49870D|BNAC01G32200D|BNAA02G12590D|BNAC05G09030D|BNAA02G14070D|BNAANNG28600D|BNAC09G43570D|BNAA02G34560D|BNAANNG03360D|BNAA02G36550D|BNAC06G09410D|BNACNNG23010D|BNAA07G08200D|BNACNNG62360D|BNAC05G12210D|BNAA07G12300D|BNAC08G38400D|BNAC08G32950D|BNAC08G11680D|BNAC09G43430D|BNAC08G46220D|BNAC08G34050D|BNAC05G22110D|BNAC05G…
GO:0022857	8.0335e-13	185	3902	transmembrane transporter activity	BNAC06G19400D|BNAC05G23860D|BNAA09G25640D|BNAA08G26280D|BNAC09G44170D|BNAC01G10590D|BNAC09G42460D|BNAA07G29680D|BNAC01G32200D|BNAA08G16530D|BNAA04G04020D|BNAC09G46440D|BNAC03G57350D|BNAC01G10160D|BNAA01G17620D|BNAA02G22170D|BNAA03G52100D|BNAC05G12210D|BNAA03G21920D|BNAC06G32880D|BNACNNG13240D|BNACNNG78690D|BNAA03G30320D|BNAA03G26380D|BNAC05G48070D|BNAC09G43620D|BNAA08G00740D|BNAA05G19830D|BNAA09G…
GO:0005215	8.685e-13	221	4949	transporter activity	BNAC09G38060D|BNAC06G19400D|BNAA09G25640D|BNAA08G26280D|BNAC09G44170D|BNAC03G61940D|BNAC01G32200D|BNAA08G16530D|BNAC09G46440D|BNAC09G45080D|BNAA01G17620D|BNAC01G10160D|BNAC05G12210D|BNAC06G32880D|BNAA03G26380D|BNAC05G48070D|BNAA01G01190D|BNAC09G43620D|BNAA08G00740D|BNAA09G40820D|BNACNNG73380D|BNAA09G30840D|BNAA07G19970D|BNAA03G36090D|BNAA03G47680D|BNAC05G30810D|BNAA09G34510D|BNAC07G25030D|BNAANNG…
GO:0004650	1.3731e-12	32	230	polygalacturonase activity	BNAC01G39620D|BNAA03G30180D|BNAA04G09710D|BNAC04G56090D|BNAA05G32060D|BNAC05G44150D|BNAA06G30420D|BNAC01G39610D|BNAA08G18320D|BNAC05G01430D|BNAC03G58650D|BNAA08G18330D|BNAC05G14980D|BNAC03G18480D|BNAC03G35500D|BNAA10G01390D|BNAA06G16130D|BNAA03G15300D|BNAC07G45750D|BNACNNG48740D|BNAA05G29820D|BNAA08G27230D|BNAC03G58660D|BNAA05G29830D|BNACNNG71300D|BNAC02G38360D|BNAC05G46700D|BNACNNG73190D|BNAC03G…
GO:0065008	1.4121e-12	267	6357	regulation of biological quality	BNAA03G04210D|BNAC07G27490D|BNAC09G44170D|BNAC03G03140D|BNAC01G32200D|BNAC09G46440D|BNAANNG28600D|BNACNNG00150D|BNAA02G34560D|BNAC01G10160D|BNAA02G36550D|BNAA09G12880D|BNAC06G09410D|BNACNNG23010D|BNAA07G08200D|BNACNNG62360D|BNAC05G12210D|BNAC08G38400D|BNACNNG08220D|BNAC08G32950D|BNAC08G11680D|BNAC09G43620D|BNAC05G22110D|BNAC09G50680D|BNAC05G42480D|BNAA09G40820D|BNAA09G50650D|BNAA09G11290D|BNAA03G…
GO:0070505	3.6106e-12	9	10	pollen coat	BNAANNG13740D|BNAA03G02100D|BNAA08G22860D|BNACNNG60890D|BNAA03G02110D|BNAA10G30180D|BNAC03G03140D|BNAA10G23960D|BNAA10G23970D
GO:0009859	3.6106e-12	9	10	pollen hydration	BNAANNG13740D|BNAA03G02100D|BNAA08G22860D|BNACNNG60890D|BNAA03G02110D|BNAA10G30180D|BNAC03G03140D|BNAA10G23960D|BNAA10G23970D
GO:0000003	5.524e-11	324	8372	reproduction	BNAA03G04210D|BNAC07G27490D|BNACNNG64000D|BNAC03G03140D|BNAC09G49870D|BNAC01G32200D|BNAANNG28600D|BNAA02G15750D|BNAC01G36030D|BNAC01G37360D|BNAA02G34560D|BNAA02G36550D|BNAC07G22130D|BNAC06G09410D|BNACNNG23010D|BNAA07G08200D|BNACNNG62360D|BNAC05G12210D|BNAC06G32880D|BNAA07G12300D|BNAC03G18480D|BNAC08G38400D|BNACNNG08220D|BNAC01G41140D|BNAC08G11680D|BNAC09G43430D|BNAC09G48610D|BNAC01G18490D|BNAC05G…
GO:0016021	5.7883e-11	160	3383	integral to membrane	BNAC09G44550D|BNAC06G19400D|BNAA08G26280D|BNAC09G40960D|BNAA04G29550D|BNAA07G29680D|BNAC08G18040D|BNAA04G04020D|BNAC05G49300D|BNAC09G46440D|BNACNNG00150D|BNAC09G48110D|BNAC03G57350D|BNAC09G45620D|BNAA07G02260D|BNAC01G10160D|BNAA01G17620D|BNAA02G22170D|BNAA05G00220D|BNAA03G52100D|BNAC05G34600D|BNAC06G32880D|BNACNNG13240D|BNAA01G13340D|BNAC07G31360D|BNAA08G00740D|BNAC03G48480D|BNAA01G06430D|BNAC08G…
GO:0005402	7.2231e-11	40	405	cation:sugar symporter activity	BNAA09G44150D|BNAC05G45870D|BNAA01G19430D|BNAA07G29680D|BNAA04G04020D|BNAA09G32040D|BNAC03G33320D|BNAC01G10160D|BNAA03G25570D|BNAC06G03490D|BNAA07G33390D|BNAC06G32880D|BNAC06G37940D|BNACNNG13240D|BNAA03G26380D|BNAC09G41660D|BNAA06G28180D|BNAA08G28920D|BNAA03G53530D|BNAA03G20150D|BNAANNG41630D|BNAC03G61910D|BNAC09G09040D|BNAC02G20830D|BNAA02G22180D|BNAA08G15350D|BNAC02G30200D|BNAC06G39760D|BNAC04G…
GO:0005351	7.2231e-11	40	405	sugar:hydrogen symporter activity	BNAA09G44150D|BNAC05G45870D|BNAA01G19430D|BNAA07G29680D|BNAA04G04020D|BNAA09G32040D|BNAC03G33320D|BNAC01G10160D|BNAA03G25570D|BNAC06G03490D|BNAA07G33390D|BNAC06G32880D|BNAC06G37940D|BNACNNG13240D|BNAA03G26380D|BNAC09G41660D|BNAA06G28180D|BNAA08G28920D|BNAA03G53530D|BNAA03G20150D|BNAANNG41630D|BNAC03G61910D|BNAC09G09040D|BNAC02G20830D|BNAA02G22180D|BNAA08G15350D|BNAC02G30200D|BNAC06G39760D|BNAC04G…
GO:0015295	7.2231e-11	40	405	solute:hydrogen symporter activity	BNAA09G44150D|BNAC05G45870D|BNAA01G19430D|BNAA07G29680D|BNAA04G04020D|BNAA09G32040D|BNAC03G33320D|BNAC01G10160D|BNAA03G25570D|BNAC06G03490D|BNAA07G33390D|BNAC06G32880D|BNAC06G37940D|BNACNNG13240D|BNAA03G26380D|BNAC09G41660D|BNAA06G28180D|BNAA08G28920D|BNAA03G53530D|BNAA03G20150D|BNAANNG41630D|BNAC03G61910D|BNAC09G09040D|BNAC02G20830D|BNAA02G22180D|BNAA08G15350D|BNAC02G30200D|BNAC06G39760D|BNAC04G…
GO:0051704	5.0877e-10	292	7512	multi-organism process	BNAA03G04210D|BNAC07G27490D|BNACNNG64000D|BNAC09G44170D|BNAC03G03140D|BNAA07G05450D|BNAA03G16270D|BNAC01G32200D|BNAC07G38860D|BNAANNG28600D|BNAC04G50800D|BNAA02G34560D|BNAA02G36550D|BNAA09G12880D|BNAC06G09410D|BNACNNG23010D|BNAA07G08200D|BNACNNG62360D|BNAC05G12210D|BNAC06G32880D|BNAC08G38400D|BNAC01G41140D|BNAA07G38980D|BNAC08G11680D|BNAC09G48610D|BNAC03G39310D|BNAC01G18490D|BNAC09G50640D|BNAC05G…
GO:0016798	6.3279e-10	84	1426	hydrolase activity, acting on glycosyl bonds	BNAA03G46570D|BNAC01G39620D|BNAA03G30180D|BNAA04G09710D|BNAA05G32060D|BNAC05G44150D|BNAA09G08040D|BNACNNG74120D|BNAC01G39610D|BNAA08G18320D|BNAA09G23550D|BNAC03G19970D|BNAC07G38860D|BNAA06G37410D|BNAA09G12880D|BNAC09G50670D|BNAC03G58650D|BNAC09G41970D|BNAA08G18330D|BNAANNG23500D|BNAA01G02230D|BNAA01G31380D|BNAA01G31200D|BNAC03G18480D|BNAA04G01370D|BNAA10G01390D|BNAC09G13230D|BNAA03G16550D|BNAC02G…
GO:0015662	1.5498e-09	29	249	ATPase activity, coupled to transmembrane movement of ions, phosphorylative mechanism	BNAA07G35430D|BNAC02G30940D|BNAC06G19400D|BNAA09G25960D|BNAC08G34690D|BNAC01G32200D|BNAC03G74390D|BNAC09G47330D|BNAA07G36130D|BNAC05G23590D|BNAC06G40340D|BNAA09G42240D|BNAANNG24780D|BNAC07G02460D|BNAA08G00740D|BNAA05G19820D|BNAC07G02470D|BNAA05G19830D|BNAC03G48480D|BNAA01G06430D|BNAC01G08280D|BNAC03G41960D|BNAA01G25310D|BNAC05G05360D|BNAA07G19970D|BNAA03G36090D|BNAC05G30810D|BNAA03G38140D|BNAANNG…
GO:0015144	1.5498e-09	45	548	carbohydrate transmembrane transporter activity	BNAA09G44150D|BNAC05G45870D|BNAA01G19430D|BNAA07G29680D|BNAA08G16530D|BNAA04G04020D|BNAA08G25260D|BNAA09G32040D|BNAC03G33320D|BNAC01G10160D|BNAA03G25570D|BNAC06G03490D|BNAC09G40390D|BNAA07G33390D|BNAC06G32880D|BNAC06G37940D|BNACNNG13240D|BNAA03G26380D|BNAC09G41660D|BNAA06G28180D|BNAA08G28920D|BNAA03G53530D|BNAA03G20150D|BNAANNG41630D|BNAC03G61910D|BNAC09G09040D|BNAC02G20830D|BNAA02G22180D|BNAC06G…
GO:0045177	2.5848e-09	17	83	apical part of cell	BNAA02G31020D|BNAC08G11680D|BNAC08G32950D|BNAC07G27490D|BNAC08G22710D|BNAC07G32180D|BNAA09G31890D|BNAA03G46810D|BNAA03G41290D|BNAA05G26830D|BNAC05G40860D|BNAC07G39030D|BNAA10G19030D|BNACNNG23010D|BNAA06G29230D|BNACNNG35340D|BNAA08G14690D
GO:0004553	3.0544e-09	79	1348	hydrolase activity, hydrolyzing O-glycosyl compounds	BNAA03G46570D|BNAC01G39620D|BNAA03G30180D|BNAA04G09710D|BNAA05G32060D|BNAC05G44150D|BNAA09G08040D|BNACNNG74120D|BNAC01G39610D|BNAA08G18320D|BNAA09G23550D|BNAC03G19970D|BNAC07G38860D|BNAA06G37410D|BNAA09G12880D|BNAC03G58650D|BNAA08G18330D|BNAANNG23500D|BNAA01G02230D|BNAA01G31380D|BNAA01G31200D|BNAC03G18480D|BNAA04G01370D|BNAA10G01390D|BNAC09G13230D|BNAA03G16550D|BNAC02G23330D|BNAA03G15300D|BNAC07G…
GO:0008289	3.8357e-09	62	942	lipid binding	BNAA03G52460D|BNAANNG13740D|BNAA08G11810D|BNAC02G16970D|BNAC02G01560D|BNAC03G03140D|BNAA03G46810D|BNAA10G11240D|BNAC02G01550D|BNAA02G12590D|BNAA03G41380D|BNAA08G22710D|BNAC08G17860D|BNAANNG03360D|BNAC06G27820D|BNAA10G23960D|BNAC04G30640D|BNAA10G23970D|BNAANNG04370D|BNAC08G11680D|BNAA01G15110D|BNAC07G32300D|BNAC09G53320D|BNAC07G39030D|BNAC09G48400D|BNAC04G11050D|BNAA10G30180D|BNAA10G30190D|BNAA03G…
GO:0003006	6.2431e-09	293	7732	reproductive developmental process	BNAA03G04210D|BNAC07G27490D|BNAC03G03140D|BNAC09G49870D|BNAC01G32200D|BNAANNG28600D|BNAC01G36030D|BNAA02G15750D|BNAC01G37360D|BNAA02G34560D|BNAA02G36550D|BNAC07G22130D|BNAC06G09410D|BNACNNG23010D|BNAA07G08200D|BNACNNG62360D|BNAC05G12210D|BNAA07G12300D|BNAC03G18480D|BNAC08G38400D|BNACNNG08220D|BNAC08G11680D|BNAC09G43430D|BNAC09G48610D|BNAC05G22110D|BNAC05G42480D|BNAC09G46370D|BNAC07G22530D|BNAA09G…
GO:0051119	9.6248e-09	41	498	sugar transmembrane transporter activity	BNAA09G44150D|BNAC05G45870D|BNAA01G19430D|BNAA07G29680D|BNAA04G04020D|BNAA09G32040D|BNAC03G33320D|BNAC01G10160D|BNAA03G25570D|BNAC06G03490D|BNAC09G40390D|BNAA07G33390D|BNAC06G32880D|BNAC06G37940D|BNACNNG13240D|BNAA03G26380D|BNAC09G41660D|BNAA06G28180D|BNAA08G28920D|BNAA03G53530D|BNAA03G20150D|BNAANNG41630D|BNAC03G61910D|BNAC09G09040D|BNAC02G20830D|BNAA02G22180D|BNAA08G15350D|BNAC02G30200D|BNAC06G…
GO:0022414	9.6248e-09	307	8220	reproductive process	BNAA03G04210D|BNAC07G27490D|BNACNNG64000D|BNAC03G03140D|BNAC09G49870D|BNAC01G32200D|BNAANNG28600D|BNAA02G15750D|BNAC01G36030D|BNAC01G37360D|BNAA02G34560D|BNAA02G36550D|BNAC07G22130D|BNAC06G09410D|BNACNNG23010D|BNAA07G08200D|BNACNNG62360D|BNAC05G12210D|BNAC06G32880D|BNAA07G12300D|BNAC03G18480D|BNAC08G38400D|BNACNNG08220D|BNAC01G41140D|BNAC08G11680D|BNAC09G43430D|BNAC09G48610D|BNAC01G18490D|BNAC05G…
GO:0016787	1.2713e-08	384	10782	hydrolase activity	BNACNNG55000D|BNAA04G09710D|BNAC09G47380D|BNAC06G19400D|BNAC01G23390D|BNAC05G44150D|BNAA09G08040D|BNAA03G49630D|BNAA07G05450D|BNAA05G01040D|BNAC01G32200D|BNAA06G05060D|BNAC07G38860D|BNACNNG60360D|BNACNNG47680D|BNAC03G69220D|BNAC03G61960D|BNAA02G34560D|BNAA06G37410D|BNAC07G22130D|BNAA09G12880D|BNAC03G07770D|BNAC03G58650D|BNAC07G33540D|BNAC09G41970D|BNAC09G02010D|BNAANNG23500D|BNAA01G31380D|BNAC03G…
GO:0046943	1.3957e-08	33	347	carboxylic acid transmembrane transporter activity	BNAC01G03360D|BNAC09G44170D|BNAA02G29580D|BNAC07G11200D|BNAANNG11580D|BNAC02G37630D|BNAC05G21130D|BNAC08G25600D|BNAA07G29420D|BNAA07G09040D|BNAUNNG00510D|BNAA01G17620D|BNAA03G30310D|BNAA05G25770D|BNACNNG65650D|BNAA04G22360D|BNAC06G42450D|BNAA03G30320D|BNAA09G34640D|BNAC05G48070D|BNAA07G15490D|BNAA03G30330D|BNAA09G28110D|BNAA06G35110D|BNACNNG67440D|BNAC04G01690D|BNAC01G21960D|BNAC05G39680D|BNAC06G…
GO:0045471	1.4842e-08	6	6	response to ethanol	BNAA07G02390D|BNAA02G36550D|BNAA09G09400D|BNAC07G06960D|BNAA06G25450D|BNAA06G25460D
GO:0048229	1.58e-08	104	2063	gametophyte development	BNAC02G16970D|BNAC06G22910D|BNAA03G16270D|BNAC01G32200D|BNAA02G12590D|BNAC05G09030D|BNAA02G14070D|BNAA02G30010D|BNAANNG03360D|BNAC02G38420D|BNAANNG27960D|BNAC09G43430D|BNACNNG32420D|BNAC09G42440D|BNAC07G32300D|BNAC08G05830D|BNAA05G19830D|BNAC07G19460D|BNAC09G48400D|BNAANNG35110D|BNACNNG30570D|BNAA03G36090D|BNAA03G53220D|BNAC05G30810D|BNAC08G49130D|BNAC02G18670D|BNAC02G32730D|BNAA02G17610D|BNAA03G…
GO:0015075	1.7457e-08	111	2260	ion transmembrane transporter activity	BNAC06G19400D|BNAC09G44170D|BNAC01G32200D|BNAA07G29680D|BNAC09G42460D|BNAA04G04020D|BNAC09G46440D|BNAC01G10160D|BNAA03G52100D|BNAC05G12210D|BNACNNG78690D|BNACNNG13240D|BNAC06G32880D|BNAA03G26380D|BNAC05G48070D|BNAC09G43620D|BNAA08G00740D|BNAA05G19830D|BNAA09G40820D|BNAC03G48480D|BNAC08G36710D|BNAA01G06430D|BNACNNG73380D|BNAA09G08760D|BNAA09G30840D|BNAA07G19970D|BNAA03G36090D|BNAC05G30810D|BNAA09G…
GO:0015629	3.2487e-08	25	216	actin cytoskeleton	BNAA03G47540D|BNAA09G15850D|BNAC09G16350D|BNAA08G26800D|BNAUNNG05320D|BNAC07G35610D|BNAA06G05060D|BNAA08G13460D|BNAC03G77670D|BNAA09G14930D|BNAA10G07470D|BNAA09G10010D|BNACNNG08890D|BNAC09G15560D|BNACNNG13620D|BNAA08G31000D|BNAC02G15240D|BNAA10G00230D|BNAC09G10060D|BNAC05G00310D|BNAC01G17460D|BNAA09G50650D|BNAC07G39790D|BNACNNG75650D|BNAA01G14820D
GO:0030705	3.8976e-08	30	306	cytoskeleton-dependent intracellular transport	BNAA01G02140D|BNAA09G15850D|BNAC03G60370D|BNAA04G16810D|BNAA08G16720D|BNAA04G06750D|BNAC08G22710D|BNAC09G16350D|BNAA09G31890D|BNAA08G26800D|BNAUNNG05320D|BNAA06G05060D|BNAC02G11010D|BNACNNG10300D|BNAA03G41290D|BNAA04G05320D|BNAC04G16210D|BNAC09G33580D|BNACNNG35340D|BNAC04G31430D|BNAA02G07920D|BNAC03G12580D|BNACNNG14930D|BNAC07G32180D|BNAC08G33320D|BNAA08G00740D|BNAA09G50650D|BNAA09G40820D|BNAA03G…
GO:0030048	3.8976e-08	30	306	actin filament-based movement	BNAA01G02140D|BNAA09G15850D|BNAC03G60370D|BNAA04G16810D|BNAA08G16720D|BNAA04G06750D|BNAC08G22710D|BNAC09G16350D|BNAA09G31890D|BNAA08G26800D|BNAUNNG05320D|BNAA06G05060D|BNAC02G11010D|BNACNNG10300D|BNAA03G41290D|BNAA04G05320D|BNAC04G16210D|BNAC09G33580D|BNACNNG35340D|BNAC04G31430D|BNAA02G07920D|BNAC03G12580D|BNACNNG14930D|BNAC07G32180D|BNAC08G33320D|BNAA08G00740D|BNAA09G50650D|BNAA09G40820D|BNAA03G…
GO:0010876	4.0606e-08	64	1054	lipid localization	BNAANNG13740D|BNAA03G52460D|BNAA08G11810D|BNAC02G16970D|BNAC02G01560D|BNAC03G03140D|BNAC09G49870D|BNAC02G01550D|BNAA02G12590D|BNAA08G22710D|BNAA03G41380D|BNAC08G17860D|BNAANNG03360D|BNAC02G23180D|BNAC06G27820D|BNAA10G23960D|BNAC04G30640D|BNAC05G34600D|BNAA10G23970D|BNAANNG04370D|BNAC07G31360D|BNAC07G32300D|BNAA08G00740D|BNAA02G19810D|BNAC09G48400D|BNAC04G11050D|BNAA10G30180D|BNAA10G30190D|BNAA03G…
GO:0005342	5.1849e-08	33	367	organic acid transmembrane transporter activity	BNAC01G03360D|BNAC09G44170D|BNAA02G29580D|BNAC07G11200D|BNAANNG11580D|BNAC02G37630D|BNAC05G21130D|BNAC08G25600D|BNAA07G29420D|BNAA07G09040D|BNAUNNG00510D|BNAA01G17620D|BNAA03G30310D|BNAA05G25770D|BNACNNG65650D|BNAA04G22360D|BNAC06G42450D|BNAA03G30320D|BNAA09G34640D|BNAC05G48070D|BNAA07G15490D|BNAA03G30330D|BNAA09G28110D|BNAA06G35110D|BNACNNG67440D|BNAC04G01690D|BNAC01G21960D|BNAC05G39680D|BNAC06G…
GO:0015294	6.1341e-08	40	512	solute:cation symporter activity	BNAA09G44150D|BNAC05G45870D|BNAA01G19430D|BNAA07G29680D|BNAA04G04020D|BNAA09G32040D|BNAC03G33320D|BNAC01G10160D|BNAA03G25570D|BNAC06G03490D|BNAA07G33390D|BNAC06G32880D|BNAC06G37940D|BNACNNG13240D|BNAA03G26380D|BNAC09G41660D|BNAA06G28180D|BNAA08G28920D|BNAA03G53530D|BNAA03G20150D|BNAANNG41630D|BNAC03G61910D|BNAC09G09040D|BNAC02G20830D|BNAA02G22180D|BNAA08G15350D|BNAC02G30200D|BNAC06G39760D|BNAC04G…
GO:0015293	6.7635e-08	40	514	symporter activity	BNAA09G44150D|BNAC05G45870D|BNAA01G19430D|BNAA07G29680D|BNAA04G04020D|BNAA09G32040D|BNAC03G33320D|BNAC01G10160D|BNAA03G25570D|BNAC06G03490D|BNAA07G33390D|BNAC06G32880D|BNAC06G37940D|BNACNNG13240D|BNAA03G26380D|BNAC09G41660D|BNAA06G28180D|BNAA08G28920D|BNAA03G53530D|BNAA03G20150D|BNAANNG41630D|BNAC03G61910D|BNAC09G09040D|BNAC02G20830D|BNAA02G22180D|BNAA08G15350D|BNAC02G30200D|BNAC06G39760D|BNAC04G…
GO:0015171	1.0706e-07	27	265	amino acid transmembrane transporter activity	BNAC01G03360D|BNAA02G29580D|BNAC07G11200D|BNAANNG11580D|BNAC02G37630D|BNAC08G25600D|BNAA07G29420D|BNAC05G21130D|BNAA07G09040D|BNAA01G17620D|BNAA05G25770D|BNACNNG65650D|BNAA04G22360D|BNAC06G42450D|BNAA09G34640D|BNAC05G48070D|BNAA07G15490D|BNAA09G28110D|BNAA06G35110D|BNACNNG67440D|BNAC04G01690D|BNAC01G21960D|BNAC05G39680D|BNAC06G32620D|BNAA02G02570D|BNAA05G02050D|BNAC04G46120D
GO:0016298	1.0923e-07	37	460	lipase activity	BNAC09G54530D|BNACNNG55000D|BNAA07G10050D|BNAC07G48520D|BNAA08G02520D|BNAA04G06750D|BNAA10G19480D|BNAC03G72360D|BNACNNG55570D|BNAC05G15630D|BNAC05G15620D|BNACNNG55560D|BNAC07G13170D|BNAC03G69220D|BNAA01G00810D|BNAA08G04540D|BNAA02G17590D|BNAA05G35700D|BNAC06G09820D|BNAC04G13330D|BNAA02G17580D|BNAANNG00900D|BNAANNG18990D|BNACNNG26820D|BNACNNG14930D|BNAA10G28020D|BNAC02G23350D|BNAC02G23340D|BNAA03G…
GO:0048646	1.9352e-07	72	1304	anatomical structure formation involved in morphogenesis	BNAC02G16970D|BNAA09G15850D|BNAC06G22910D|BNAC01G32200D|BNAA02G12590D|BNAC05G09030D|BNAA02G30010D|BNAA02G14070D|BNAA03G41380D|BNAANNG03360D|BNAC02G38420D|BNAA02G36550D|BNAA06G31300D|BNAC06G27820D|BNAA09G08360D|BNAANNG04370D|BNAA06G25460D|BNAA08G28920D|BNACNNG38240D|BNAC02G23330D|BNAA09G09400D|BNAC07G32300D|BNAA02G21990D|BNAC08G05830D|BNAC02G23350D|BNAA05G19830D|BNAC02G23340D|BNAC09G48400D|BNACNNG…
GO:0070382	2.2778e-07	7	12	exocytic vesicle	BNAC08G11680D|BNAC07G39030D|BNACNNG23010D|BNAA03G46810D|BNAA05G26830D|BNAA08G14690D|BNAC05G40860D
GO:0015291	3.7256e-07	66	1171	secondary active transmembrane transporter activity	BNAA09G44150D|BNAC05G45870D|BNAC09G44170D|BNAA10G09580D|BNAA07G29680D|BNAA04G04020D|BNAC09G46440D|BNAC01G09770D|BNAC01G10160D|BNAC01G06010D|BNAA03G30310D|BNAA03G52100D|BNAC02G07510D|BNAC06G32880D|BNACNNG13240D|BNAA03G30320D|BNAA03G26380D|BNAC09G41660D|BNAA06G28180D|BNAA08G28920D|BNAA02G22180D|BNAA08G15350D|BNAC08G36710D|BNACNNG73380D|BNAA09G30840D|BNAA09G08760D|BNAA02G18690D|BNAC02G24710D|BNAA09G…
GO:0001676	4.6351e-07	17	117	long-chain fatty acid metabolic process	BNAC05G37450D|BNAA07G22570D|BNAC03G39310D|BNAC02G13160D|BNAC06G34480D|BNAA03G16270D|BNAC02G28920D|BNAA03G57540D|BNAA04G18360D|BNAA09G22150D|BNAA02G16520D|BNACNNG30700D|BNAC02G22330D|BNAC03G19540D|BNAA02G21860D|BNAC09G26090D|BNAA07G38980D
GO:0007338	4.6415e-07	7	13	single fertilization	BNAC03G41960D|BNAA01G25310D|BNAA03G36090D|BNAC05G30810D|BNAC01G32200D|BNAA05G19820D|BNAA05G19830D
GO:0019953	6.2358e-07	55	911	sexual reproduction	BNAANNG13740D|BNAA07G10050D|BNAA01G02140D|BNAC02G01560D|BNAC03G03140D|BNAA09G42920D|BNAC01G32200D|BNAC02G01550D|BNAC08G08680D|BNAA10G23960D|BNAA06G17390D|BNAA10G23970D|BNAC09G43430D|BNAC02G23330D|BNACNNG32420D|BNACNNG15220D|BNAA09G03470D|BNAC02G23350D|BNAA05G19830D|BNAC02G23340D|BNAC09G21480D|BNAA03G36090D|BNAA10G30180D|BNAA03G53220D|BNAC05G30810D|BNAA10G30190D|BNAA03G02140D|BNACNNG60890D|BNAA02G…
GO:0008324	6.3997e-07	85	1695	cation transmembrane transporter activity	BNAA07G35430D|BNAC06G19400D|BNAA09G44150D|BNAC05G45870D|BNAA10G09580D|BNAC09G42460D|BNAA07G29680D|BNAC01G32200D|BNAA04G04020D|BNAC02G43190D|BNAC01G09770D|BNAC01G10160D|BNAC05G12210D|BNAA07G36130D|BNAC02G07510D|BNAC05G23590D|BNAC06G32880D|BNACNNG13240D|BNAA03G26380D|BNAC09G41660D|BNAA06G28180D|BNAC05G48070D|BNAA08G28920D|BNAC09G43620D|BNAA05G19830D|BNAA02G22180D|BNAA08G15350D|BNAA09G40820D|BNAC03G…
GO:0006754	7.9887e-07	28	312	ATP biosynthetic process	BNAA07G35430D|BNAC06G19400D|BNAA09G25960D|BNAC08G34690D|BNAC01G32200D|BNAC03G74390D|BNAC09G47330D|BNAA07G36130D|BNAC05G23590D|BNAC06G40340D|BNAA09G42240D|BNAC09G43620D|BNAANNG24780D|BNAC07G02460D|BNAA05G19820D|BNAC07G02470D|BNAA05G19830D|BNAA01G06430D|BNAC03G48480D|BNAC01G08280D|BNAC03G41960D|BNAA01G25310D|BNAC05G05360D|BNAA07G19970D|BNAA03G36090D|BNAC05G30810D|BNAA03G38140D|BNAANNG31630D
GO:0003824	9.2188e-07	930	30718	catalytic activity	BNAC09G47380D|BNAC01G18980D|BNAC06G19400D|BNAC05G44150D|BNAANNG19060D|BNAC06G22910D|BNAC01G37680D|BNAC08G05440D|BNAA06G05060D|BNAC03G69220D|BNAC03G58650D|BNACNNG08220D|BNAC09G47360D|BNAC01G41140D|BNAC09G48610D|BNAA09G50270D|BNAC07G20120D|BNAC09G39680D|BNAC04G37010D|BNAA03G47680D|BNAA06G30120D|BNAC09G46740D|BNACNNG02460D|BNACNNG56140D|BNAC09G43030D|BNAC03G34350D|BNAA03G19400D|BNAC02G05080D|BNAC09G…
GO:0005092	9.5366e-07	10	37	GDP-dissociation inhibitor activity	BNAA03G55960D|BNAA06G38240D|BNAC02G00820D|BNAC08G30140D|BNAA10G22480D|BNAC05G49450D|BNAA03G60520D|BNAA09G38180D|BNAC03G03850D|BNAC09G47050D
GO:0046470	1.0281e-06	12	58	phosphatidylcholine metabolic process	BNAANNG18990D|BNAC06G11440D|BNAC03G69220D|BNAC05G37480D|BNAA06G03670D|BNAC06G02100D|BNAA01G28480D|BNAA05G23710D|BNAC02G13150D|BNAA05G35700D|BNAC06G09820D|BNACNNG55290D
GO:0005275	1.0305e-06	27	297	amine transmembrane transporter activity	BNAC01G03360D|BNAA02G29580D|BNAC07G11200D|BNAANNG11580D|BNAC02G37630D|BNAC08G25600D|BNAA07G29420D|BNAC05G21130D|BNAA07G09040D|BNAA01G17620D|BNAA05G25770D|BNACNNG65650D|BNAA04G22360D|BNAC06G42450D|BNAA09G34640D|BNAC05G48070D|BNAA07G15490D|BNAA09G28110D|BNAA06G35110D|BNACNNG67440D|BNAC04G01690D|BNAC01G21960D|BNAC05G39680D|BNAC06G32620D|BNAA02G02570D|BNAA05G02050D|BNAC04G46120D
GO:0016820	1.5471e-06	48	767	hydrolase activity, acting on acid anhydrides, catalyzing transmembrane movement of substances	BNAA07G35430D|BNAC02G30940D|BNACNNG20520D|BNAA04G17140D|BNAC06G19400D|BNAC06G18370D|BNAA09G25960D|BNAA03G48580D|BNAC08G34690D|BNAA03G43560D|BNAC03G74390D|BNAC01G32200D|BNAC01G19560D|BNAC09G47330D|BNAC05G01280D|BNAA05G07190D|BNAA07G36130D|BNAC05G23590D|BNAA03G21920D|BNAA04G03860D|BNAC06G40340D|BNAA09G42240D|BNAANNG24780D|BNAA08G27160D|BNAC07G02460D|BNAA08G00740D|BNAA05G19820D|BNAA01G16410D|BNAA07G…
GO:0030599	1.5471e-06	34	447	pectinesterase activity	BNAA10G23870D|BNAC09G48600D|BNAC04G21470D|BNAA10G23860D|BNAC01G16500D|BNAC04G00460D|BNAC07G20950D|BNAC04G51500D|BNAC03G34350D|BNACNNG66900D|BNAC08G32060D|BNAA09G39730D|BNACNNG57640D|BNAC09G02010D|BNAC02G32920D|BNAA06G35700D|BNAC05G06890D|BNAA05G00810D|BNAA04G27250D|BNAC08G42010D|BNAANNG36170D|BNAC04G00440D|BNACNNG76410D|BNAC03G72420D|BNAC07G19790D|BNAA06G06610D|BNAA03G21590D|BNAA01G14010D|BNAA09G…
GO:0043492	1.8343e-06	47	748	ATPase activity, coupled to movement of substances	BNAA07G35430D|BNAC02G30940D|BNACNNG20520D|BNAA04G17140D|BNAC06G19400D|BNAC06G18370D|BNAA09G25960D|BNAA03G48580D|BNAC08G34690D|BNAA03G43560D|BNAC03G74390D|BNAC01G32200D|BNAC01G19560D|BNAC09G47330D|BNAC05G01280D|BNAA05G07190D|BNAA07G36130D|BNAC05G23590D|BNAA03G21920D|BNAA04G03860D|BNAC06G40340D|BNAA09G42240D|BNAANNG24780D|BNAA08G27160D|BNAC07G02460D|BNAA08G00740D|BNAA05G19820D|BNAA01G16410D|BNAA07G…
GO:0042626	1.8343e-06	47	748	ATPase activity, coupled to transmembrane movement of substances	BNAA07G35430D|BNAC02G30940D|BNACNNG20520D|BNAA04G17140D|BNAC06G19400D|BNAC06G18370D|BNAA09G25960D|BNAA03G48580D|BNAC08G34690D|BNAA03G43560D|BNAC03G74390D|BNAC01G32200D|BNAC01G19560D|BNAC09G47330D|BNAC05G01280D|BNAA05G07190D|BNAA07G36130D|BNAC05G23590D|BNAA03G21920D|BNAA04G03860D|BNAC06G40340D|BNAA09G42240D|BNAANNG24780D|BNAA08G27160D|BNAC07G02460D|BNAA08G00740D|BNAA05G19820D|BNAA01G16410D|BNAA07G…
GO:0032794	2.3142e-06	5	6	GTPase activating protein binding	BNAC08G22710D|BNAC07G32180D|BNAA09G31890D|BNACNNG35340D|BNAA03G41290D
GO:0019915	2.6795e-06	31	394	lipid storage	BNAANNG13740D|BNAA05G21590D|BNACNNG60890D|BNAC02G27940D|BNAA03G02110D|BNAC02G01560D|BNAC03G03140D|BNAC09G49870D|BNAC04G38160D|BNAC02G01550D|BNAA03G02100D|BNAA08G22860D|BNAC02G23180D|BNAA10G23960D|BNAA03G02120D|BNAC05G34600D|BNAA10G23970D|BNAA04G15210D|BNAA03G40390D|BNAC07G31360D|BNAA02G19810D|BNAA02G20410D|BNAA10G23950D|BNACNNG36380D|BNAANNG06440D|BNAA10G30180D|BNAANNG06430D|BNAANNG02790D|BNAA10G…
GO:0009201	2.7377e-06	28	333	ribonucleoside triphosphate biosynthetic process	BNAA07G35430D|BNAC06G19400D|BNAA09G25960D|BNAC08G34690D|BNAC01G32200D|BNAC03G74390D|BNAC09G47330D|BNAA07G36130D|BNAC05G23590D|BNAC06G40340D|BNAA09G42240D|BNAC09G43620D|BNAANNG24780D|BNAC07G02460D|BNAA05G19820D|BNAC07G02470D|BNAA05G19830D|BNAA01G06430D|BNAC03G48480D|BNAC01G08280D|BNAC03G41960D|BNAA01G25310D|BNAC05G05360D|BNAA07G19970D|BNAA03G36090D|BNAC05G30810D|BNAA03G38140D|BNAANNG31630D
GO:0009206	2.7377e-06	28	333	purine ribonucleoside triphosphate biosynthetic process	BNAA07G35430D|BNAC06G19400D|BNAA09G25960D|BNAC08G34690D|BNAC01G32200D|BNAC03G74390D|BNAC09G47330D|BNAA07G36130D|BNAC05G23590D|BNAC06G40340D|BNAA09G42240D|BNAC09G43620D|BNAANNG24780D|BNAC07G02460D|BNAA05G19820D|BNAC07G02470D|BNAA05G19830D|BNAA01G06430D|BNAC03G48480D|BNAC01G08280D|BNAC03G41960D|BNAA01G25310D|BNAC05G05360D|BNAA07G19970D|BNAA03G36090D|BNAC05G30810D|BNAA03G38140D|BNAANNG31630D
GO:0009145	2.7377e-06	28	333	purine nucleoside triphosphate biosynthetic process	BNAA07G35430D|BNAC06G19400D|BNAA09G25960D|BNAC08G34690D|BNAC01G32200D|BNAC03G74390D|BNAC09G47330D|BNAA07G36130D|BNAC05G23590D|BNAC06G40340D|BNAA09G42240D|BNAC09G43620D|BNAANNG24780D|BNAC07G02460D|BNAA05G19820D|BNAC07G02470D|BNAA05G19830D|BNAA01G06430D|BNAC03G48480D|BNAC01G08280D|BNAC03G41960D|BNAA01G25310D|BNAC05G05360D|BNAA07G19970D|BNAA03G36090D|BNAC05G30810D|BNAA03G38140D|BNAANNG31630D
GO:0042439	3.1414e-06	13	77	ethanolamine and derivative metabolic process	BNAANNG18990D|BNAC06G11440D|BNAC02G13150D|BNACNNG55290D|BNAC03G69220D|BNAC05G37480D|BNAA06G03670D|BNAC06G02100D|BNAA05G35700D|BNAA05G23710D|BNAA01G28480D|BNAC02G43130D|BNAC06G09820D
GO:0009142	3.8848e-06	28	339	nucleoside triphosphate biosynthetic process	BNAA07G35430D|BNAC06G19400D|BNAA09G25960D|BNAC08G34690D|BNAC01G32200D|BNAC03G74390D|BNAC09G47330D|BNAA07G36130D|BNAC05G23590D|BNAC06G40340D|BNAA09G42240D|BNAC09G43620D|BNAANNG24780D|BNAC07G02460D|BNAA05G19820D|BNAC07G02470D|BNAA05G19830D|BNAA01G06430D|BNAC03G48480D|BNAC01G08280D|BNAC03G41960D|BNAA01G25310D|BNAC05G05360D|BNAA07G19970D|BNAA03G36090D|BNAC05G30810D|BNAA03G38140D|BNAANNG31630D
GO:0005884	9.5858e-06	10	47	actin filament	BNAA03G47540D|BNAC07G39790D|BNAA09G14930D|BNAA10G07470D|BNAC02G15240D|BNACNNG75650D|BNAA01G14820D|BNAC09G15560D|BNAA08G31000D|BNAC01G17460D
GO:0042625	9.691e-06	29	376	ATPase activity, coupled to transmembrane movement of ions	BNAA07G35430D|BNAC02G30940D|BNAC06G19400D|BNAA09G25960D|BNAC08G34690D|BNAC01G32200D|BNAC03G74390D|BNAC09G47330D|BNAA07G36130D|BNAC05G23590D|BNAC06G40340D|BNAA09G42240D|BNAANNG24780D|BNAC07G02460D|BNAA08G00740D|BNAA05G19820D|BNAC07G02470D|BNAA05G19830D|BNAC03G48480D|BNAA01G06430D|BNAC01G08280D|BNAC03G41960D|BNAA01G25310D|BNAC05G05360D|BNAA07G19970D|BNAA03G36090D|BNAC05G30810D|BNAA03G38140D|BNAANNG…
GO:0016831	1.0396e-05	23	255	carboxy-lyase activity	BNAA05G22490D|BNAA07G24440D|BNAC03G07500D|BNAC06G25590D|BNAC05G38590D|BNAA10G11230D|BNAC09G40620D|BNACNNG03960D|BNAC09G53330D|BNAC06G18610D|BNAC01G34660D|BNAA01G27830D|BNAA06G24600D|BNACNNG52860D|BNAA05G24610D|BNAANNG27540D|BNAA03G05780D|BNAC09G41900D|BNACNNG13230D|BNAC05G35750D|BNAC08G36370D|BNAANNG13920D|BNAC09G44740D
GO:0055069	1.5179e-05	16	134	zinc ion homeostasis	BNAA09G42240D|BNAC08G34690D|BNAC07G02460D|BNAC01G32200D|BNAA05G19820D|BNAC07G02470D|BNAA05G19830D|BNAA01G06430D|BNAC03G48480D|BNAC03G41960D|BNAC01G08280D|BNAA01G25310D|BNAA03G36090D|BNAA07G36130D|BNAC05G30810D|BNAANNG31630D
GO:0016020	1.5213e-05	720	23477	membrane	BNAC09G44550D|BNAC09G38060D|BNAA02G29070D|BNAC07G27490D|BNAC01G18980D|BNAC06G19400D|BNAA09G25640D|BNAANNG19060D|BNAC09G44170D|BNAA07G05450D|BNAA05G01040D|BNAC01G32200D|BNAC09G46440D|BNAA04G19180D|BNAA10G08330D|BNAC03G69220D|BNAA01G17620D|BNAC02G04270D|BNAC05G12210D|BNAC05G34600D|BNAA05G01020D|BNAC08G38400D|BNAA01G03770D|BNAA03G26380D|BNAC01G41140D|BNAC08G32950D|BNAC09G43620D|BNAA09G40820D|BNAANNG…
GO:0004142	1.8109e-05	5	8	diacylglycerol cholinephosphotransferase activity	BNAC05G37480D|BNAA01G28480D|BNAA05G23710D|BNAC02G13150D|BNACNNG55290D
GO:0080064	1.8109e-05	5	8	4,4-dimethyl-9beta,19-cyclopropylsterol-4alpha-methyl oxidase activity	BNAANNG37370D|BNAC01G14170D|BNAC02G28510D|BNAA02G21480D|BNAA01G12440D
GO:0015434	1.9736e-05	7	21	cadmium-transporting ATPase activity	BNAC03G48480D|BNAA01G06430D|BNAC01G08280D|BNAA07G36130D|BNAC07G02460D|BNAC07G02470D|BNAANNG31630D
GO:0055085	2.5327e-05	102	2360	transmembrane transport	BNAC09G44170D|BNAC01G32200D|BNAA07G29680D|BNAA08G16530D|BNAC09G46440D|BNAC01G10160D|BNAA02G22170D|BNAA03G21920D|BNACNNG13240D|BNAC06G32880D|BNAA03G30320D|BNAA03G26380D|BNAC05G48070D|BNAC09G43620D|BNAA05G19830D|BNAA09G40820D|BNAC08G36710D|BNACNNG73380D|BNAA09G08760D|BNAA09G30840D|BNAA03G36090D|BNAC05G30810D|BNAC07G25030D|BNAANNG03010D|BNAA09G25960D|BNAC02G30190D|BNAA01G19430D|BNAA07G25410D|BNAA01G…
GO:0005856	2.8301e-05	48	854	cytoskeleton	BNAA03G47540D|BNAA05G13390D|BNAA09G15850D|BNAC09G16350D|BNAC08G22710D|BNAA09G31890D|BNAA08G26800D|BNAUNNG05320D|BNAC07G35610D|BNAA06G05060D|BNAA08G13460D|BNAA03G41290D|BNAC03G77670D|BNAC06G11330D|BNAA03G17320D|BNAC01G02650D|BNAA08G04540D|BNAA09G14930D|BNAA10G07470D|BNAC06G09410D|BNACNNG08890D|BNAA09G10010D|BNAA08G27530D|BNAA04G29020D|BNAC09G15560D|BNACNNG13620D|BNACNNG35340D|BNAA08G31000D|BNAC08G…
GO:0007275	3.5792e-05	466	14517	multicellular organismal development	BNAA03G04210D|BNAC07G27490D|BNAC02G16970D|BNAC06G22910D|BNAA01G32930D|BNAC09G49870D|BNAC01G32200D|BNAA02G12590D|BNAANNG28600D|BNAC01G37360D|BNAC09G43570D|BNAC07G22130D|BNACNNG23010D|BNACNNG62360D|BNAC05G12210D|BNAA02G27950D|BNAA07G12300D|BNACNNG08220D|BNAC08G38400D|BNAA07G38980D|BNAC08G32950D|BNAC09G43430D|BNAC09G48610D|BNAA09G50270D|BNAA04G00140D|BNAC05G22110D|BNAC07G19460D|BNAA09G40820D|BNAANNG…
GO:0005093	3.8292e-05	7	23	Rab GDP-dissociation inhibitor activity	BNAA03G55960D|BNAC02G00820D|BNAC08G30140D|BNAA10G22480D|BNAA09G38180D|BNAC03G03850D|BNAC09G47050D
GO:0044420	4.7381e-05	9	44	extracellular matrix part	BNAANNG13740D|BNAA03G02100D|BNAA08G22860D|BNACNNG60890D|BNAA03G02110D|BNAA10G30180D|BNAC03G03140D|BNAA10G23960D|BNAA10G23970D
GO:0003779	5.4976e-05	22	262	actin binding	BNAA03G47540D|BNAC09G32910D|BNAA05G13390D|BNAC02G15240D|BNAA10G00230D|BNAC07G35610D|BNAA08G13460D|BNAC09G10060D|BNAC05G00310D|BNAC03G77670D|BNAC06G11330D|BNAC01G17460D|BNAC03G13000D|BNAC07G39790D|BNAA10G07470D|BNACNNG08890D|BNAA09G10010D|BNACNNG75650D|BNAA01G14820D|BNAA03G10330D|BNACNNG13620D|BNAA08G31000D
GO:0009152	5.5315e-05	28	390	purine ribonucleotide biosynthetic process	BNAA07G35430D|BNAC06G19400D|BNAA09G25960D|BNAC08G34690D|BNAC01G32200D|BNAC03G74390D|BNAC09G47330D|BNAA07G36130D|BNAC05G23590D|BNAC06G40340D|BNAA09G42240D|BNAC09G43620D|BNAANNG24780D|BNAC07G02460D|BNAA05G19820D|BNAC07G02470D|BNAA05G19830D|BNAA01G06430D|BNAC03G48480D|BNAC01G08280D|BNAC03G41960D|BNAA01G25310D|BNAC05G05360D|BNAA07G19970D|BNAA03G36090D|BNAC05G30810D|BNAA03G38140D|BNAANNG31630D
GO:0044425	7.2629e-05	325	9712	membrane part	BNAC09G44550D|BNAC07G27490D|BNAC06G19400D|BNAANNG19060D|BNAA08G26280D|BNAC08G18040D|BNAC09G46440D|BNAA10G08330D|BNACNNG00150D|BNAA07G02260D|BNAANNG03360D|BNAC01G10160D|BNAA01G17620D|BNAA05G00220D|BNAC05G34600D|BNAC06G32880D|BNAA05G01020D|BNAC01G41140D|BNAC08G32950D|BNAC05G19970D|BNAC09G43620D|BNAA08G00740D|BNAANNG39360D|BNAANNG15470D|BNAANNG37080D|BNAA09G30840D|BNAC07G24070D|BNAA07G19970D|BNAA03G…
GO:0005083	7.267e-05	25	330	small GTPase regulator activity	BNAA10G22480D|BNAA03G46810D|BNAC05G49450D|BNAC09G21800D|BNAA07G05400D|BNAC02G00820D|BNAC06G09410D|BNAC08G30140D|BNAC07G03890D|BNAA09G38180D|BNAC03G03850D|BNAC09G47050D|BNAC08G11680D|BNAC09G38080D|BNAC05G35890D|BNAC07G39030D|BNAA03G55960D|BNAA06G38240D|BNAA09G19780D|BNAC01G03180D|BNAA03G60520D|BNAA10G15550D|BNAA01G02040D|BNAC09G44530D|BNAA08G14690D
GO:0032501	7.9408e-05	482	15201	multicellular organismal process	BNAA03G04210D|BNAC07G27490D|BNAC02G16970D|BNACNNG64000D|BNAC06G22910D|BNAA01G32930D|BNAC09G49870D|BNAC01G32200D|BNAA02G12590D|BNAANNG28600D|BNAC01G37360D|BNAC09G43570D|BNAC07G22130D|BNACNNG23010D|BNACNNG62360D|BNAC05G12210D|BNAA02G27950D|BNAA07G12300D|BNACNNG08220D|BNAC08G38400D|BNAC01G41140D|BNAA07G38980D|BNAC08G32950D|BNAC09G43430D|BNAC09G48610D|BNAA09G50270D|BNAA04G00140D|BNAC05G22110D|BNAC07G…
GO:0006857	7.9408e-05	31	467	oligopeptide transport	BNAC09G38060D|BNAC07G49410D|BNAC09G29840D|BNAANNG11510D|BNAA01G11510D|BNAA07G29680D|BNACNNG69820D|BNAA07G25410D|BNAA01G15710D|BNAA02G00800D|BNACNNG65650D|BNAC01G18760D|BNAC06G32880D|BNACNNG78690D|BNAC06G27190D|BNAC05G22720D|BNAA09G26670D|BNAA03G53530D|BNAC03G61910D|BNACNNG67440D|BNAC02G20830D|BNAA10G27530D|BNAA08G15350D|BNAA10G15520D|BNAA06G29150D|BNAA02G18690D|BNAC02G24710D|BNAA10G06810D|BNACNNG…
GO:0015833	7.9408e-05	31	467	peptide transport	BNAC09G38060D|BNAC07G49410D|BNAC09G29840D|BNAANNG11510D|BNAA01G11510D|BNAA07G29680D|BNACNNG69820D|BNAA07G25410D|BNAA01G15710D|BNAA02G00800D|BNACNNG65650D|BNAC01G18760D|BNAC06G32880D|BNACNNG78690D|BNAC06G27190D|BNAC05G22720D|BNAA09G26670D|BNAA03G53530D|BNAC03G61910D|BNACNNG67440D|BNAC02G20830D|BNAA10G27530D|BNAA08G15350D|BNAA10G15520D|BNAA06G29150D|BNAA02G18690D|BNAC02G24710D|BNAA10G06810D|BNACNNG…
GO:0022406	8.6042e-05	15	137	membrane docking	BNAA03G04210D|BNAC03G06160D|BNAC02G05090D|BNAA03G30640D|BNAA03G04630D|BNACNNG02750D|BNAC09G43210D|BNAC09G43950D|BNAA10G20150D|BNAA02G01950D|BNAC09G44360D|BNACNNG57670D|BNAC09G43940D|BNAA03G24970D|BNAA10G20140D
GO:0048278	8.6042e-05	15	137	vesicle docking	BNAA03G04210D|BNAC03G06160D|BNAC02G05090D|BNAA03G30640D|BNAA03G04630D|BNACNNG02750D|BNAC09G43210D|BNAC09G43950D|BNAA10G20150D|BNAA02G01950D|BNAC09G44360D|BNACNNG57670D|BNAC09G43940D|BNAA03G24970D|BNAA10G20140D
GO:0006887	8.6042e-05	15	137	exocytosis	BNAA03G04210D|BNAC03G06160D|BNAC02G05090D|BNAA03G30640D|BNAA03G04630D|BNACNNG02750D|BNAC09G43210D|BNAC09G43950D|BNAA10G20150D|BNAA02G01950D|BNAC09G44360D|BNACNNG57670D|BNAC09G43940D|BNAA03G24970D|BNAA10G20140D
GO:0004091	8.9794e-05	56	1109	carboxylesterase activity	BNAA10G23870D|BNAC09G48600D|BNACNNG55000D|BNAC04G21470D|BNAA10G23860D|BNAC01G16500D|BNAC04G00460D|BNAC07G20950D|BNAC04G51500D|BNAA09G39730D|BNAC02G03010D|BNAC09G02010D|BNAA06G35700D|BNAC04G13330D|BNAC05G06890D|BNAC02G29810D|BNAA05G00810D|BNAC08G42010D|BNACNNG76410D|BNAC07G19790D|BNAC02G23350D|BNAC02G23340D|BNAA09G39720D|BNAA03G01150D|BNAA08G28540D|BNAA09G02550D|BNAC02G02780D|BNAA06G39300D|BNAANNG…
GO:0030234	0.00012112	67	1427	enzyme regulator activity	BNAC04G21470D|BNAC09G44540D|BNAA03G46810D|BNAC01G16500D|BNAC05G49450D|BNAC04G00460D|BNAC07G20950D|BNAC04G51500D|BNAC08G25780D|BNAC09G21800D|BNAC08G22510D|BNAA09G39730D|BNAC02G00820D|BNAC08G30140D|BNAC09G50580D|BNAC06G09410D|BNAC02G04270D|BNAA06G35700D|BNAC05G06890D|BNAA05G00810D|BNAA09G38180D|BNAC03G03850D|BNAC08G42010D|BNAC09G47050D|BNAC08G11680D|BNACNNG76410D|BNAC07G19790D|BNAA08G15060D|BNAC05G…
GO:0048856	0.00012195	408	12662	anatomical structure development	BNAA03G04210D|BNAC07G27490D|BNAC02G16970D|BNAC06G22910D|BNAC09G49870D|BNAC01G32200D|BNAA02G12590D|BNAANNG28600D|BNAC01G37360D|BNAC09G43570D|BNAC07G22130D|BNACNNG23010D|BNACNNG62360D|BNAC05G12210D|BNAA02G27950D|BNAA07G12300D|BNACNNG08220D|BNAC08G38400D|BNAA07G38980D|BNAC08G32950D|BNAC09G43430D|BNAC09G48610D|BNAA09G50270D|BNAA04G00140D|BNAC05G22110D|BNAA09G40820D|BNAANNG15470D|BNAANNG35110D|BNAA01G…
GO:0032940	0.00013794	19	218	secretion by cell	BNAA03G04210D|BNAC03G06160D|BNAC02G05090D|BNAANNG14690D|BNAA03G30640D|BNAA03G04630D|BNACNNG02750D|BNAC09G43210D|BNAC09G43950D|BNAA10G20150D|BNAA02G01950D|BNAC07G14820D|BNAC09G44360D|BNACNNG57670D|BNAC09G43940D|BNAA08G14800D|BNAA03G24970D|BNACNNG26850D|BNAA10G20140D
GO:0046903	0.00013794	19	218	secretion	BNAA03G04210D|BNAC03G06160D|BNAC02G05090D|BNAANNG14690D|BNAA03G30640D|BNAA03G04630D|BNACNNG02750D|BNAC09G43210D|BNAC09G43950D|BNAA10G20150D|BNAA02G01950D|BNAC07G14820D|BNAC09G44360D|BNACNNG57670D|BNAC09G43940D|BNAA08G14800D|BNAA03G24970D|BNACNNG26850D|BNAA10G20140D
GO:0046352	0.00014749	12	94	disaccharide catabolic process	BNAA03G53130D|BNAANNG07590D|BNAC01G03500D|BNAA03G16550D|BNAA07G36410D|BNAC03G19970D|BNAC09G54050D|BNAC07G18030D|BNAA01G02230D|BNAA10G14780D|BNAA07G03490D|BNAC07G45340D
GO:0035024	0.00014749	4	6	negative regulation of Rho protein signal transduction	BNAC08G11680D|BNAC07G39030D|BNAA03G46810D|BNAA08G14690D
GO:0035023	0.00014749	4	6	regulation of Rho protein signal transduction	BNAC08G11680D|BNAC07G39030D|BNAA03G46810D|BNAA08G14690D
GO:0017048	0.00014749	4	6	Rho GTPase binding	BNAC08G11680D|BNAC07G39030D|BNAA03G46810D|BNAA08G14690D
GO:0032319	0.00014749	4	6	regulation of Rho GTPase activity	BNAC08G11680D|BNAC07G39030D|BNAA03G46810D|BNAA08G14690D
GO:0032862	0.00014749	4	6	activation of Rho GTPase activity	BNAC08G11680D|BNAC07G39030D|BNAA03G46810D|BNAA08G14690D
GO:0032321	0.00014749	4	6	positive regulation of Rho GTPase activity	BNAC08G11680D|BNAC07G39030D|BNAA03G46810D|BNAA08G14690D
GO:0051058	0.00014749	4	6	negative regulation of small GTPase mediated signal transduction	BNAC08G11680D|BNAC07G39030D|BNAA03G46810D|BNAA08G14690D
GO:0046580	0.00014749	4	6	negative regulation of Ras protein signal transduction	BNAC08G11680D|BNAC07G39030D|BNAA03G46810D|BNAA08G14690D
GO:0009624	0.00014793	25	347	response to nematode	BNAA03G46570D|BNAA07G28370D|BNAC09G44170D|BNAC01G10590D|BNAC08G34690D|BNAC01G32200D|BNAA07G29680D|BNAC07G38860D|BNACNNG69820D|BNAC06G30900D|BNAC03G33320D|BNACNNG65650D|BNAC09G40390D|BNAC06G32880D|BNAC09G48610D|BNAA09G42240D|BNACNNG67440D|BNAA05G19820D|BNAC02G20830D|BNAA05G19830D|BNAC03G41960D|BNAA01G25310D|BNAA03G36090D|BNAC05G30810D|BNAA02G15620D
GO:0031225	0.00016702	45	841	anchored to membrane	BNAC06G18910D|BNAA03G34840D|BNACNNG74120D|BNAA06G12430D|BNAA01G17030D|BNAC02G11010D|BNAA08G22710D|BNAA03G32390D|BNAA03G23710D|BNAC08G17860D|BNAC03G37770D|BNAANNG03360D|BNAA08G12530D|BNAC04G16210D|BNAA03G51430D|BNAA04G10560D|BNAA10G19340D|BNAC09G33580D|BNAANNG04370D|BNAA02G07920D|BNAC01G38580D|BNAC03G40560D|BNAA06G05670D|BNAC03G12580D|BNAANNG18480D|BNAC09G02640D|BNAC02G00930D|BNAC05G40570D|BNAA07G…
GO:0051179	0.00017376	456	14415	localization	BNAA03G52460D|BNAC09G44550D|BNAA03G04210D|BNAC09G38060D|BNAC06G19400D|BNAC02G16970D|BNAA09G25640D|BNAC09G42040D|BNAC09G50470D|BNAC09G44170D|BNAA03G20510D|BNAA07G05450D|BNAC09G49870D|BNAC01G32200D|BNAA06G05060D|BNAA02G12590D|BNAC09G46440D|BNAC09G45080D|BNAC09G43570D|BNAA01G17620D|BNAC07G22130D|BNACNNG23010D|BNAC05G34600D|BNAA03G21050D|BNAC03G03850D|BNAA03G26380D|BNAA01G01190D|BNAC07G20120D|BNAC09G…
GO:0046034	0.00018999	30	468	ATP metabolic process	BNAA07G35430D|BNAC06G19400D|BNAA09G25960D|BNAC08G34690D|BNAC01G32200D|BNAC03G74390D|BNAC09G47330D|BNACNNG10360D|BNAA07G36130D|BNAC05G23590D|BNAC06G40340D|BNAA09G42240D|BNAC09G43620D|BNAANNG24780D|BNAC07G02460D|BNAA05G19820D|BNAC07G02470D|BNAA05G19830D|BNAC03G48480D|BNAA01G06430D|BNAC01G08280D|BNAC03G41960D|BNAA01G25310D|BNAC05G05360D|BNAA07G19970D|BNAA03G36090D|BNAC05G30810D|BNAC07G25030D|BNAA03G…
GO:0009313	0.00021708	12	98	oligosaccharide catabolic process	BNAA03G53130D|BNAANNG07590D|BNAC01G03500D|BNAA03G16550D|BNAA07G36410D|BNAC03G19970D|BNAC09G54050D|BNAC07G18030D|BNAA01G02230D|BNAA10G14780D|BNAA07G03490D|BNAC07G45340D
GO:0032502	0.00021708	481	15338	developmental process	BNAA03G04210D|BNAC07G27490D|BNAC02G16970D|BNAC06G22910D|BNAA01G32930D|BNAC09G49870D|BNAC01G32200D|BNAA02G12590D|BNAANNG28600D|BNAC01G37360D|BNAC09G43570D|BNAC07G22130D|BNACNNG23010D|BNACNNG62360D|BNAC05G12210D|BNAA02G27950D|BNAA07G12300D|BNACNNG08220D|BNAC08G38400D|BNAA07G38980D|BNAC08G32950D|BNAC09G43430D|BNAC09G48610D|BNAA09G50270D|BNAA04G00140D|BNAC05G22110D|BNAC07G19460D|BNAA09G40820D|BNAANNG…
GO:0016788	0.00021708	131	3402	hydrolase activity, acting on ester bonds	BNAC09G48600D|BNACNNG55000D|BNAC04G21470D|BNAA07G10050D|BNAA10G23860D|BNAC01G23390D|BNAC08G00600D|BNAA08G15210D|BNAC03G72360D|BNAC01G16500D|BNAC03G69220D|BNAC03G61960D|BNAA09G39730D|BNAC02G03010D|BNAC09G02010D|BNAC06G09820D|BNAC04G13330D|BNAA05G01020D|BNAA07G06610D|BNAANNG22210D|BNAC07G20120D|BNAC09G50640D|BNAA09G39720D|BNAA03G01150D|BNAANNG13060D|BNAC02G02780D|BNACNNG74060D|BNAC01G01820D|BNAA02G…
GO:0006904	0.00024026	14	133	vesicle docking involved in exocytosis	BNAA03G04210D|BNAC03G06160D|BNAC02G05090D|BNAA03G30640D|BNAA03G04630D|BNACNNG02750D|BNAC09G43210D|BNAC09G43950D|BNAA10G20150D|BNAA02G01950D|BNACNNG57670D|BNAC09G43940D|BNAA03G24970D|BNAA10G20140D
GO:0000145	0.00024608	13	116	exocyst	BNAA03G04210D|BNAC03G06160D|BNAC02G05090D|BNAA03G30640D|BNACNNG02750D|BNAC09G43210D|BNAA03G04630D|BNAC09G43950D|BNAA10G20150D|BNAA02G01950D|BNAC09G44360D|BNAC09G43940D|BNAA10G20140D
GO:0006810	0.00028671	429	13540	transport	BNAA03G52460D|BNAA03G04210D|BNAC09G38060D|BNAC06G19400D|BNAC02G16970D|BNAA09G25640D|BNAC09G42040D|BNAC09G50470D|BNAC09G44170D|BNAA03G20510D|BNAC09G49870D|BNAC01G32200D|BNAA06G05060D|BNAA02G12590D|BNAC09G46440D|BNAC09G45080D|BNAA01G17620D|BNAC07G22130D|BNACNNG23010D|BNAA03G21050D|BNAC03G03850D|BNAA03G26380D|BNAA01G01190D|BNAC07G20120D|BNAC09G43620D|BNAA09G40820D|BNAANNG15470D|BNACNNG73380D|BNAA09G…
GO:0008143	0.00032209	7	32	poly(A) RNA binding	BNAA10G05830D|BNAA07G29550D|BNAA07G23430D|BNAC06G32740D|BNACNNG07860D|BNAA03G35110D|BNAC02G20760D
GO:0030695	0.00032356	25	365	GTPase regulator activity	BNAA10G22480D|BNAA03G46810D|BNAC05G49450D|BNAC09G21800D|BNAA07G05400D|BNAC02G00820D|BNAC06G09410D|BNAC08G30140D|BNAC07G03890D|BNAA09G38180D|BNAC03G03850D|BNAC09G47050D|BNAC08G11680D|BNAC09G38080D|BNAC05G35890D|BNAC07G39030D|BNAA03G55960D|BNAA06G38240D|BNAA09G19780D|BNAC01G03180D|BNAA03G60520D|BNAA10G15550D|BNAA01G02040D|BNAC09G44530D|BNAA08G14690D
GO:0015405	0.00034449	49	977	P-P-bond-hydrolysis-driven transmembrane transporter activity	BNAA07G35430D|BNACNNG20520D|BNAC06G19400D|BNAA03G48580D|BNAC01G32200D|BNAC03G74390D|BNAA05G07190D|BNAC05G01280D|BNAA01G17620D|BNAA07G36130D|BNAA03G21920D|BNAC05G23590D|BNAA04G03860D|BNAA08G27160D|BNAA08G00740D|BNAA05G19830D|BNAC01G21960D|BNAA01G06430D|BNAC03G48480D|BNAC05G05360D|BNAA07G19970D|BNAA03G36090D|BNAC05G30810D|BNAC07G25030D|BNAA03G38140D|BNAC04G40750D|BNAC02G30940D|BNAA04G17140D|BNAC06G…
GO:0016746	0.00035293	54	1116	transferase activity, transferring acyl groups	BNAC09G50350D|BNAC08G05440D|BNAANNG14270D|BNAC09G49780D|BNAA04G19180D|BNAC09G43250D|BNAA06G32640D|BNAA04G16560D|BNAA03G22910D|BNAA04G01390D|BNACNNG08220D|BNAC02G39460D|BNAA04G10880D|BNAC04G33170D|BNAC02G20600D|BNAC02G48110D|BNAC04G43560D|BNAA04G10870D|BNAA08G04850D|BNAA07G23630D|BNAC02G23350D|BNAA03G49670D|BNAC09G43460D|BNAC02G23340D|BNAC09G01080D|BNAA07G15290D|BNACNNG45000D|BNACNNG30570D|BNAC03G…
GO:0015399	0.00037374	49	981	primary active transmembrane transporter activity	BNAA07G35430D|BNACNNG20520D|BNAC06G19400D|BNAA03G48580D|BNAC01G32200D|BNAC03G74390D|BNAA05G07190D|BNAC05G01280D|BNAA01G17620D|BNAA07G36130D|BNAA03G21920D|BNAC05G23590D|BNAA04G03860D|BNAA08G27160D|BNAA08G00740D|BNAA05G19830D|BNAC01G21960D|BNAA01G06430D|BNAC03G48480D|BNAC05G05360D|BNAA07G19970D|BNAA03G36090D|BNAC05G30810D|BNAC07G25030D|BNAA03G38140D|BNAC04G40750D|BNAC02G30940D|BNAA04G17140D|BNAC06G…
GO:0019515	0.00037374	9	58	lactose catabolic process via UDP-galactose	BNAA03G53130D|BNAC01G03500D|BNAA07G36410D|BNAC09G54050D|BNAC07G18030D|BNAA01G02230D|BNAA10G14780D|BNAA07G03490D|BNAC07G45340D
GO:0019513	0.00037374	9	58	lactose catabolic process, using glucoside 3-dehydrogenase	BNAA03G53130D|BNAC01G03500D|BNAA07G36410D|BNAC09G54050D|BNAC07G18030D|BNAA01G02230D|BNAA10G14780D|BNAA07G03490D|BNAC07G45340D
GO:0000288	0.00037706	5	14	nuclear-transcribed mRNA catabolic process, deadenylation-dependent decay	BNAA07G29550D|BNAA07G23430D|BNAC06G32740D|BNACNNG07860D|BNAC02G20760D
GO:0000289	0.00037706	5	14	nuclear-transcribed mRNA poly(A) tail shortening	BNAA07G29550D|BNAA07G23430D|BNAC06G32740D|BNACNNG07860D|BNAC02G20760D
GO:0051650	0.00037706	5	14	establishment of vesicle localization	BNAC08G22710D|BNAC07G32180D|BNAA09G31890D|BNACNNG35340D|BNAA03G41290D
GO:0051648	0.00037706	5	14	vesicle localization	BNAC08G22710D|BNAC07G32180D|BNAA09G31890D|BNACNNG35340D|BNAA03G41290D
GO:0017157	0.00037706	5	14	regulation of exocytosis	BNAC08G22710D|BNAC07G32180D|BNAA09G31890D|BNACNNG35340D|BNAA03G41290D
GO:0051046	0.00037706	5	14	regulation of secretion	BNAC08G22710D|BNAC07G32180D|BNAA09G31890D|BNACNNG35340D|BNAA03G41290D
GO:0006595	0.00042986	21	283	polyamine metabolic process	BNAC07G44690D|BNAC09G29340D|BNAC09G13230D|BNAC03G07500D|BNAC06G22910D|BNACNNG37330D|BNAC09G47750D|BNAC06G30030D|BNAC09G47860D|BNAANNG15470D|BNAC02G14570D|BNAA03G05780D|BNAA06G03670D|BNACNNG30570D|BNAA03G36840D|BNAA09G12880D|BNAC06G02100D|BNACNNG39330D|BNAC09G41900D|BNAA10G06470D|BNAA07G22160D
GO:0032025	0.00054475	5	15	response to cobalt ion	BNAC03G48480D|BNAA07G36130D|BNAC07G02460D|BNAC07G02470D|BNAANNG31630D
GO:0070717	0.00054475	7	35	poly-purine tract binding	BNAA10G05830D|BNAA07G29550D|BNAA07G23430D|BNAC06G32740D|BNACNNG07860D|BNAA03G35110D|BNAC02G20760D
GO:0004857	0.0005917	37	679	enzyme inhibitor activity	BNAC04G21470D|BNAC09G48930D|BNAC09G44540D|BNAC04G00460D|BNAC01G16500D|BNAC07G20950D|BNAC04G51500D|BNAC03G34350D|BNAA04G28930D|BNACNNG66900D|BNAC05G40900D|BNACNNG39540D|BNAC08G32060D|BNAA09G39730D|BNAC09G50580D|BNACNNG57640D|BNAC02G04270D|BNAC02G32920D|BNAA06G35700D|BNAC05G06890D|BNAA05G00810D|BNAA04G27250D|BNAC08G42010D|BNAC04G00440D|BNACNNG76410D|BNAC03G72420D|BNAC07G19790D|BNAA06G06610D|BNAC09G…
GO:0005507	0.00060011	48	975	copper ion binding	BNAA01G14450D|BNAC06G18910D|BNAC05G39970D|BNAA05G25890D|BNAA03G34840D|BNAC02G16120D|BNACNNG57900D|BNAC09G53590D|BNAC01G37680D|BNAANNG22230D|BNAC05G39980D|BNAC09G43600D|BNAC09G47330D|BNAC02G16540D|BNAC09G47860D|BNAA08G29220D|BNAA01G29830D|BNAA01G29840D|BNAA02G11730D|BNAC03G70650D|BNAA03G32810D|BNAA05G06610D|BNAC05G41900D|BNAC03G76760D|BNAC04G45660D|BNAC03G37900D|BNAC09G39680D|BNAC03G40560D|BNAA02G…
GO:0070588	0.0006007	9	62	calcium ion transmembrane transport	BNAC03G41960D|BNAA09G42240D|BNAA01G25310D|BNAA03G36090D|BNAC08G34690D|BNAC05G30810D|BNAC01G32200D|BNAA05G19820D|BNAA05G19830D
GO:0010647	0.0006184	13	128	positive regulation of cell communication	BNAC04G43020D|BNAC04G43560D|BNAA04G19180D|BNAC03G25110D|BNAA08G04540D|BNAA05G10900D|BNAANNG27960D|BNAA03G21050D|BNAA04G26060D|BNAA04G18810D|BNACNNG51960D|BNAC09G39650D|BNAC04G12330D
GO:0051234	0.00067265	433	13828	establishment of localization	BNAA03G52460D|BNAC09G44550D|BNAA03G04210D|BNAC09G38060D|BNAC06G19400D|BNAC02G16970D|BNAA09G25640D|BNAC09G42040D|BNAC09G50470D|BNAC09G44170D|BNAA03G20510D|BNAA07G05450D|BNAC09G49870D|BNAC01G32200D|BNAA06G05060D|BNAA02G12590D|BNAC09G46440D|BNAC09G45080D|BNAC09G43570D|BNAA01G17620D|BNAC07G22130D|BNACNNG23010D|BNAA03G21050D|BNAC03G03850D|BNAA03G26380D|BNAA01G01190D|BNAC07G20120D|BNAC09G43620D|BNAA09G…
GO:0000254	0.00074495	5	16	C-4 methylsterol oxidase activity	BNAANNG37370D|BNAC01G14170D|BNAC02G28510D|BNAA02G21480D|BNAA01G12440D
GO:0005788	0.00076349	7	37	endoplasmic reticulum lumen	BNAC03G30470D|BNAA02G17610D|BNAC02G23330D|BNAA03G49210D|BNACNNG03040D|BNAA03G25890D|BNAA02G17600D
GO:0060589	0.00076982	25	388	nucleoside-triphosphatase regulator activity	BNAA10G22480D|BNAA03G46810D|BNAC05G49450D|BNAC09G21800D|BNAA07G05400D|BNAC02G00820D|BNAC06G09410D|BNAC08G30140D|BNAC07G03890D|BNAA09G38180D|BNAC03G03850D|BNAC09G47050D|BNAC08G11680D|BNAC09G38080D|BNAC05G35890D|BNAC07G39030D|BNAA03G55960D|BNAA06G38240D|BNAA09G19780D|BNAC01G03180D|BNAA03G60520D|BNAA10G15550D|BNAA01G02040D|BNAC09G44530D|BNAA08G14690D
GO:0008889	0.00085106	9	65	glycerophosphodiester phosphodiesterase activity	BNAA07G31350D|BNAC09G47940D|BNAC03G12580D|BNAC04G16210D|BNAC09G33580D|BNAC03G12570D|BNAC06G35160D|BNAC02G11010D|BNAA02G07920D
GO:0003729	0.0009643	13	134	mRNA binding	BNAC09G43520D|BNAA10G05830D|BNAA07G34010D|BNAA02G18810D|BNACNNG07860D|BNAA03G35110D|BNAC09G41560D|BNAC02G24900D|BNAA07G29550D|BNACNNG10600D|BNAA07G23430D|BNAC06G32740D|BNAC02G20760D
GO:0042409	0.0010025	5	17	caffeoyl-CoA O-methyltransferase activity	BNAC07G44690D|BNAA07G26750D|BNAA02G13470D|BNACNNG04830D|BNAA08G19210D
GO:0004351	0.0010116	6	27	glutamate decarboxylase activity	BNAA05G22490D|BNAANNG27540D|BNAC09G40620D|BNAC05G35750D|BNAC01G34660D|BNAA01G27830D
GO:0005988	0.0011879	9	68	lactose metabolic process	BNAA03G53130D|BNAC01G03500D|BNAA07G36410D|BNAC09G54050D|BNAC07G18030D|BNAA01G02230D|BNAA10G14780D|BNAA07G03490D|BNAC07G45340D
GO:0005990	0.0011879	9	68	lactose catabolic process	BNAA03G53130D|BNAC01G03500D|BNAA07G36410D|BNAC09G54050D|BNAC07G18030D|BNAA01G02230D|BNAA10G14780D|BNAA07G03490D|BNAC07G45340D
GO:0005388	0.0011938	10	84	calcium-transporting ATPase activity	BNAC03G41960D|BNAA09G42240D|BNAA01G25310D|BNAC05G05360D|BNAA03G36090D|BNAC08G34690D|BNAC05G30810D|BNAC01G32200D|BNAA05G19820D|BNAA05G19830D
GO:0016830	0.0011967	25	400	carbon-carbon lyase activity	BNAA05G22490D|BNAC03G07500D|BNAA10G11230D|BNAC05G38590D|BNACNNG03960D|BNACNNG52860D|BNAA05G24610D|BNAANNG27540D|BNACNNG13230D|BNAANNG13920D|BNAA07G24440D|BNAC06G25590D|BNAC09G40620D|BNAC09G53330D|BNAC01G34660D|BNAC06G18610D|BNAA01G27830D|BNAA06G24600D|BNAA03G12940D|BNAA03G05780D|BNAC09G41900D|BNAC08G43060D|BNAC05G35750D|BNAC08G36370D|BNAC09G44740D
GO:0060627	0.0013049	5	18	regulation of vesicle-mediated transport	BNAC08G22710D|BNAC07G32180D|BNAA09G31890D|BNACNNG35340D|BNAA03G41290D
GO:0016639	0.0013049	5	18	oxidoreductase activity, acting on the CH-NH2 group of donors, NAD or NADP as acceptor	BNAC09G47860D|BNAA01G33880D|BNAC09G39680D|BNAA05G37230D|BNAC05G47630D
GO:0008081	0.0013666	18	242	phosphoric diester hydrolase activity	BNAANNG18990D|BNAA07G31350D|BNAA08G02520D|BNAA04G06750D|BNAC03G12580D|BNACNNG14930D|BNAC03G72360D|BNAC06G35160D|BNAC02G11010D|BNAC03G69220D|BNAA08G04540D|BNAC09G47940D|BNAC04G16210D|BNAA05G35700D|BNAC06G09820D|BNAC09G33580D|BNAC03G12570D|BNAA02G07920D
GO:0048235	0.0013847	11	103	pollen sperm cell differentiation	BNAA01G02140D|BNAC09G02750D|BNAA03G49210D|BNACNNG32420D|BNAA09G03470D|BNAA03G53220D|BNACNNG15220D|BNAA09G38510D|BNAA06G17390D|BNAC08G30650D|BNAA09G21430D
GO:0080040	0.0013847	4	10	positive regulation of cellular response to phosphate starvation	BNAA03G21050D|BNAA04G26060D|BNAC03G25110D|BNAC09G39650D
GO:0032106	0.0013847	4	10	positive regulation of response to extracellular stimulus	BNAA03G21050D|BNAA04G26060D|BNAC03G25110D|BNAC09G39650D
GO:0032109	0.0013847	4	10	positive regulation of response to nutrient levels	BNAA03G21050D|BNAA04G26060D|BNAC03G25110D|BNAC09G39650D
GO:0032103	0.0013847	4	10	positive regulation of response to external stimulus	BNAA03G21050D|BNAA04G26060D|BNAC03G25110D|BNAC09G39650D
GO:0005938	0.001525	17	223	cell cortex	BNAC08G11680D|BNAA03G04210D|BNAC03G06160D|BNAC02G05090D|BNAA03G46810D|BNAA03G30640D|BNAA03G04630D|BNACNNG02750D|BNAC09G43210D|BNAC09G43950D|BNAC07G39030D|BNAA10G20150D|BNAA02G01950D|BNAC09G44360D|BNAC09G43940D|BNAA08G14690D|BNAA10G20140D
GO:0015085	0.0016712	10	88	calcium ion transmembrane transporter activity	BNAC03G41960D|BNAA09G42240D|BNAA01G25310D|BNAC05G05360D|BNAA03G36090D|BNAC08G34690D|BNAC05G30810D|BNAC01G32200D|BNAA05G19820D|BNAA05G19830D
GO:0009566	0.001713	12	124	fertilization	BNAC03G41960D|BNAA01G25310D|BNACNNG32420D|BNAA03G36090D|BNAC05G30810D|BNAA09G42920D|BNAC01G32200D|BNAA05G19820D|BNAA05G19830D|BNAC08G08680D|BNAA09G21430D|BNAC09G21480D
GO:0004611	0.0017364	6	30	phosphoenolpyruvate carboxykinase activity	BNAA05G24610D|BNAA07G24440D|BNAC06G25590D|BNAC05G38590D|BNACNNG13230D|BNAA06G24600D
GO:0045735	0.0019058	15	185	nutrient reservoir activity	BNAA08G29100D|BNAC02G01560D|BNAC02G01550D|BNAANNG37930D|BNAA07G14060D|BNAA10G23950D|BNACNNG37680D|BNAANNG06440D|BNAA01G00810D|BNAC01G01820D|BNAANNG06430D|BNACNNG71440D|BNAC04G54760D|BNACNNG36370D|BNAA03G02140D
GO:0048232	0.0019363	13	145	male gamete generation	BNAA01G02140D|BNAC09G02750D|BNAA03G49210D|BNACNNG32420D|BNAA09G38510D|BNACNNG15220D|BNAA05G37220D|BNAA09G03470D|BNAC05G47640D|BNAA03G53220D|BNAA06G17390D|BNAC08G30650D|BNAA09G21430D
GO:0009809	0.0019933	16	207	lignin biosynthetic process	BNAC04G45660D|BNAC08G35540D|BNAC09G42830D|BNAC02G46610D|BNAA02G06580D|BNAA09G42930D|BNAA04G21810D|BNACNNG04830D|BNAA08G19210D|BNAA07G12740D|BNAA07G26750D|BNAC09G43670D|BNAA02G13470D|BNAA05G06610D|BNAC05G41900D|BNAC04G07220D
GO:0030029	0.0024201	47	1013	actin filament-based process	BNAA01G02140D|BNAC03G60370D|BNAA05G13390D|BNAA09G15850D|BNAA04G16810D|BNAA08G16720D|BNAC09G16350D|BNAC08G22710D|BNAA04G06750D|BNAA09G31890D|BNAA08G26800D|BNAC05G49450D|BNAUNNG05320D|BNAC07G35610D|BNAA06G05060D|BNAA08G13460D|BNAC02G11010D|BNAA03G41290D|BNAC03G77670D|BNACNNG10300D|BNAC06G11330D|BNAC01G02650D|BNAA04G05320D|BNAC04G16210D|BNACNNG08890D|BNAA09G10010D|BNAC09G33580D|BNACNNG13620D|BNACNNG…
GO:0033400	0.0025779	3	5	trans-zeatin metabolic process	BNAA04G08650D|BNAC02G17200D|BNAA02G12860D
GO:0033398	0.0025779	3	5	zeatin biosynthetic process	BNAA04G08650D|BNAC02G17200D|BNAA02G12860D
GO:0033397	0.0025779	3	5	zeatin metabolic process	BNAA04G08650D|BNAC02G17200D|BNAA02G12860D
GO:0033466	0.0025779	3	5	trans-zeatin biosynthetic process	BNAA04G08650D|BNAC02G17200D|BNAA02G12860D
GO:0044421	0.0026843	16	213	extracellular region part	BNAANNG13740D|BNACNNG60890D|BNAC03G62750D|BNAA03G02110D|BNAC03G03140D|BNAA01G09410D|BNAC09G52000D|BNACNNG02750D|BNAA08G22860D|BNAA03G02100D|BNAA08G08890D|BNAA10G30180D|BNAA10G23960D|BNAA10G19340D|BNAA10G23970D|BNAA05G33680D
GO:0006164	0.0027465	29	527	purine nucleotide biosynthetic process	BNAA07G35430D|BNAC06G19400D|BNAA09G25960D|BNAC08G34690D|BNAC01G32200D|BNAC03G74390D|BNAC09G47330D|BNAA07G36130D|BNAC05G23590D|BNAC06G40340D|BNAA09G42240D|BNAC09G43620D|BNAANNG24780D|BNAC07G02460D|BNAA05G19820D|BNAC07G02470D|BNAA05G19830D|BNAC03G21180D|BNAC03G48480D|BNAA01G06430D|BNAC01G08280D|BNAC03G41960D|BNAA01G25310D|BNAC05G05360D|BNAA07G19970D|BNAA03G36090D|BNAC05G30810D|BNAA03G38140D|BNAANNG…
GO:0002213	0.0028847	14	172	defense response to insect	BNAC09G54530D|BNAC05G37450D|BNAC03G39310D|BNAA10G19480D|BNAC02G13160D|BNAA03G16270D|BNAC02G28920D|BNAA03G57540D|BNAA04G18360D|BNAA09G22150D|BNACNNG30700D|BNAA02G21860D|BNAC09G26090D|BNAC03G19540D
GO:0016043	0.0032705	385	12403	cellular component organization	BNAC09G44550D|BNAA03G04210D|BNAC07G27490D|BNAC02G16970D|BNAC09G50310D|BNAC06G22910D|BNAA01G32930D|BNAA07G05450D|BNAC01G32200D|BNAA06G05060D|BNAA02G12590D|BNAA04G19180D|BNAANNG28600D|BNAC09G43570D|BNACNNG23010D|BNACNNG62360D|BNAC05G12210D|BNACNNG13620D|BNAC08G38400D|BNAC08G32950D|BNAC09G43620D|BNAC08G01020D|BNAC05G22110D|BNAA09G40820D|BNAANNG08340D|BNAANNG15470D|BNAANNG35110D|BNAC05G30810D|BNAC08G…
GO:0006099	0.0039013	11	117	tricarboxylic acid cycle	BNAA05G24610D|BNAA07G24440D|BNAC05G43210D|BNAC02G43980D|BNAC06G25590D|BNAC05G38590D|BNAC03G62410D|BNACNNG02920D|BNAA08G14920D|BNAA04G01390D|BNAC04G22440D
GO:0046356	0.0039013	11	117	acetyl-CoA catabolic process	BNAA05G24610D|BNAA07G24440D|BNAC05G43210D|BNAC02G43980D|BNAC06G25590D|BNAC05G38590D|BNAC03G62410D|BNACNNG02920D|BNAA08G14920D|BNAA04G01390D|BNAC04G22440D
GO:0009789	0.003975	9	81	positive regulation of abscisic acid mediated signaling pathway	BNAA08G04540D|BNAA05G10900D|BNAC04G43560D|BNAC04G43020D|BNAANNG27960D|BNAA04G18810D|BNAA04G19180D|BNACNNG51960D|BNAC04G12330D
GO:0032856	0.003975	4	13	activation of Ras GTPase activity	BNAC08G11680D|BNAC07G39030D|BNAA03G46810D|BNAA08G14690D
GO:0032320	0.003975	4	13	positive regulation of Ras GTPase activity	BNAC08G11680D|BNAC07G39030D|BNAA03G46810D|BNAA08G14690D
GO:0004565	0.00402	10	99	beta-galactosidase activity	BNAA03G53130D|BNAC01G03500D|BNAA06G37410D|BNAA07G36410D|BNAC09G54050D|BNAA01G02230D|BNAA10G14780D|BNAA07G03490D|BNAC07G47690D|BNAC07G45340D
GO:0055046	0.0044262	13	159	microgametogenesis	BNAA01G02140D|BNAC09G02750D|BNAA03G49210D|BNACNNG32420D|BNAA09G38510D|BNACNNG15220D|BNAA09G03470D|BNAC09G49640D|BNAA10G24710D|BNAA03G53220D|BNAA06G17390D|BNAC08G30650D|BNAA09G21430D
GO:0006576	0.0046566	37	763	cellular biogenic amine metabolic process	BNAC07G44690D|BNAC03G07500D|BNAC06G22910D|BNACNNG55290D|BNAC09G47750D|BNAC09G39860D|BNAC09G47860D|BNAC03G69220D|BNAA09G12880D|BNAA03G36840D|BNAC06G02100D|BNACNNG39330D|BNAA01G28480D|BNAA05G35700D|BNAA05G23710D|BNAC06G09820D|BNAC02G43130D|BNAANNG18990D|BNAC06G11440D|BNAC09G29340D|BNAC09G13230D|BNAA03G53530D|BNAC03G61910D|BNAANNG08970D|BNAC02G13150D|BNACNNG37330D|BNAA08G15350D|BNAC06G30030D|BNAANNG…
GO:0019751	0.0047202	27	494	polyol metabolic process	BNAC03G24560D|BNAC03G07500D|BNAA05G02120D|BNAA07G35610D|BNAC06G40550D|BNAC06G35160D|BNAC02G11010D|BNAA03G19400D|BNAA02G34560D|BNAC09G47940D|BNAC04G16210D|BNAA02G06110D|BNAC09G33580D|BNAA02G07920D|BNAA07G31350D|BNAC03G23250D|BNAC03G12580D|BNAC09G50640D|BNAANNG13060D|BNAC04G01790D|BNAC09G41900D|BNAC02G02510D|BNAC03G12570D|BNAA08G28320D|BNAA02G08540D|BNAC02G43530D|BNAA09G50250D
GO:0004575	0.0048171	5	24	sucrose alpha-glucosidase activity	BNAANNG07590D|BNAC09G13230D|BNAA03G16550D|BNAA09G12880D|BNAC03G19970D
GO:0015086	0.0049428	7	51	cadmium ion transmembrane transporter activity	BNAC03G48480D|BNAA01G06430D|BNAC01G08280D|BNAA07G36130D|BNAC07G02460D|BNAC07G02470D|BNAANNG31630D
GO:0031012	0.0049762	11	121	extracellular matrix	BNAANNG13740D|BNAA03G02100D|BNAA08G22860D|BNACNNG60890D|BNAA03G02110D|BNAA10G30180D|BNAC03G03140D|BNAA10G23960D|BNAA10G19340D|BNAA10G23970D|BNAA05G33680D
GO:0043068	0.0051336	6	37	positive regulation of programmed cell death	BNAA05G10900D|BNAC04G43020D|BNAANNG27960D|BNAA04G18810D|BNACNNG51960D|BNAC04G12330D
GO:0009865	0.0051493	4	14	pollen tube adhesion	BNAC08G11680D|BNAC07G39030D|BNAA03G46810D|BNAA08G14690D
GO:0032107	0.0051493	4	14	regulation of response to nutrient levels	BNAA03G21050D|BNAA04G26060D|BNAC03G25110D|BNAC09G39650D
GO:0032104	0.0051493	4	14	regulation of response to extracellular stimulus	BNAA03G21050D|BNAA04G26060D|BNAC03G25110D|BNAC09G39650D
GO:0032101	0.0051493	4	14	regulation of response to external stimulus	BNAA03G21050D|BNAA04G26060D|BNAC03G25110D|BNAC09G39650D
GO:0051017	0.0054047	7	52	actin filament bundle assembly	BNAA05G13390D|BNACNNG08890D|BNAA10G00230D|BNAC07G35610D|BNACNNG13620D|BNAC05G00310D|BNAC06G11330D
GO:0006869	0.0057523	33	663	lipid transport	BNAA03G52460D|BNAC02G30940D|BNAA08G11810D|BNAC02G16970D|BNACNNG54400D|BNAA03G49210D|BNAA06G12430D|BNAC01G02090D|BNAA02G12590D|BNAA08G22710D|BNAA03G41380D|BNAA03G23710D|BNAC08G17860D|BNAANNG03360D|BNAA01G19360D|BNACNNG60800D|BNAA05G10120D|BNAC06G27820D|BNAC04G30640D|BNAANNG04370D|BNAA09G32100D|BNAC07G32300D|BNAC02G00930D|BNAA08G00740D|BNAC09G25390D|BNAC03G45300D|BNAC05G14030D|BNAC09G48400D|BNAC04G…
GO:0006596	0.0057631	9	86	polyamine biosynthetic process	BNAC09G29340D|BNAC02G14570D|BNAA03G05780D|BNAC03G07500D|BNACNNG30570D|BNACNNG39330D|BNAC09G41900D|BNAA10G06470D|BNAC09G47750D
GO:0009846	0.006514	16	233	pollen germination	BNAC08G11680D|BNAC09G38080D|BNACNNG64000D|BNAC01G18490D|BNAA03G46810D|BNACNNG34270D|BNAA07G29680D|BNAC02G20830D|BNAC09G08620D|BNAC07G39030D|BNAA09G08360D|BNAC06G32880D|BNAA10G15550D|BNAANNG17960D|BNAA08G14690D|BNAA02G15620D
GO:0015840	0.0067218	4	15	urea transport	BNAA09G51590D|BNACNNG01570D|BNACNNG15220D|BNAA06G17390D
GO:0042578	0.0070427	57	1369	phosphoric ester hydrolase activity	BNAC03G24560D|BNAC01G23390D|BNAA08G15210D|BNAC03G72360D|BNAC09G45730D|BNAANNG14270D|BNAC06G35160D|BNAC09G46070D|BNAC03G69220D|BNAC03G61960D|BNAA08G04540D|BNAA05G35700D|BNAC06G09820D|BNAC03G46270D|BNAA05G01020D|BNAA07G06610D|BNAC05G40600D|BNAANNG18990D|BNAC09G09650D|BNAA07G31350D|BNAANNG22210D|BNAA09G09490D|BNAC09G50640D|BNAC09G01080D|BNAANNG13060D|BNAA09G32020D|BNACNNG74060D|BNAC03G46310D|BNAA03G…
GO:0008643	0.0073194	15	213	carbohydrate transport	BNAA08G28920D|BNAC05G45870D|BNAANNG41630D|BNAA03G20150D|BNAA07G29680D|BNAA08G16530D|BNAC02G20830D|BNAA05G31350D|BNAC03G33320D|BNAC01G10160D|BNAA07G03520D|BNAC03G60580D|BNAC06G32880D|BNAANNG03010D|BNAA02G15620D
GO:0047293	0.0075597	3	7	4-hydroxybenzoate nonaprenyltransferase activity	BNAC07G50260D|BNAA01G13340D|BNAC01G15470D
GO:0016747	0.0077	40	873	transferase activity, transferring acyl groups other than amino-acyl groups	BNAC09G50350D|BNAC08G05440D|BNAA03G41660D|BNAA04G19180D|BNAC09G43250D|BNAC02G28850D|BNAA03G49720D|BNACNNG39330D|BNAA06G32640D|BNAA04G16560D|BNAA03G22910D|BNACNNG08220D|BNAC07G42070D|BNAC02G39460D|BNAA02G35570D|BNAA04G10880D|BNAC04G33170D|BNAC02G20600D|BNAA07G21940D|BNAC02G48110D|BNAA01G04500D|BNAA02G28380D|BNAC04G43560D|BNAA04G10870D|BNAA08G04850D|BNAA07G23630D|BNAC07G32730D|BNAC09G43460D|BNAA03G…
GO:0015172	0.0079318	5	27	acidic amino acid transmembrane transporter activity	BNAC05G21130D|BNAA07G09040D|BNAA06G35110D|BNAA09G28110D|BNAC07G11200D
GO:0009875	0.0083098	15	216	pollen-pistil interaction	BNAC08G11680D|BNAANNG13740D|BNACNNG60890D|BNAA03G02110D|BNAC03G03140D|BNAA03G46810D|BNAA01G11220D|BNAC07G39030D|BNAA08G22860D|BNAA03G02100D|BNAA10G30180D|BNAA10G23960D|BNAA10G23970D|BNAC01G41140D|BNAA08G14690D
GO:0048046	0.0091158	66	1662	apoplast	BNAA06G10120D|BNAA08G15190D|BNAA03G21280D|BNAC01G16500D|BNAA08G13460D|BNAC08G08680D|BNAA03G17320D|BNAC08G22510D|BNAC05G11740D|BNAA08G18150D|BNAC03G25640D|BNAC02G00820D|BNAC08G30140D|BNAC03G62410D|BNAA08G27260D|BNAA10G07470D|BNAA07G08200D|BNACNNG62360D|BNACNNG03590D|BNAA09G38180D|BNAC03G03850D|BNAC05G41900D|BNAC09G47050D|BNAC04G45660D|BNAC09G48610D|BNAC05G22110D|BNAC09G50680D|BNAA05G06900D|BNAC09G…
GO:0006629	0.0091158	208	6371	lipid metabolic process	BNACNNG55000D|BNAC01G18980D|BNAC09G44170D|BNACNNG66570D|BNAA03G16270D|BNAA04G19180D|BNAC03G69220D|BNAC04G50800D|BNAA02G34560D|BNAC03G07770D|BNAA09G12880D|BNAA03G21050D|BNAA05G01020D|BNACNNG08220D|BNAA01G03770D|BNAA07G38980D|BNAC08G32950D|BNACNNG40660D|BNAC02G48110D|BNAC03G39310D|BNAC04G37010D|BNAC09G50680D|BNAA07G23630D|BNAC09G53330D|BNAC09G46790D|BNAA03G01150D|BNAA04G29730D|BNAANNG37080D|BNACNNG…
