# Supplementary material for: Comparative Transcriptome Analysis of Recessive Male Sterility (RGMS) in Sterile and Fertile Brassica napus Lines
Source: PLoS One. 2015 Dec 10;10(12):e0144118. doi: 10.1371/journal.pone.0144118 (PMC4675519; doi:10.1371/journal.pone.0144118)
Supplement: S7 Table — (XLSX) [file pone.0144118.s015.xlsx]

## Sheet: S7 Table
S7 Table. MapMan Bins of Up-regulated genes enriched in different metabolic processes
	MapMan Bin	Name	Gene No.	Function description
major CHO metabolism
	2.2.1.3.2	major CHO metabolism.degradation.sucrose.invertases.cell wall	BnaA01g37220D	ATBFRUCT1
	2.2.1.3.2	major CHO metabolism.degradation.sucrose.invertases.cell wall	BnaC01g37450D	ATBFRUCT1
	2.2.2.1.2	major CHO metabolism.degradation.starch.starch cleavage.beta amylase	BnaCnng02280D	beta-amylase 2 (BAM2)
minor CHO metabolism
	3.1.2.2	minor CHO metabolism.raffinose family.raffinose synthases.putative	BnaA02g04780D	DARK INDUCIBLE 10 (DIN10)
	3.2.2	minor CHO metabolism.trehalose.TPP	BnaC07g46980D	Haloacid dehalogenase-like hydrolase (HAD) superfamily protein
	3.2.3	minor CHO metabolism.trehalose.potential TPS/TPP	BnaA09g09720D	trehalose phosphatase/synthase 11 (TPS11)
	3.2.3	minor CHO metabolism.trehalose.potential TPS/TPP	BnaC09g51060D	trehalose phosphatase/synthase 11 (TPS11)
	3.4.4	minor CHO metabolism.myo-inositol.myo inositol oxygenases	BnaA03g47910D	myo-inositol oxygenase 4 (MIOX4)
	3.5	minor CHO metabolism.others	BnaA10g18960D	Galactose mutarotase-like superfamily protein
glycolysis
	4.1.15	glycolysis.cytosolic branch.phospho-enol-pyruvate carboxylase (PEPC)	BnaA09g28740D	phosphoenolpyruvate carboxylase 4 (PPC4)
	4.3.14	glycolysis.unclear/dually targeted.pyruvate kinase (PK)	BnaA05g37390D	Pyruvate kinase family protein
fermentation
	5.10	fermentation.aldehyde dehydrogenase	BnaA06g16950D	aldehyde dehydrogenase 2B4 (ALDH2B4)
TCA / org transformation
	8.3	TCA / org transformation.carbonic anhydrases	BnaA06g04530D	alpha carbonic anhydrase 5 (ACA5)
	8.3	TCA / org transformation.carbonic anhydrases	BnaC05g05740D	alpha carbonic anhydrase 5 (ACA5)
mitochondrial electron transport / ATP synthesis
	9.2.1.2	mitochondrial electron transport / ATP synthesis.NADH-DH.type II.external	BnaA03g06260D	NAD(P)H dehydrogenase B4 (NDB4)
	9.2.1.2	mitochondrial electron transport / ATP synthesis.NADH-DH.type II.external	BnaC03g08060D	NAD(P)H dehydrogenase B4 (NDB4)
	9.2.1.4	mitochondrial electron transport / ATP synthesis.NADH-DH.type II.internal matrix	BnaA10g04640D	alternative NAD(P)H dehydrogenase 1 (NDA1)
	9.4	mitochondrial electron transport / ATP synthesis.alternative oxidase	BnaCnng60000D	alternative oxidase 1D (AOX1D)
	9.4	mitochondrial electron transport / ATP synthesis.alternative oxidase	BnaA03g36620D	alternative oxidase 1A (AOX1A)
	9.4	mitochondrial electron transport / ATP synthesis.alternative oxidase	BnaA05g17260D	alternative oxidase 1A (AOX1A)
cell wall
	10.1.10	cell wall.precursor synthesis.UDP-glucose 4,6-dehydratase	BnaC06g38990D	rhamnose biosynthesis 1 (RHM1)
	10.2.2	cell wall.cellulose synthesis.COBRA	BnaA03g39860D	COBRA-like protein 5 precursor (COBL5)
	10.5.3	cell wall.cell wall proteins.LRR	BnaC09g10090D	Leucine-rich repeat (LRR) family protein
	10.5.4	cell wall.cell wall proteins.HRGP	BnaC06g37650D	extensin 3 (EXT3)
	10.5.5	cell wall.cell wall proteins.RGP	BnaC03g36310D	reversibly glycosylated polypeptide 3 (RGP3)
	10.6.1	cell wall.degradation.cellulases and beta -1,4-glucanases	BnaC01g25030D	Glycosyl hydrolase family protein
	10.6.2	cell wall.degradation.mannan-xylose-arabinose-fucose	BnaA01g06750D	xyloglucan endotransglucosylase/hydrolase 24 (XTH24)
	10.6.2	cell wall.degradation.mannan-xylose-arabinose-fucose	BnaA02g22470D	xyloglucan endotransglucosylase/hydrolase 24 (XTH24)
	10.6.2	cell wall.degradation.mannan-xylose-arabinose-fucose	BnaA03g50050D	xyloglucan endotransglucosylase/hydrolase 24 (XTH24)
	10.6.2	cell wall.degradation.mannan-xylose-arabinose-fucose	BnaAnng23050D	xyloglucan endotransglucosylase/hydrolase 24 (XTH24)
	10.6.2	cell wall.degradation.mannan-xylose-arabinose-fucose	BnaC03g67980D	xyloglucan endotransglucosylase/hydrolase 24 (XTH24)
	10.6.2	cell wall.degradation.mannan-xylose-arabinose-fucose	BnaC07g42500D	xyloglucan endotransglucosylase/hydrolase 24 (XTH24)
	10.6.2	cell wall.degradation.mannan-xylose-arabinose-fucose	BnaA07g26180D	beta-xylosidase 3 (BXL3)
	10.6.2	cell wall.degradation.mannan-xylose-arabinose-fucose	BnaA09g03310D	beta-xylosidase 1 (BXL1)
	10.6.2	cell wall.degradation.mannan-xylose-arabinose-fucose	BnaC07g27160D	beta-xylosidase 1 (BXL1)
	10.6.2	cell wall.degradation.mannan-xylose-arabinose-fucose	BnaC09g02680D	beta-xylosidase 1 (BXL1)
	10.6.2	cell wall.degradation.mannan-xylose-arabinose-fucose	BnaCnng30450D	beta-D-xylosidase 4 (XYL4)
	10.6.3	cell wall.degradation.pectate lyases and polygalacturonases	BnaA09g14240D	polygalacturonase 1 (PG1)
	10.6.3	cell wall.degradation.pectate lyases and polygalacturonases	BnaC09g14770D	polygalacturonase 1 (PG1)
	10.6.3	cell wall.degradation.pectate lyases and polygalacturonases	BnaC03g61100D	Rhamnogalacturonate lyase family protein
	10.6.3	cell wall.degradation.pectate lyases and polygalacturonases	BnaA10g24050D	polygalacturonase inhibiting protein 1 (PGIP1)
	10.8.1	cell wall.pectin*esterases.PME	BnaC04g52910D	ATPMEPCRD
	10.8.1	cell wall.pectin*esterases.PME	BnaCnng30140D	ATPMEPCRD
	10.8.1	cell wall.pectin*esterases.PME	BnaA10g22380D	Plant invertase/pectin methylesterase inhibitor superfamily
lipid metabolism
	11.1.8	lipid metabolism.FA synthesis and FA elongation.acyl coa ligase	BnaA03g57590D	acyl activating enzyme 16 (AAE16)
	11.1.8	lipid metabolism.FA synthesis and FA elongation.acyl coa ligase	BnaC03g74060D	acyl activating enzyme 16 (AAE16)
	11.3.5	lipid metabolism.Phospholipid synthesis.diacylglycerol kinase	BnaA03g49040D	diacylglycerol kinase 6 (DGK6)
	11.5.2	lipid metabolism.glyceral metabolism.Glycerol-3-phosphate dehydrogenase (NAD+)	BnaC04g01960D	GPDHC1
	11.8	lipid metabolism.'exotics'(steroids, squalene etc)	BnaAnng01940D	sulfotransferase 2A (ST2A)
	11.9.4.13	lipid metabolism.lipid degradation.beta-oxidation.acyl CoA reductase	BnaA06g18840D	fatty acid reductase 5 (FAR5)
amino acid metabolism
	13.1.4.1.1	amino acid metabolism.synthesis.branched chain group.common.acetolactate synthase	BnaA06g33000D	chlorsulfuron/imidazolinone resistant 1 (CSR1)
	13.2.3.1.1	amino acid metabolism.degradation.aspartate family.asparagine.L-asparaginase	BnaA05g23530D	N-terminal nucleophile aminohydrolases (Ntn hydrolases) superfamily protein
	13.2.3.1.1	amino acid metabolism.degradation.aspartate family.asparagine.L-asparaginase	BnaC01g35480D	N-terminal nucleophile aminohydrolases (Ntn hydrolases) superfamily protein
	13.2.4.1	amino acid metabolism.degradation.branched chain group.shared	BnaC03g36350D	PYRIMIDINE 4 (PYD4)
	13.2.4.4	amino acid metabolism.degradation.branched chain group.leucine	BnaA08g11650D	3-methylcrotonyl-CoA carboxylase (MCCB)
	13.2.4.4	amino acid metabolism.degradation.branched chain group.leucine	BnaC03g77160D	3-methylcrotonyl-CoA carboxylase (MCCB)
metal handling
	15.2	metal handling.binding, chelation and storage	BnaA07g10200D	Heavy metal transport/detoxification superfamily protein
	15.2	metal handling.binding, chelation and storage	BnaC07g13390D	Heavy metal transport/detoxification superfamily protein
secondary metabolism
	16.1.3.1	secondary metabolism.isoprenoids.tocopherol biosynthesis.hydroxyphenylpyruvate dioxygenase	BnaC05g04530D	phytoene desaturation 1 (PDS1)
	16.1.5	secondary metabolism.isoprenoids.terpenoids	BnaA03g60000D	terpene synthase 04 (TPS04)
	16.1.5	secondary metabolism.isoprenoids.terpenoids	BnaC08g34130D	terpene synthase-like sequence-1,8-cineole (TPS-CIN)
	16.2	secondary metabolism.phenylpropanoids	BnaA09g27140D	HXXXD-type acyl-transferase family protein
	16.2	secondary metabolism.phenylpropanoids	BnaC05g22050D	HXXXD-type acyl-transferase family protein
	16.2	secondary metabolism.phenylpropanoids	BnaA09g10680D	acyl-CoA synthetase 5 (ACOS5)
	16.2	secondary metabolism.phenylpropanoids	BnaC09g10950D	acyl-CoA synthetase 5 (ACOS5)
	16.2	secondary metabolism.phenylpropanoids	BnaA10g19830D	NAD(P)-binding Rossmann-fold superfamily protein
	16.2	secondary metabolism.phenylpropanoids	BnaC06g30130D	NAD(P)-binding Rossmann-fold superfamily protein
	16.2	secondary metabolism.phenylpropanoids	BnaA07g32800D	NAD(P)-binding Rossmann-fold superfamily protein
	16.2	secondary metabolism.phenylpropanoids	BnaC06g37280D	NAD(P)-binding Rossmann-fold superfamily protein
	16.2.1.7	secondary metabolism.phenylpropanoids.lignin biosynthesis.CCR1	BnaA02g36250D	cinnamoyl coa reductase (CCR2)
	16.2.1.7	secondary metabolism.phenylpropanoids.lignin biosynthesis.CCR1	BnaA03g50190D	NAD(P)-binding Rossmann-fold superfamily protein
	16.2.1.7	secondary metabolism.phenylpropanoids.lignin biosynthesis.CCR1	BnaC07g42660D	NAD(P)-binding Rossmann-fold superfamily protein
	16.4.1	secondary metabolism.N misc.alkaloid-like	BnaA04g02970D	Calcium-dependent phosphotriesterase superfamily protein
	16.4.1	secondary metabolism.N misc.alkaloid-like	BnaA04g15750D	Calcium-dependent phosphotriesterase superfamily protein
	16.4.1	secondary metabolism.N misc.alkaloid-like	BnaC04g39030D	Calcium-dependent phosphotriesterase superfamily protein
	16.4.1	secondary metabolism.N misc.alkaloid-like	BnaA09g37870D	Calcium-dependent phosphotriesterase superfamily protein
	16.4.1	secondary metabolism.N misc.alkaloid-like	BnaC08g29730D	Calcium-dependent phosphotriesterase superfamily protein
	16.4.1	secondary metabolism.N misc.alkaloid-like	BnaC09g36580D	Calcium-dependent phosphotriesterase superfamily protein
	16.5.1	secondary metabolism.sulfur-containing.glucosinolates	BnaC09g00430D	AOP1
	16.8.1	secondary metabolism.flavonoids.anthocyanins	BnaA04g21880D	2-oxoglutarate (2OG) and Fe(II)-dependent oxygenase superfamily protein
	16.8.1	secondary metabolism.flavonoids.anthocyanins	BnaC04g45770D	2-oxoglutarate (2OG) and Fe(II)-dependent oxygenase superfamily protein
	16.8.1	secondary metabolism.flavonoids.anthocyanins	BnaCnng60860D	2-oxoglutarate (2OG) and Fe(II)-dependent oxygenase superfamily protein
	16.8.2	secondary metabolism.flavonoids.chalcones	BnaA04g21720D	LESS ADHESIVE POLLEN 6 (LAP6)
	16.8.2	secondary metabolism.flavonoids.chalcones	BnaC04g45570D	LESS ADHESIVE POLLEN 6 (LAP6)
	16.8.2	secondary metabolism.flavonoids.chalcones	BnaA01g02360D	LESS ADHESIVE POLLEN 5 (LAP5)
	16.8.2	secondary metabolism.flavonoids.chalcones	BnaA03g53070D	LESS ADHESIVE POLLEN 5 (LAP5)
	16.8.2	secondary metabolism.flavonoids.chalcones	BnaAnng15370D	LESS ADHESIVE POLLEN 5 (LAP5)
	16.8.2	secondary metabolism.flavonoids.chalcones	BnaC01g03620D	LESS ADHESIVE POLLEN 5 (LAP5)
	16.8.2	secondary metabolism.flavonoids.chalcones	BnaC03g65730D	LESS ADHESIVE POLLEN 5 (LAP5)
	16.8.2	secondary metabolism.flavonoids.chalcones	BnaC07g45280D	LESS ADHESIVE POLLEN 5 (LAP5)
	16.8.3	secondary metabolism.flavonoids.dihydroflavonols	BnaA10g00520D	UDP-glucosyl transferase 72B3 (UGT72B3)
	16.8.3	secondary metabolism.flavonoids.dihydroflavonols	BnaCnng01870D	GT72B1
	16.8.3.1	secondary metabolism.flavonoids.dihydroflavonols.dihydroflavonol 4-reductase	BnaA01g02000D	dihydroflavonol 4-reductase-like1 (DRL1)
	16.8.3.1	secondary metabolism.flavonoids.dihydroflavonols.dihydroflavonol 4-reductase	BnaA08g15000D	dihydroflavonol 4-reductase-like1 (DRL1)
	16.8.3.1	secondary metabolism.flavonoids.dihydroflavonols.dihydroflavonol 4-reductase	BnaC01g03140D	dihydroflavonol 4-reductase-like1 (DRL1)
	16.8.3.1	secondary metabolism.flavonoids.dihydroflavonols.dihydroflavonol 4-reductase	BnaC03g62280D	dihydroflavonol 4-reductase-like1 (DRL1)
hormone metabolism
	17.1.1.2.1	hormone metabolism.abscisic acid.synthesis-degradation.degradation.8-hydroxylase	BnaAnng27240D	cytochrome P450, family 707, subfamily A, polypeptide 1 (CYP707A1)
	17.1.1.2.1	hormone metabolism.abscisic acid.synthesis-degradation.degradation.8-hydroxylase	BnaC01g11650D	cytochrome P450, family 707, subfamily A, polypeptide 1 (CYP707A1)
	17.2.1	hormone metabolism.auxin.synthesis-degradation	BnaA03g10890D	nitrilase 2 (NIT2)
	17.2.1	hormone metabolism.auxin.synthesis-degradation	BnaCnng75490D	nitrilase 2 (NIT2)
	17.2.3	hormone metabolism.auxin.induced-regulated-responsive-activated	BnaA01g28900D	Aluminium induced protein with YGL and LRDR motifs
	17.2.3	hormone metabolism.auxin.induced-regulated-responsive-activated	BnaA06g01730D	Aluminium induced protein with YGL and LRDR motifs
	17.2.3	hormone metabolism.auxin.induced-regulated-responsive-activated	BnaC05g37800D	Aluminium induced protein with YGL and LRDR motifs
	17.2.3	hormone metabolism.auxin.induced-regulated-responsive-activated	BnaC06g05990D	Aluminium induced protein with YGL and LRDR motifs
	17.2.3	hormone metabolism.auxin.induced-regulated-responsive-activated	BnaCnng39150D	DWARF IN LIGHT 1 (DFL1)
	17.2.3	hormone metabolism.auxin.induced-regulated-responsive-activated	BnaA06g22670D	O-fucosyltransferase family protein
	17.3.1.1.5	hormone metabolism.brassinosteroid.synthesis-degradation.BRs.metabolic regulation	BnaCnng42960D	cytochrome p450 72c1 (CYP72C1)
	17.5.1.1	hormone metabolism.ethylene.synthesis-degradation.1-aminocyclopropane-1-carboxylate synthase	BnaA01g15380D	1-amino-cyclopropane-1-carboxylate synthase 7 (ACS7)
	17.5.1.1	hormone metabolism.ethylene.synthesis-degradation.1-aminocyclopropane-1-carboxylate synthase	BnaA03g47880D	1-amino-cyclopropane-1-carboxylate synthase 7 (ACS7)
	17.5.1.1	hormone metabolism.ethylene.synthesis-degradation.1-aminocyclopropane-1-carboxylate synthase	BnaC07g40130D	1-amino-cyclopropane-1-carboxylate synthase 7 (ACS7)
	17.5.1.1	hormone metabolism.ethylene.synthesis-degradation.1-aminocyclopropane-1-carboxylate synthase	BnaCnng71530D	1-amino-cyclopropane-1-carboxylate synthase 7 (ACS7)
	17.5.1.2	hormone metabolism.ethylene.synthesis-degradation.1-aminocyclopropane-1-carboxylate oxidase	BnaAnng21950D	2-oxoglutarate (2OG) and Fe(II)-dependent oxygenase superfamily protein
	17.5.1.2	hormone metabolism.ethylene.synthesis-degradation.1-aminocyclopropane-1-carboxylate oxidase	BnaC08g41620D	2-oxoglutarate (2OG) and Fe(II)-dependent oxygenase superfamily protein
	17.5.2	hormone metabolism.ethylene.signal transduction	BnaC08g00620D	ethylene response sensor 2 (ERS2)
	17.6.1	hormone metabolism.gibberelin.synthesis-degradation	BnaA03g10950D	gibberellic acid methyltransferase 2 (GAMT2)
	17.6.1.13	hormone metabolism.gibberelin.synthesis-degradation.GA2 oxidase	BnaA09g26500D	gibberellin 2-oxidase (GA2OX2)
	17.7.1	hormone metabolism.jasmonate.synthesis-degradation	BnaC01g43190D	NAC (No Apical Meristem) domain transcriptional regulator superfamily protein
	17.7.1.4	hormone metabolism.jasmonate.synthesis-degradation.allene oxidase cyclase	BnaC07g22910D	allene oxide cyclase 2 (AOC2)
	17.7.3	hormone metabolism.jasmonate.induced-regulated-responsive-activated	BnaC06g06830D	epithiospecifier protein (ESP)
	17.7.3	hormone metabolism.jasmonate.induced-regulated-responsive-activated	BnaC05g36760D	JASMONATE RESPONSIVE 1 (JR1)
	17.8.1	hormone metabolism.salicylic acid.synthesis-degradation	BnaA10g25810D	S-adenosyl-L-methionine-dependent methyltransferases superfamily protein
stress
	20	stress	BnaA09g47250D	stress-inducible protein, putative
	20	stress	BnaC08g41350D	stress-inducible protein, putative
	20.1	stress.biotic	BnaC03g24360D	Chitinase family protein
	20.1	stress.biotic	BnaA05g33290D	ARM repeat superfamily protein
	20.1	stress.biotic	BnaA09g00340D	Chitinase family protein
	20.1	stress.biotic	BnaCnng01370D	Chitinase family protein
	20.1	stress.biotic	BnaA01g34980D	Glycosyl hydrolase family protein with chitinase insertion domain
	20.1	stress.biotic	BnaC01g41020D	Glycosyl hydrolase family protein with chitinase insertion domain
	20.1	stress.biotic	BnaUnng03570D	Glycosyl hydrolase family protein with chitinase insertion domain
	20.1	stress.biotic	BnaA03g55320D	NDR1/HIN1-like 3 (NHL3)
	20.1	stress.biotic	BnaC02g07600D	DA1-related protein 4 (DAR4)
	20.1.1	stress.biotic.respiratory burst	BnaA06g13330D	Riboflavin synthase-like superfamily protein
	20.1.1	stress.biotic.respiratory burst	BnaA09g44270D	Riboflavin synthase-like superfamily protein
	20.1.1	stress.biotic.respiratory burst	BnaC05g14890D	Riboflavin synthase-like superfamily protein
	20.1.1	stress.biotic.respiratory burst	BnaC08g36810D	Riboflavin synthase-like superfamily protein
	20.1.7	stress.biotic.PR-proteins	BnaC06g23920D	Disease resistance protein (TIR-NBS class)
	20.1.7	stress.biotic.PR-proteins	BnaA03g58750D	Disease resistance-responsive (dirigent-like protein) family protein
	20.1.7	stress.biotic.PR-proteins	BnaA03g07040D	Disease resistance protein (TIR-NBS-LRR class) family
	20.1.7.6.1	stress.biotic.PR-proteins.proteinase inhibitors.trypsin inhibitor	BnaA07g30010D	Kunitz family trypsin and protease inhibitor protein
	20.1.7.6.1	stress.biotic.PR-proteins.proteinase inhibitors.trypsin inhibitor	BnaA07g30020D	Kunitz family trypsin and protease inhibitor protein
	20.1.7.6.1	stress.biotic.PR-proteins.proteinase inhibitors.trypsin inhibitor	BnaC06g33410D	Kunitz family trypsin and protease inhibitor protein
	20.1.7.6.1	stress.biotic.PR-proteins.proteinase inhibitors.trypsin inhibitor	BnaC06g23690D	kunitz trypsin inhibitor 1 (KTI1)
	20.1.7.6.1	stress.biotic.PR-proteins.proteinase inhibitors.trypsin inhibitor	BnaC06g23700D	kunitz trypsin inhibitor 1 (KTI1)
	20.1.7.12	stress.biotic.PR-proteins.plant defensins	BnaC04g52990D	trypsin inhibitor protein 1 (TI1)
	20.2.1	stress.abiotic.heat	BnaA09g48560D	BIP3
	20.2.1	stress.abiotic.heat	BnaA08g25480D	HSP40/DnaJ peptide-binding protein
	20.2.1	stress.abiotic.heat	BnaA07g30160D	Chaperone DnaJ-domain superfamily protein
	20.2.1	stress.abiotic.heat	BnaA07g31420D	heat shock protein 101 (HSP101)
	20.2.1	stress.abiotic.heat	BnaC06g35220D	heat shock protein 101 (HSP101)
	20.2.1	stress.abiotic.heat	BnaA03g32320D	heat shock protein 70 (HSP70)
	20.2.1	stress.abiotic.heat	BnaA01g29880D	Chaperone DnaJ-domain superfamily protein
	20.2.1	stress.abiotic.heat	BnaC01g16210D	chloroplast heat shock protein 70-1 (cpHsc70-1)
	20.2.1	stress.abiotic.heat	BnaA02g24810D	HSP20-like chaperones superfamily protein
	20.2.1	stress.abiotic.heat	BnaA03g13170D	HSP20-like chaperones superfamily protein
	20.2.1	stress.abiotic.heat	BnaA10g07970D	HSP20-like chaperones superfamily protein
	20.2.1	stress.abiotic.heat	BnaC03g15980D	HSP20-like chaperones superfamily protein
	20.2.1	stress.abiotic.heat	BnaC09g27850D	HSP20-like chaperones superfamily protein
	20.2.3	stress.abiotic.drought/salt	BnaA04g26390D	S-adenosyl-L-methionine-dependent methyltransferases superfamily protein
	20.2.3	stress.abiotic.drought/salt	BnaC04g50430D	S-adenosyl-L-methionine-dependent methyltransferases superfamily protein
	20.2.3	stress.abiotic.drought/salt	BnaA05g28570D	S-adenosyl-L-methionine-dependent methyltransferases superfamily protein
	20.2.4	stress.abiotic.touch/wounding	BnaA06g13830D	chlorophyllase 1 (CLH1)
	20.2.99	stress.abiotic.unspecified	BnaA08g20660D	Polyketide cyclase/dehydrase and lipid transport superfamily protein
	20.2.99	stress.abiotic.unspecified	BnaA07g28940D	Polyketide cyclase/dehydrase and lipid transport superfamily protein
	20.2.99	stress.abiotic.unspecified	BnaA01g31980D	RmlC-like cupins superfamily protein
	20.2.99	stress.abiotic.unspecified	BnaA07g37570D	RmlC-like cupins superfamily protein
	20.2.99	stress.abiotic.unspecified	BnaC06g13030D	RmlC-like cupins superfamily protein
redox
	21.2	redox.ascorbate and glutathione	BnaC04g50950D	cytochrome B5 isoform C (CB5-C)
	21.2.1	redox.ascorbate and glutathione.ascorbate	BnaA02g05230D	Plant L-ascorbate oxidase
	21.3	redox.heme	BnaA07g03790D	hemoglobin 1 (HB1)
nucleotide metabolism
	23.2	nucleotide metabolism.degradation	BnaC08g39780D	GDA1/CD39 nucleoside phosphatase family protein
	23.4.99	nucleotide metabolism.phosphotransfer and pyrophosphatases.misc	BnaC03g68280D	Alkaline-phosphatase-like family protein
	23.4.99	nucleotide metabolism.phosphotransfer and pyrophosphatases.misc	BnaAnng42000D	Alkaline-phosphatase-like family protein
misc
	26.2	misc.UDP glucosyl and glucoronyl transferases	BnaC04g52090D	galacturonosyltransferase 2 (GAUT2)
	26.2	misc.UDP glucosyl and glucoronyl transferases	BnaC01g31820D	HYPOSTATIN RESISTANCE 1 (HYR1)
	26.2	misc.UDP glucosyl and glucoronyl transferases	BnaA01g18400D	indole-3-acetate beta-D-glucosyltransferase (IAGLU)
	26.3	misc.gluco-, galacto- and mannosidases	BnaA10g00970D	Glycosyl hydrolase superfamily protein
	26.3	misc.gluco-, galacto- and mannosidases	BnaA06g01540D	beta glucosidase 18 (BGLU18)
	26.3	misc.gluco-, galacto- and mannosidases	BnaC06g05340D	beta glucosidase 18 (BGLU18)
	26.3	misc.gluco-, galacto- and mannosidases	BnaA01g36270D	beta glucosidase 46 (BGLU46)
	26.3	misc.gluco-, galacto- and mannosidases	BnaA10g25380D	Glycosyl hydrolase family protein
	26.3.2	misc.gluco-, galacto- and mannosidases.beta-galactosidase	BnaA03g47840D	beta-galactosidase 12 (BGAL12)
	26.3.2	misc.gluco-, galacto- and mannosidases.beta-galactosidase	BnaC07g40110D	beta-galactosidase 12 (BGAL12)
	26.3.2	misc.gluco-, galacto- and mannosidases.beta-galactosidase	BnaC02g12030D	beta-galactosidase 4 (BGAL4)
	26.3.4	misc.gluco-, galacto- and mannosidases.endoglucanase	BnaA03g20800D	glycosyl hydrolase 9B12 (GH9B12)
	26.3.5	misc.gluco-, galacto- and mannosidases.glycosyl hydrolase family 5	BnaA06g33090D	Cellulase (glycosyl hydrolase family 5) protein
	26.3.5	misc.gluco-, galacto- and mannosidases.glycosyl hydrolase family 5	BnaC07g23310D	Cellulase (glycosyl hydrolase family 5) protein
	26.3.5	misc.gluco-, galacto- and mannosidases.glycosyl hydrolase family 5	BnaA10g17780D	Glycosyl hydrolase superfamily protein
	26.4.1	misc.beta 1,3 glucan hydrolases.glucan endo-1,3-beta-glucosidase	BnaC09g08880D	O-Glycosyl hydrolases family 17 protein
	26.4.1	misc.beta 1,3 glucan hydrolases.glucan endo-1,3-beta-glucosidase	BnaA01g23530D	O-Glycosyl hydrolases family 17 protein
	26.4.1	misc.beta 1,3 glucan hydrolases.glucan endo-1,3-beta-glucosidase	BnaA03g57600D	O-Glycosyl hydrolases family 17 protein
	26.4.1	misc.beta 1,3 glucan hydrolases.glucan endo-1,3-beta-glucosidase	BnaC03g74070D	O-Glycosyl hydrolases family 17 protein
	26.4.1	misc.beta 1,3 glucan hydrolases.glucan endo-1,3-beta-glucosidase	BnaCnng35540D	O-Glycosyl hydrolases family 17 protein
	26.4.1	misc.beta 1,3 glucan hydrolases.glucan endo-1,3-beta-glucosidase	BnaC08g26720D	Glycosyl hydrolase superfamily protein
	26.4.1	misc.beta 1,3 glucan hydrolases.glucan endo-1,3-beta-glucosidase	BnaA07g19070D	Glycosyl hydrolase family 17 protein
	26.4.1	misc.beta 1,3 glucan hydrolases.glucan endo-1,3-beta-glucosidase	BnaC06g18220D	Glycosyl hydrolase family 17 protein
	26.4.1	misc.beta 1,3 glucan hydrolases.glucan endo-1,3-beta-glucosidase	BnaA04g06280D	maternal effect embryo arrest 48 (MEE48)
	26.4.1	misc.beta 1,3 glucan hydrolases.glucan endo-1,3-beta-glucosidase	BnaA05g13090D	maternal effect embryo arrest 48 (MEE48)
	26.4.1	misc.beta 1,3 glucan hydrolases.glucan endo-1,3-beta-glucosidase	BnaA08g07600D	maternal effect embryo arrest 48 (MEE48)
	26.4.1	misc.beta 1,3 glucan hydrolases.glucan endo-1,3-beta-glucosidase	BnaC06g11750D	maternal effect embryo arrest 48 (MEE48)
	26.4.1	misc.beta 1,3 glucan hydrolases.glucan endo-1,3-beta-glucosidase	BnaC08g08340D	maternal effect embryo arrest 48 (MEE48)
	26.7	misc.oxidases - copper, flavone etc	BnaA06g08970D	2-oxoglutarate (2OG) and Fe(II)-dependent oxygenase superfamily protein
	26.7	misc.oxidases - copper, flavone etc	BnaC05g15770D	SKU5 similar 8 (sks8)
	26.7	misc.oxidases - copper, flavone etc	BnaC03g71950D	uclacyanin 1 (UCC1)
	26.8	misc.nitrilases, *nitrile lyases, berberine bridge enzymes, reticuline oxidases, troponine reductases	BnaA07g30570D	Glucose-methanol-choline (GMC) oxidoreductase family protein
	26.8	misc.nitrilases, *nitrile lyases, berberine bridge enzymes, reticuline oxidases, troponine reductases	BnaC02g21760D	Glucose-methanol-choline (GMC) oxidoreductase family protein
	26.8	misc.nitrilases, *nitrile lyases, berberine bridge enzymes, reticuline oxidases, troponine reductases	BnaC06g43850D	Glucose-methanol-choline (GMC) oxidoreductase family protein
	26.8	misc.nitrilases, *nitrile lyases, berberine bridge enzymes, reticuline oxidases, troponine reductases	BnaA04g17090D	NAD(P)-binding Rossmann-fold superfamily protein
	26.8	misc.nitrilases, *nitrile lyases, berberine bridge enzymes, reticuline oxidases, troponine reductases	BnaC04g56400D	NAD(P)-binding Rossmann-fold superfamily protein
	26.8	misc.nitrilases, *nitrile lyases, berberine bridge enzymes, reticuline oxidases, troponine reductases	BnaCnng22600D	FAD-binding Berberine family protein
	26.8	misc.nitrilases, *nitrile lyases, berberine bridge enzymes, reticuline oxidases, troponine reductases	BnaC07g17940D	FAD-binding Berberine family protein
	26.8	misc.nitrilases, *nitrile lyases, berberine bridge enzymes, reticuline oxidases, troponine reductases	BnaA02g11130D	Glucose-methanol-choline (GMC) oxidoreductase family protein
	26.8	misc.nitrilases, *nitrile lyases, berberine bridge enzymes, reticuline oxidases, troponine reductases	BnaC02g15440D	Glucose-methanol-choline (GMC) oxidoreductase family protein
	26.8	misc.nitrilases, *nitrile lyases, berberine bridge enzymes, reticuline oxidases, troponine reductases	BnaC03g15760D	Glucose-methanol-choline (GMC) oxidoreductase family protein
	26.8	misc.nitrilases, *nitrile lyases, berberine bridge enzymes, reticuline oxidases, troponine reductases	BnaA02g07740D	methyl esterase 18 (MES18)
	26.9	misc.glutathione S transferases	BnaC06g38840D	glutathione S-transferase TAU 21 (GSTU21)
	26.9	misc.glutathione S transferases	BnaC03g30870D	glutathione S-transferase F3 (GSTF3)
	26.9	misc.glutathione S transferases	BnaA04g28600D	glutathione S-transferase tau 4 (GSTU4)
	26.9	misc.glutathione S transferases	BnaC04g40550D	glutathione S-transferase tau 4 (GSTU4)
	26.9	misc.glutathione S transferases	BnaC03g17120D	glutathione S-transferase PHI 10 (GSTF10)
	26.9	misc.glutathione S transferases	BnaC01g39170D	glutathione S-transferase TAU 8 (GSTU8)
	26.9	misc.glutathione S transferases	BnaA06g21920D	glutathione S-transferase tau 9 (GSTU9)
	26.10	misc.cytochrome P450	BnaA10g00600D	cytochrome P450, family 703, subfamily A, polypeptide 2 (CYP703A2)
	26.10	misc.cytochrome P450	BnaC05g00670D	cytochrome P450, family 703, subfamily A, polypeptide 2 (CYP703A2)
	26.10	misc.cytochrome P450	BnaCnng08630D	cytochrome P450, family 703, subfamily A, polypeptide 2 (CYP703A2)
	26.10	misc.cytochrome P450	BnaC08g40680D	cytochrome P450, family 71, subfamily B, polypeptide 2 (CYP71B2)
	26.10	misc.cytochrome P450	BnaC09g09800D	cytochrome P450, family 71, subfamily B, polypeptide 2 (CYP71B2)
	26.10	misc.cytochrome P450	BnaCnng49630D	cytochrome P450, family 71, subfamily B, polypeptide 2 (CYP71B2)
	26.10	misc.cytochrome P450	BnaA06g25210D	cytochrome P450, family 71 subfamily B, polypeptide 7 (CYP71B7)
	26.10	misc.cytochrome P450	BnaA06g08740D	cytochrome P450, family 78, subfamily A, polypeptide 5 (CYP78A5)
	26.10	misc.cytochrome P450	BnaA09g57150D	cytochrome P450, family 78, subfamily A, polypeptide 5 (CYP78A5)
	26.10	misc.cytochrome P450	BnaC05g10050D	cytochrome P450, family 78, subfamily A, polypeptide 5 (CYP78A5)
	26.10	misc.cytochrome P450	BnaA07g28010D	cytochrome P450, family 704, subfamily B, polypeptide 1 (CYP704B1)
	26.10	misc.cytochrome P450	BnaC06g30690D	cytochrome P450, family 704, subfamily B, polypeptide 1 (CYP704B1)
	26.10	misc.cytochrome P450	BnaA04g26280D	cytochrome P450, family 76, subfamily C, polypeptide 4 (CYP76C4)
	26.10	misc.cytochrome P450	BnaA05g01200D	cytochrome P450, family 78, subfamily A, polypeptide 6 (CYP78A6)
	26.10	misc.cytochrome P450	BnaC06g02740D	cytochrome P450, family 72, subfamily A, polypeptide 15 (CYP72A15)
	26.10	misc.cytochrome P450	BnaA02g27870D	cytochrome P450, family 71, subfamily B, polypeptide 23 (CYP71B23)
	26.10	misc.cytochrome P450	BnaC09g01820D	CYP81D1
	26.10	misc.cytochrome P450	BnaA06g31960D	cytochrome P450, family 96, subfamily A, polypeptide 12 (CYP96A12)
	26.10	misc.cytochrome P450	BnaA01g34610D	cytochrome P450, family 79, subfamily B, polypeptide 2 (CYP79B2)
	26.10	misc.cytochrome P450	BnaC01g00800D	cytochrome P450, family 79, subfamily B, polypeptide 2 (CYP79B2)
	26.10	misc.cytochrome P450	BnaC02g41740D	cytochrome P450, family 86, subfamily B, polypeptide 1 (CYP86B1)
	26.10	misc.cytochrome P450	BnaC07g49710D	cytochrome P450, family 86, subfamily B, polypeptide 1 (CYP86B1)
	26.10	misc.cytochrome P450	BnaC06g42070D	cytochrome p450 81d1 (CYP81D1)
	26.10	misc.cytochrome P450	BnaAnng17300D	cytochrome P450, family 86, subfamily A, polypeptide 1 (CYP86A1)
	26.11	misc.alcohol dehydrogenases	BnaA02g12150D	Zinc-binding dehydrogenase family protein
	26.11	misc.alcohol dehydrogenases	BnaC02g45290D	Zinc-binding dehydrogenase family protein
	26.11	misc.alcohol dehydrogenases	BnaA01g23670D	TAPETUM 1 (ATA1)
	26.12	misc.peroxidases	BnaA10g28250D	Peroxidase superfamily protein
	26.12	misc.peroxidases	BnaC06g01060D	Peroxidase superfamily protein
	26.12	misc.peroxidases	BnaA02g14050D	Peroxidase superfamily protein
	26.12	misc.peroxidases	BnaA07g27500D	Peroxidase superfamily protein
	26.12	misc.peroxidases	BnaC01g28040D	Peroxidase superfamily protein
	26.12	misc.peroxidases	BnaC06g29700D	Peroxidase superfamily protein
	26.12	misc.peroxidases	BnaA07g01880D	Peroxidase superfamily protein
	26.12	misc.peroxidases	BnaC07g03670D	Peroxidase superfamily protein
	26.12	misc.peroxidases	BnaA09g41210D	Peroxidase superfamily protein
	26.12	misc.peroxidases	BnaC08g49050D	Peroxidase superfamily protein
	26.12	misc.peroxidases	BnaCnng48990D	Peroxidase superfamily protein
	26.12	misc.peroxidases	BnaA09g08390D	Peroxidase superfamily protein
	26.12	misc.peroxidases	BnaA01g20660D	peroxidase CB (PRXCB)
	26.12	misc.peroxidases	BnaC01g25860D	peroxidase CB (PRXCB)
	26.12	misc.peroxidases	BnaA01g17520D	Peroxidase superfamily protein
	26.12	misc.peroxidases	BnaC01g21870D	Peroxidase superfamily protein
	26.12	misc.peroxidases	BnaC07g42360D	Peroxidase family protein
	26.12	misc.peroxidases	BnaA01g03170D	Peroxidase superfamily protein
	26.12	misc.peroxidases	BnaA01g03180D	Peroxidase superfamily protein
	26.12	misc.peroxidases	BnaC01g04440D	Peroxidase superfamily protein
	26.12	misc.peroxidases	BnaA01g01280D	Peroxidase superfamily protein
	26.12	misc.peroxidases	BnaAnng19770D	Peroxidase superfamily protein
	26.12	misc.peroxidases	BnaC01g02300D	Peroxidase superfamily protein
	26.12	misc.peroxidases	BnaC07g51170D	Peroxidase superfamily protein
	26.12	misc.peroxidases	BnaA10g25070D	Peroxidase superfamily protein
	26.16	misc.myrosinases-lectin-jacalin	BnaA03g18540D	jacalin-related lectin 22
	26.16	misc.myrosinases-lectin-jacalin	BnaC03g22030D	jacalin-related lectin 22
	26.17	misc.dynamin	BnaA04g25780D	DYNAMIN-like 1D
	26.19	misc.plastocyanin-like	BnaA04g14040D	early nodulin-like protein 11 (ENODL11)
	26.19	misc.plastocyanin-like	BnaA05g11680D	Cupredoxin superfamily protein
	26.19	misc.plastocyanin-like	BnaC03g25000D	uclacyanin 2 (UCC2)
	26.21	misc.protease inhibitor/seed storage/lipid transfer protein (LTP) family protein	BnaA06g12550D	Bifunctional inhibitor/lipid-transfer protein/seed storage 2S albumin superfamily protein
	26.21	misc.protease inhibitor/seed storage/lipid transfer protein (LTP) family protein	BnaA07g31060D	Bifunctional inhibitor/lipid-transfer protein/seed storage 2S albumin superfamily protein
	26.21	misc.protease inhibitor/seed storage/lipid transfer protein (LTP) family protein	BnaC06g34730D	Bifunctional inhibitor/lipid-transfer protein/seed storage 2S albumin superfamily protein
	26.21	misc.protease inhibitor/seed storage/lipid transfer protein (LTP) family protein	BnaC05g44510D	Bifunctional inhibitor/lipid-transfer protein/seed storage 2S albumin superfamily protein
	26.21	misc.protease inhibitor/seed storage/lipid transfer protein (LTP) family protein	BnaA03g41640D	Bifunctional inhibitor/lipid-transfer protein/seed storage 2S albumin superfamily protein
	26.21	misc.protease inhibitor/seed storage/lipid transfer protein (LTP) family protein	BnaA09g32590D	Bifunctional inhibitor/lipid-transfer protein/seed storage 2S albumin superfamily protein
	26.21	misc.protease inhibitor/seed storage/lipid transfer protein (LTP) family protein	BnaC08g23460D	Bifunctional inhibitor/lipid-transfer protein/seed storage 2S albumin superfamily protein
	26.21	misc.protease inhibitor/seed storage/lipid transfer protein (LTP) family protein	BnaC04g23540D	Bifunctional inhibitor/lipid-transfer protein/seed storage 2S albumin superfamily protein
	26.21	misc.protease inhibitor/seed storage/lipid transfer protein (LTP) family protein	BnaA07g19570D	Tetratricopeptide repeat (TPR)-like superfamily protein
	26.21	misc.protease inhibitor/seed storage/lipid transfer protein (LTP) family protein	BnaC06g18820D	Tetratricopeptide repeat (TPR)-like superfamily protein
	26.21	misc.protease inhibitor/seed storage/lipid transfer protein (LTP) family protein	BnaA08g29350D	Bifunctional inhibitor/lipid-transfer protein/seed storage 2S albumin superfamily protein
	26.21	misc.protease inhibitor/seed storage/lipid transfer protein (LTP) family protein	BnaC08g09910D	Bifunctional inhibitor/lipid-transfer protein/seed storage 2S albumin superfamily protein
	26.21	misc.protease inhibitor/seed storage/lipid transfer protein (LTP) family protein	BnaA10g23670D	Bifunctional inhibitor/lipid-transfer protein/seed storage 2S albumin superfamily protein
	26.21	misc.protease inhibitor/seed storage/lipid transfer protein (LTP) family protein	BnaA03g12750D	Bifunctional inhibitor/lipid-transfer protein/seed storage 2S albumin superfamily protein
	26.21	misc.protease inhibitor/seed storage/lipid transfer protein (LTP) family protein	BnaA10g07590D	Bifunctional inhibitor/lipid-transfer protein/seed storage 2S albumin superfamily protein
	26.21	misc.protease inhibitor/seed storage/lipid transfer protein (LTP) family protein	BnaC03g15620D	Bifunctional inhibitor/lipid-transfer protein/seed storage 2S albumin superfamily protein
	26.21	misc.protease inhibitor/seed storage/lipid transfer protein (LTP) family protein	BnaC09g28270D	Bifunctional inhibitor/lipid-transfer protein/seed storage 2S albumin superfamily protein
	26.22	misc.short chain dehydrogenase/reductase (SDR)	BnaA03g28260D	NAD(P)-binding Rossmann-fold superfamily protein
	26.22	misc.short chain dehydrogenase/reductase (SDR)	BnaA03g00530D	NAD(P)-binding Rossmann-fold superfamily protein
	26.22	misc.short chain dehydrogenase/reductase (SDR)	BnaA10g27030D	NAD(P)-binding Rossmann-fold superfamily protein
	26.22	misc.short chain dehydrogenase/reductase (SDR)	BnaCnng03420D	NAD(P)-binding Rossmann-fold superfamily protein
	26.22	misc.short chain dehydrogenase/reductase (SDR)	BnaCnng28820D	NAD(P)-binding Rossmann-fold superfamily protein
	26.24	misc.GCN5-related N-acetyltransferase	BnaC04g42720D	Acyl-CoA N-acyltransferases (NAT) superfamily protein
	26.25	misc.sulfotransferase	BnaA06g12720D	sulfotransferase 17 (SOT17)
	26.25	misc.sulfotransferase	BnaC05g14270D	sulfotransferase 17 (SOT17)
	26.25	misc.sulfotransferase	BnaA07g31260D	sulfotransferase 16 (SOT16)
	26.28	misc.GDSL-motif lipase	BnaA07g07790D	GDSL-like Lipase/Acylhydrolase superfamily protein
	26.28	misc.GDSL-motif lipase	BnaC06g22960D	GDSL-like Lipase/Acylhydrolase superfamily protein
	26.28	misc.GDSL-motif lipase	BnaA04g13700D	GDSL-like Lipase/Acylhydrolase superfamily protein
	26.28	misc.GDSL-motif lipase	BnaC04g35970D	GDSL-like Lipase/Acylhydrolase superfamily protein
	26.28	misc.GDSL-motif lipase	BnaA09g22200D	SGNH hydrolase-type esterase superfamily protein
	26.28	misc.GDSL-motif lipase	BnaC09g26010D	SGNH hydrolase-type esterase superfamily protein
	26.28	misc.GDSL-motif lipase	BnaA03g05610D	GDSL-motif lipase 7 (GLIP7)
	26.28	misc.GDSL-motif lipase	BnaA07g15550D	GDSL-like Lipase/Acylhydrolase superfamily protein
RNA
	27.1	RNA.processing	BnaA08g27050D	decapping 1 (DCP1)
	27.1	RNA.processing	BnaA06g09950D	embryo defective 1220 (emb1220)
	27.1	RNA.processing	BnaC05g11570D	embryo defective 1220 (emb1220)
	27.1	RNA.processing	BnaA07g19980D	Transducin/WD40 repeat-like superfamily protein
	27.1	RNA.processing	BnaC06g19410D	Transducin/WD40 repeat-like superfamily protein
	27.1	RNA.processing	BnaA05g36900D	poly(A) binding protein 6 (PAB6)
	27.1	RNA.processing	BnaC05g36940D	poly(A) binding protein 6 (PAB6)
	27.1.3.1	RNA.processing.3' end processing.PAP	BnaC05g45260D	poly(A) polymerase 3 (PAPS3)
	27.1.19	RNA.processing.ribonucleases	BnaA02g26660D	ribonuclease 1 (RNS1)
	27.1.19	RNA.processing.ribonucleases	BnaA06g33900D	ribonuclease 1 (RNS1)
	27.1.19	RNA.processing.ribonucleases	BnaC07g22040D	ribonuclease 1 (RNS1)
	27.3.2	RNA.regulation of transcription.Alfin-like	BnaA03g01660D	alfin-like 7 (AL7)
	27.3.3	RNA.regulation of transcription.AP2/EREBP, APETALA2/Ethylene-responsive element binding protein family	BnaCnng33070D	related to ABI3/VP1 1 (RAV1)
	27.3.3	RNA.regulation of transcription.AP2/EREBP, APETALA2/Ethylene-responsive element binding protein family	BnaA04g27050D	HYPOXIA RESPONSIVE ERF (ETHYLENE RESPONSE FACTOR) 2 (HRE2)
	27.3.3	RNA.regulation of transcription.AP2/EREBP, APETALA2/Ethylene-responsive element binding protein family	BnaC04g51210D	HYPOXIA RESPONSIVE ERF (ETHYLENE RESPONSE FACTOR) 2 (HRE2)
	27.3.3	RNA.regulation of transcription.AP2/EREBP, APETALA2/Ethylene-responsive element binding protein family	BnaA05g27930D	DRE/CRT-binding protein 2B (DREB2B)
	27.3.3	RNA.regulation of transcription.AP2/EREBP, APETALA2/Ethylene-responsive element binding protein family	BnaA03g04290D	related to AP2 6l (Rap2.6L)
	27.3.4	RNA.regulation of transcription.ARF, Auxin Response Factor family	BnaA08g21040D	auxin response factor 9 (ARF9)
	27.3.6	RNA.regulation of transcription.bHLH,Basic Helix-Loop-Helix family	BnaCnng01580D	basic helix-loop-helix (bHLH) DNA-binding superfamily protein
	27.3.9	RNA.regulation of transcription.C2C2(Zn) GATA transcription factor family	BnaAnng15440D	GATA transcription factor 11 (GATA11)
	27.3.9	RNA.regulation of transcription.C2C2(Zn) GATA transcription factor family	BnaC08g02370D	GATA transcription factor 11 (GATA11)
	27.3.11	RNA.regulation of transcription.C2H2 zinc finger family	BnaA09g29020D	C2H2-like zinc finger protein
	27.3.11	RNA.regulation of transcription.C2H2 zinc finger family	BnaC05g20260D	C2H2-like zinc finger protein
	27.3.11	RNA.regulation of transcription.C2H2 zinc finger family	BnaA03g35310D	zinc-finger protein 2 (ZF2)
	27.3.11	RNA.regulation of transcription.C2H2 zinc finger family	BnaC05g33170D	zinc-finger protein 2 (ZF2)
	27.3.11	RNA.regulation of transcription.C2H2 zinc finger family	BnaA06g19880D	C2H2-type zinc finger family protein
	27.3.11	RNA.regulation of transcription.C2H2 zinc finger family	BnaA07g18760D	C2H2-like zinc finger protein
	27.3.11	RNA.regulation of transcription.C2H2 zinc finger family	BnaA03g09250D	RESPONSIVE TO HIGH LIGHT 41 (RHL41)
	27.3.11	RNA.regulation of transcription.C2H2 zinc finger family	BnaC03g11570D	RESPONSIVE TO HIGH LIGHT 41 (RHL41)
	27.3.12	RNA.regulation of transcription.C3H zinc finger family	BnaA07g26900D	Zinc finger C-x8-C-x5-C-x3-H type family protein
	27.3.12	RNA.regulation of transcription.C3H zinc finger family	BnaC06g29350D	Zinc finger C-x8-C-x5-C-x3-H type family protein
	27.3.12	RNA.regulation of transcription.C3H zinc finger family	BnaC03g22460D	CZF1
	27.3.20	RNA.regulation of transcription.G2-like transcription factor family, GARP	BnaC08g39740D	HYPERSENSITIVITY TO LOW PI-ELICITED PRIMARY ROOT SHORTENING 1 (HRS1)
	27.3.22	RNA.regulation of transcription.HB,Homeobox transcription factor family	BnaA09g09650D	homeobox protein 21 (HB21)
	27.3.22	RNA.regulation of transcription.HB,Homeobox transcription factor family	BnaCnng58720D	homeobox protein 21 (HB21)
	27.3.22	RNA.regulation of transcription.HB,Homeobox transcription factor family	BnaCnng02160D	ANTHOCYANINLESS 2 (ANL2)
	27.3.22	RNA.regulation of transcription.HB,Homeobox transcription factor family	BnaA01g01090D	homeobox protein 40 (HB40)
	27.3.22	RNA.regulation of transcription.HB,Homeobox transcription factor family	BnaC01g02120D	homeobox protein 40 (HB40)
	27.3.23	RNA.regulation of transcription.HSF,Heat-shock transcription factor family	BnaA06g21470D	heat shock transcription factor B2A (HSFB2A)
	27.3.24	RNA.regulation of transcription.MADS box transcription factor family	BnaA04g09910D	AGAMOUS-like 75 (AGL75)
	27.3.24	RNA.regulation of transcription.MADS box transcription factor family	BnaC04g26930D	AGAMOUS-like 75 (AGL75)
	27.3.24	RNA.regulation of transcription.MADS box transcription factor family	BnaC07g27070D	MADS-box transcription factor family protein
	27.3.25	RNA.regulation of transcription.MYB domain transcription factor family	BnaC08g18090D	myb domain protein 51 (MYB51)
	27.3.25	RNA.regulation of transcription.MYB domain transcription factor family	BnaA08g22300D	myb-like HTH transcriptional regulator family protein
	27.3.25	RNA.regulation of transcription.MYB domain transcription factor family	BnaC08g18470D	myb-like HTH transcriptional regulator family protein
	27.3.25	RNA.regulation of transcription.MYB domain transcription factor family	BnaA07g10350D	myb domain protein 3 (MYB3)
	27.3.25	RNA.regulation of transcription.MYB domain transcription factor family	BnaC06g29460D	myb domain protein 62 (MYB62)
	27.3.25	RNA.regulation of transcription.MYB domain transcription factor family	BnaC01g12000D	myb domain protein 4r1 (MYB4R1)
	27.3.25	RNA.regulation of transcription.MYB domain transcription factor family	BnaA06g31470D	DEFECTIVE IN MERISTEM DEVELOPMENT AND FUNCTION 1 (TDF1)
	27.3.25	RNA.regulation of transcription.MYB domain transcription factor family	BnaA10g10250D	myb domain protein 103 (MYB103)
	27.3.25	RNA.regulation of transcription.MYB domain transcription factor family	BnaCnng32030D	myb domain protein 103 (MYB103)
	27.3.25	RNA.regulation of transcription.MYB domain transcription factor family	BnaAnng05010D	myb domain protein 68 (MYB68)
	27.3.26	RNA.regulation of transcription.MYB-related transcription factor family	BnaA09g14230D	cell division cycle 5 (CDC5)
	27.3.26	RNA.regulation of transcription.MYB-related transcription factor family	BnaCnng02030D	Homeodomain-like superfamily protein
	27.3.32	RNA.regulation of transcription.WRKY domain transcription factor family	BnaA09g26610D	WRKY DNA-binding protein 71 (WRKY71)
	27.3.32	RNA.regulation of transcription.WRKY domain transcription factor family	BnaA04g22040D	WRKY DNA-binding protein 33 (WRKY33)
	27.3.32	RNA.regulation of transcription.WRKY domain transcription factor family	BnaC03g21360D	WRKY DNA-binding protein 33 (WRKY33)
	27.3.32	RNA.regulation of transcription.WRKY domain transcription factor family	BnaCnng66020D	WRKY DNA-binding protein 33 (WRKY33)
	27.3.32	RNA.regulation of transcription.WRKY domain transcription factor family	BnaC03g60600D	WRKY DNA-binding protein 13 (WRKY13)
	27.3.34	RNA.regulation of transcription.Orphan family	BnaC09g07940D	DA1-related protein 6 (DAR6)
	27.3.35	RNA.regulation of transcription.bZIP transcription factor family	BnaA07g33790D	bZIP transcription factor family protein
	27.3.35	RNA.regulation of transcription.bZIP transcription factor family	BnaA02g31000D	BZO2H3
	27.3.35	RNA.regulation of transcription.bZIP transcription factor family	BnaA09g03330D	basic leucine-zipper 1 (bZIP1)
	27.3.37	RNA.regulation of transcription.AS2,Lateral Organ Boundaries Gene Family	BnaA08g28560D	LOB domain-containing protein 2 (LBD2)
	27.3.37	RNA.regulation of transcription.AS2,Lateral Organ Boundaries Gene Family	BnaCnng78580D	LOB domain-containing protein 2 (LBD2)
	27.3.37	RNA.regulation of transcription.AS2,Lateral Organ Boundaries Gene Family	BnaC01g42240D	LOB domain-containing protein 28 (LBD28)
	27.3.41	RNA.regulation of transcription.B3 transcription factor family	BnaA09g29140D	transcriptional factor B3 family protein
	27.3.44	RNA.regulation of transcription.Chromatin Remodeling Factors	BnaA10g03160D	Helicase protein with RING/U-box domain
	27.3.44	RNA.regulation of transcription.Chromatin Remodeling Factors	BnaA07g11800D	SNF2 domain-containing protein / helicase domain-containing protein / zinc finger protein-related
	27.3.44	RNA.regulation of transcription.Chromatin Remodeling Factors	BnaC07g15760D	SNF2 domain-containing protein / helicase domain-containing protein / zinc finger protein-related
	27.3.55	RNA.regulation of transcription.HDA	BnaA06g16760D	histone deacetylase7 (HDA7)
	27.3.55	RNA.regulation of transcription.HDA	BnaA06g20690D	histone deacetylase7 (HDA7)
	27.3.55	RNA.regulation of transcription.HDA	BnaCnng09360D	histone deacetylase7 (HDA7)
	27.3.55	RNA.regulation of transcription.HDA	BnaCnng09390D	histone deacetylase7 (HDA7)
	27.3.63	RNA.regulation of transcription.PHD finger transcription factor	BnaA10g14090D	male sterility 1 (MS1)
	27.3.63	RNA.regulation of transcription.PHD finger transcription factor	BnaC03g50400D	Acyl-CoA N-acyltransferase with RING/FYVE/PHD-type zinc finger domain
	27.3.67	RNA.regulation of transcription.putative transcription regulator	BnaA02g12370D	MALE MEIOCYTE DEATH 1 (MMD1)
	27.3.67	RNA.regulation of transcription.putative transcription regulator	BnaA05g03180D	Predicted AT-hook DNA-binding family protein
	27.3.67	RNA.regulation of transcription.putative transcription regulator	BnaC04g52840D	Predicted AT-hook DNA-binding family protein
	27.3.67	RNA.regulation of transcription.putative transcription regulator	BnaA06g13300D	AT hook motif DNA-binding family protein
	27.3.67	RNA.regulation of transcription.putative transcription regulator	BnaC05g14860D	AT hook motif DNA-binding family protein
	27.3.67	RNA.regulation of transcription.putative transcription regulator	BnaC06g28240D	Transcription factor IIS protein
	27.3.99	RNA.regulation of transcription.unclassified	BnaA07g07850D	ENHANCER OF AG-4 1 (HUA1)
	27.3.99	RNA.regulation of transcription.unclassified	BnaC02g32650D	PLATZ transcription factor family protein
	27.3.99	RNA.regulation of transcription.unclassified	BnaA05g09560D	IWS2
	27.3.99	RNA.regulation of transcription.unclassified	BnaC04g54040D	IWS2
	27.3.99	RNA.regulation of transcription.unclassified	BnaCnng37000D	Chaperone DnaJ-domain superfamily protein
	27.3.99	RNA.regulation of transcription.unclassified	BnaA02g00670D	Eukaryotic aspartyl protease family protein
	27.3.99	RNA.regulation of transcription.unclassified	BnaC02g00130D	Eukaryotic aspartyl protease family protein
	27.3.99	RNA.regulation of transcription.unclassified	BnaA06g27250D	Eukaryotic aspartyl protease family protein
	27.3.99	RNA.regulation of transcription.unclassified	BnaC07g29730D	Eukaryotic aspartyl protease family protein
	27.3.99	RNA.regulation of transcription.unclassified	BnaA02g06880D	exocyst subunit exo70 family protein H7 (EXO70H7)
	27.4	RNA.RNA binding	BnaA05g30560D	RNA-binding (RRM/RBD/RNP motifs) family protein
	27.4	RNA.RNA binding	BnaC03g35000D	RNA-binding (RRM/RBD/RNP motifs) family protein
	27.4	RNA.RNA binding	BnaC05g45020D	RNA-binding (RRM/RBD/RNP motifs) family protein
DNA
	28.1	DNA.synthesis/chromatin structure	BnaA09g47700D	bifunctional nuclease i (BFN1)
	28.2	DNA.repair	BnaA10g18210D	RADIATION SENSITIVE23D (RAD23D)
	28.99	DNA.unspecified	BnaC07g00080D	ULTRAPETALA 2 (ULT2)
	28.99	DNA.unspecified	BnaC04g50180D	AT-hook motif nuclear-localized protein 22 (AHL22)
	28.99	DNA.unspecified	BnaC05g40360D	NAC (No Apical Meristem) domain transcriptional regulator superfamily protein
	28.99	DNA.unspecified	BnaA05g25780D	2-oxoglutarate (2OG) and Fe(II)-dependent oxygenase superfamily protein
	28.99	DNA.unspecified	BnaC05g39690D	2-oxoglutarate (2OG) and Fe(II)-dependent oxygenase superfamily protein
protein
	29.1.6	protein.aa activation.lysine-tRNA ligase	BnaA10g30390D	lysyl-tRNA synthetase 1 (ATKRS-1)
	29.1.11	protein.aa activation.serine-tRNA ligase	BnaA09g03770D	seryl-tRNA synthetase / serine--tRNA ligase
	29.1.11	protein.aa activation.serine-tRNA ligase	BnaC07g28030D	seryl-tRNA synthetase / serine--tRNA ligase
	29.2.1.1.1.2.5	protein.synthesis.ribosomal protein.prokaryotic.chloroplast.50S subunit.L5	BnaCnng02050D	Ribosomal L5P family protein
	29.2.2.3.1	protein.synthesis.ribosome biogenesis.Pre-rRNA processing and modifications.snoRNPs	BnaA02g29790D	NOP56-like pre RNA processing ribonucleoprotein
	29.2.2.3.99	protein.synthesis.ribosome biogenesis.Pre-rRNA processing and modifications.misc	BnaA09g49780D	P-loop containing nucleoside triphosphate hydrolases superfamily protein
	29.2.3	protein.synthesis.initiation	BnaA06g00550D	eif4a-2 (EIF4A-2)
	29.2.3	protein.synthesis.initiation	BnaC06g07060D	eif4a-2 (EIF4A-2)
	29.2.3	protein.synthesis.initiation	BnaA07g27940D	eukaryotic elongation factor 5A-3 (ELF5A-3)
	29.2.3	protein.synthesis.initiation	BnaA10g24340D	Eukaryotic translation initiation factor 2 subunit 1
	29.2.3	protein.synthesis.initiation	BnaA03g24710D	Translation initiation factor 2, small GTP-binding protein
	29.2.4	protein.synthesis.elongation	BnaA03g07610D	Glutathione S-transferase, C-terminal-like
	29.3.1	protein.targeting.nucleus	BnaA07g24350D	Nuclear transport factor 2 (NTF2) family protein with RNA binding (RRM-RBD-RNP motifs) domain
	29.3.1	protein.targeting.nucleus	BnaC06g25440D	Nuclear transport factor 2 (NTF2) family protein with RNA binding (RRM-RBD-RNP motifs) domain
	29.3.1	protein.targeting.nucleus	BnaA03g26280D	MODIFIER OF SNC1, 6 (MOS6)
	29.3.1	protein.targeting.nucleus	BnaA08g15500D	hydroxyproline-rich glycoprotein family protein
	29.3.4.1	protein.targeting.secretory pathway.ER	BnaC03g74230D	ER lumen protein retaining receptor family protein
	29.3.4.3	protein.targeting.secretory pathway.vacuole	BnaA09g40720D	alpha-vacuolar processing enzyme (ALPHA-VPE)
	29.3.4.3	protein.targeting.secretory pathway.vacuole	BnaC08g33220D	alpha-vacuolar processing enzyme (ALPHA-VPE)
	29.3.4.99	protein.targeting.secretory pathway.unspecified	BnaC06g18550D	SecY protein transport family protein
	29.4	protein.postranslational modification	BnaA10g01890D	HXXXD-type acyl-transferase family protein
	29.4	protein.postranslational modification	BnaC05g01930D	HXXXD-type acyl-transferase family protein
	29.4	protein.postranslational modification	BnaCnng32500D	Protein kinase superfamily protein
	29.4	protein.postranslational modification	BnaA07g02860D	ACT-like protein tyrosine kinase family protein
	29.4	protein.postranslational modification	BnaA05g34520D	phosphatase 2C5 (PP2C5)
	29.4	protein.postranslational modification	BnaCnng27940D	phosphatase 2C5 (PP2C5)
	29.4	protein.postranslational modification	BnaA06g31980D	ATPK7
	29.4	protein.postranslational modification	BnaC07g24500D	ATPK7
	29.4	protein.postranslational modification	BnaA02g12540D	S-adenosyl-L-methionine-dependent methyltransferases superfamily protein
	29.4	protein.postranslational modification	BnaA09g42520D	S-adenosyl-L-methionine-dependent methyltransferases superfamily protein
	29.4	protein.postranslational modification	BnaA06g16190D	Protein kinase superfamily protein
	29.4	protein.postranslational modification	BnaCnng02180D	BR-signaling kinase 3 (BSK3)
	29.4	protein.postranslational modification	BnaCnng02170D	shaggy-like protein kinase 32 (SK32)
	29.4	protein.postranslational modification	BnaA01g13250D	SGT1A
	29.4.1.56	protein.postranslational modification.kinase.receptor like cytoplasmatic kinase VI	BnaC06g43520D	Protein kinase superfamily protein
	29.5	protein.degradation	BnaCnng02060D	ATSTE24
	29.5.2	protein.degradation.autophagy	BnaA02g09470D	homolog of yeast autophagy 18 (ATG18) F (G18F)
	29.5.2	protein.degradation.autophagy	BnaA02g27970D	homolog of yeast autophagy 18 (ATG18) F (G18F)
	29.5.3	protein.degradation.cysteine protease	BnaC08g35700D	Papain family cysteine protease
	29.5.3	protein.degradation.cysteine protease	BnaC01g33490D	Granulin repeat cysteine protease family protein
	29.5.3	protein.degradation.cysteine protease	BnaA03g23380D	Cysteine proteinases superfamily protein
	29.5.3	protein.degradation.cysteine protease	BnaC03g27700D	Cysteine proteinases superfamily protein
	29.5.4	protein.degradation.aspartate protease	BnaA08g27400D	Eukaryotic aspartyl protease family protein
	29.5.4	protein.degradation.aspartate protease	BnaC08g00210D	Eukaryotic aspartyl protease family protein
	29.5.5	protein.degradation.serine protease	BnaA10g30090D	Serine protease inhibitor (SERPIN) family protein
	29.5.5	protein.degradation.serine protease	BnaCnng29010D	serpin 2 (SRP2)
	29.5.5	protein.degradation.serine protease	BnaC08g34310D	serine carboxypeptidase-like 22 (scpl22)
	29.5.5	protein.degradation.serine protease	BnaA03g01980D	RHOMBOID-like protein 3 (RBL3)
	29.5.5	protein.degradation.serine protease	BnaA02g06090D	serine carboxypeptidase-like 47 (scpl47)
	29.5.5	protein.degradation.serine protease	BnaA06g36650D	Serine protease inhibitor, potato inhibitor I-type family protein
	29.5.7	protein.degradation.metalloprotease	BnaC04g03940D	Matrixin family protein
	29.5.9	protein.degradation.AAA type	BnaA09g19770D	P-loop containing nucleoside triphosphate hydrolases superfamily protein
	29.5.9	protein.degradation.AAA type	BnaA06g31420D	P-loop containing nucleoside triphosphate hydrolases superfamily protein
	29.5.9	protein.degradation.AAA type	BnaC09g21780D	P-loop containing nucleoside triphosphate hydrolases superfamily protein
	29.5.11	protein.degradation.ubiquitin	BnaAnng15910D	ubiquitin-specific protease 11 (UBP11)
	29.5.11	protein.degradation.ubiquitin	BnaC05g28340D	ubiquitin-specific protease 11 (UBP11)
	29.5.11	protein.degradation.ubiquitin	BnaA02g11970D	Ubiquitin carboxyl-terminal hydrolase-related protein
	29.5.11	protein.degradation.ubiquitin	BnaA05g33060D	Ubiquitin carboxyl-terminal hydrolase-related protein
	29.5.11	protein.degradation.ubiquitin	BnaA05g33070D	Ubiquitin carboxyl-terminal hydrolase-related protein
	29.5.11	protein.degradation.ubiquitin	BnaC05g47310D	Ubiquitin carboxyl-terminal hydrolase-related protein
	29.5.11	protein.degradation.ubiquitin	BnaA02g11980D	Ubiquitin carboxyl-terminal hydrolase family protein
	29.5.11	protein.degradation.ubiquitin	BnaC03g45940D	Ubiquitin carboxyl-terminal hydrolase family protein
	29.5.11	protein.degradation.ubiquitin	BnaC02g16450D	Ubiquitin carboxyl-terminal hydrolase family protein
	29.5.11	protein.degradation.ubiquitin	BnaC02g16460D	Ubiquitin carboxyl-terminal hydrolase-related protein
	29.5.11	protein.degradation.ubiquitin	BnaA05g10590D	ubiquitin-associated (UBA)/TS-N domain-containing protein-related
	29.5.11	protein.degradation.ubiquitin	BnaA05g10640D	ubiquitin-associated (UBA)/TS-N domain-containing protein-related
	29.5.11	protein.degradation.ubiquitin	BnaC04g11670D	ubiquitin-associated (UBA)/TS-N domain-containing protein-related
	29.5.11	protein.degradation.ubiquitin	BnaC04g11700D	Ubiquitin-associated (UBA) protein
	29.5.11	protein.degradation.ubiquitin	BnaCnng77360D	Ubiquitin-associated (UBA) protein
	29.5.11.1	protein.degradation.ubiquitin.ubiquitin	BnaCnng01790D	Ubiquitin-like superfamily protein
	29.5.11.4.2	protein.degradation.ubiquitin.E3.RING	BnaAnng02070D	RING/U-box superfamily protein
	29.5.11.4.2	protein.degradation.ubiquitin.E3.RING	BnaC06g08570D	RING/U-box superfamily protein
	29.5.11.4.2	protein.degradation.ubiquitin.E3.RING	BnaA06g06090D	RING/U-box superfamily protein
	29.5.11.4.2	protein.degradation.ubiquitin.E3.RING	BnaA03g53160D	SBP (S-ribonuclease binding protein) family protein
	29.5.11.4.2	protein.degradation.ubiquitin.E3.RING	BnaAnng11660D	SBP (S-ribonuclease binding protein) family protein
	29.5.11.4.2	protein.degradation.ubiquitin.E3.RING	BnaC01g03440D	SBP (S-ribonuclease binding protein) family protein
	29.5.11.4.2	protein.degradation.ubiquitin.E3.RING	BnaC03g65570D	SBP (S-ribonuclease binding protein) family protein
	29.5.11.4.2	protein.degradation.ubiquitin.E3.RING	BnaC07g45350D	SBP (S-ribonuclease binding protein) family protein
	29.5.11.4.2	protein.degradation.ubiquitin.E3.RING	BnaA03g07020D	ARM repeat superfamily protein
	29.5.11.4.2	protein.degradation.ubiquitin.E3.RING	BnaA03g07030D	ARM repeat superfamily protein
	29.5.11.4.2	protein.degradation.ubiquitin.E3.RING	BnaC03g08940D	ARM repeat superfamily protein
	29.5.11.4.2	protein.degradation.ubiquitin.E3.RING	BnaC02g39700D	carbon/nitrogen insensitive 1 (CNI1)
	29.5.11.4.2	protein.degradation.ubiquitin.E3.RING	BnaA02g33620D	RING/U-box superfamily protein
	29.5.11.4.2	protein.degradation.ubiquitin.E3.RING	BnaA06g22860D	ARIADNE 13 (ARI13)
	29.5.11.4.2	protein.degradation.ubiquitin.E3.RING	BnaC03g50610D	ARIADNE 13 (ARI13)
	29.5.11.4.3.1	protein.degradation.ubiquitin.E3.SCF.SKP	BnaCnng61970D	S phase kinase-associated protein 1 (SKP1)
	29.5.11.4.3.1	protein.degradation.ubiquitin.E3.SCF.SKP	BnaC07g22120D	SKP1-like 14 (SK14)
	29.5.11.4.3.1	protein.degradation.ubiquitin.E3.SCF.SKP	BnaCnng55410D	SKP1-like 3 (SK3)
	29.5.11.4.3.2	protein.degradation.ubiquitin.E3.SCF.FBOX	BnaC05g18590D	F-box/RNI-like/FBD-like domains-containing protein
	29.5.11.4.3.2	protein.degradation.ubiquitin.E3.SCF.FBOX	BnaC05g49760D	Galactose oxidase/kelch repeat superfamily protein
	29.5.11.4.3.2	protein.degradation.ubiquitin.E3.SCF.FBOX	BnaC03g13510D	F-box/RNI-like/FBD-like domains-containing protein
	29.5.11.4.3.2	protein.degradation.ubiquitin.E3.SCF.FBOX	BnaA05g28280D	F-box and associated interaction domains-containing protein
	29.5.11.4.3.2	protein.degradation.ubiquitin.E3.SCF.FBOX	BnaA07g26540D	F-box family protein
	29.5.11.4.3.2	protein.degradation.ubiquitin.E3.SCF.FBOX	BnaC06g28660D	F-box family protein
	29.5.11.4.3.2	protein.degradation.ubiquitin.E3.SCF.FBOX	BnaA07g35640D	Galactose oxidase/kelch repeat superfamily protein
	29.5.11.4.3.2	protein.degradation.ubiquitin.E3.SCF.FBOX	BnaC06g40570D	Galactose oxidase/kelch repeat superfamily protein
	29.5.11.4.3.2	protein.degradation.ubiquitin.E3.SCF.FBOX	BnaA03g22470D	F-box family protein
	29.5.11.4.3.2	protein.degradation.ubiquitin.E3.SCF.FBOX	BnaA04g15790D	F-box family protein
	29.5.11.4.3.2	protein.degradation.ubiquitin.E3.SCF.FBOX	BnaC03g47220D	F-box family protein
	29.5.11.4.3.2	protein.degradation.ubiquitin.E3.SCF.FBOX	BnaC04g39060D	F-box family protein
	29.5.11.4.3.2	protein.degradation.ubiquitin.E3.SCF.FBOX	BnaC04g42640D	DROUGHT TOLERANCE REPRESSOR (DOR)
	29.5.11.4.3.2	protein.degradation.ubiquitin.E3.SCF.FBOX	BnaC04g03370D	Galactose oxidase/kelch repeat superfamily protein
	29.5.11.4.3.2	protein.degradation.ubiquitin.E3.SCF.FBOX	BnaA09g55950D	Galactose oxidase/kelch repeat superfamily protein
	29.5.11.4.3.2	protein.degradation.ubiquitin.E3.SCF.FBOX	BnaC08g35400D	Galactose oxidase/kelch repeat superfamily protein
	29.5.11.4.3.2	protein.degradation.ubiquitin.E3.SCF.FBOX	BnaA04g14980D	Galactose oxidase/kelch repeat superfamily protein
	29.5.11.4.3.2	protein.degradation.ubiquitin.E3.SCF.FBOX	BnaC04g37930D	Galactose oxidase/kelch repeat superfamily protein
	29.5.11.4.3.2	protein.degradation.ubiquitin.E3.SCF.FBOX	BnaC06g32450D	F-box family protein
	29.5.11.4.3.2	protein.degradation.ubiquitin.E3.SCF.FBOX	BnaC05g35820D	F-box and associated interaction domains-containing protein
	29.5.11.4.3.2	protein.degradation.ubiquitin.E3.SCF.FBOX	BnaA06g32560D	FBD / Leucine Rich Repeat domains containing protein
	29.5.11.4.3.2	protein.degradation.ubiquitin.E3.SCF.FBOX	BnaA03g00620D	F-box/RNI-like superfamily protein
	29.5.11.4.3.2	protein.degradation.ubiquitin.E3.SCF.FBOX	BnaA04g01710D	F-box/RNI-like superfamily protein
	29.5.11.4.3.2	protein.degradation.ubiquitin.E3.SCF.FBOX	BnaA01g19560D	F-box/RNI-like superfamily protein
	29.5.11.4.3.2	protein.degradation.ubiquitin.E3.SCF.FBOX	BnaCnng02120D	F-box family protein
	29.5.11.4.3.2	protein.degradation.ubiquitin.E3.SCF.FBOX	BnaCnng31110D	Galactose oxidase/kelch repeat superfamily protein
	29.5.11.4.3.2	protein.degradation.ubiquitin.E3.SCF.FBOX	BnaA01g31770D	F-box and associated interaction domains-containing protein
	29.5.11.4.3.2	protein.degradation.ubiquitin.E3.SCF.FBOX	BnaC07g47090D	Galactose oxidase/kelch repeat superfamily protein
	29.5.11.4.3.2	protein.degradation.ubiquitin.E3.SCF.FBOX	BnaCnng17900D	F-box/RNI-like/FBD-like domains-containing protein
	29.5.11.4.3.3	protein.degradation.ubiquitin.E3.SCF.cullin	BnaA10g01570D	cullin 1 (CUL1)
	29.5.11.4.3.3	protein.degradation.ubiquitin.E3.SCF.cullin	BnaC03g77150D	cullin 1 (CUL1)
	29.5.11.4.3.3	protein.degradation.ubiquitin.E3.SCF.cullin	BnaC05g01600D	cullin 1 (CUL1)
	29.5.11.4.5.2	protein.degradation.ubiquitin.E3.BTB/POZ Cullin3.BTB/POZ	BnaA08g28380D	BTB and TAZ domain protein 3 (BT3)
	29.5.11.4.5.2	protein.degradation.ubiquitin.E3.BTB/POZ Cullin3.BTB/POZ	BnaC05g03830D	BTB and TAZ domain protein 3 (BT3)
	29.5.11.4.5.2	protein.degradation.ubiquitin.E3.BTB/POZ Cullin3.BTB/POZ	BnaC08g01420D	BTB and TAZ domain protein 3 (BT3)
	29.5.11.20	protein.degradation.ubiquitin.proteasom	BnaA08g13700D	26S proteasome regulatory subunit S2 1B (RPN1B)
	29.5.11.20	protein.degradation.ubiquitin.proteasom	BnaC08g13070D	26S proteasome regulatory subunit S2 1B (RPN1B)
signalling
	30.2.3	signalling.receptor kinases.leucine rich repeat III	BnaC03g14930D	Leucine-rich repeat protein kinase family protein
	30.2.5	signalling.receptor kinases.leucine rich repeat V	BnaA03g55690D	STRUBBELIG-receptor family 2 (SRF2)
	30.2.5	signalling.receptor kinases.leucine rich repeat V	BnaA10g24120D	STRUBBELIG-receptor family 2 (SRF2)
	30.2.5	signalling.receptor kinases.leucine rich repeat V	BnaUnng02270D	STRUBBELIG-receptor family 2 (SRF2)
	30.2.8.1	signalling.receptor kinases.leucine rich repeat VIII.VIII-1	BnaA10g27950D	Leucine-rich repeat protein kinase family protein
	30.2.17	signalling.receptor kinases.DUF 26	BnaC06g41760D	cysteine-rich RLK (RECEPTOR-like protein kinase) 11 (CRK11)
	30.2.17	signalling.receptor kinases.DUF 26	BnaAnng25580D	cysteine-rich RLK (RECEPTOR-like protein kinase) 21 (CRK21)
	30.2.19	signalling.receptor kinases.legume-lectin	BnaC04g22860D	lectin-receptor kinase (HLECRK)
	30.2.19	signalling.receptor kinases.legume-lectin	BnaA06g32360D	Concanavalin A-like lectin protein kinase family protein
	30.2.19	signalling.receptor kinases.legume-lectin	BnaC07g24050D	Concanavalin A-like lectin protein kinase family protein
	30.2.19	signalling.receptor kinases.legume-lectin	BnaA10g09930D	Concanavalin A-like lectin protein kinase family protein
	30.2.99	signalling.receptor kinases.misc	BnaA10g03480D	Leucine-rich repeat transmembrane protein kinase protein
	30.3	signalling.calcium	BnaA06g37500D	TSK-associating protein 1 (TSA1)
	30.3	signalling.calcium	BnaC06g05350D	TSK-associating protein 1 (TSA1)
	30.3	signalling.calcium	BnaA01g24360D	ATPase E1-E2 type family protein / haloacid dehalogenase-like hydrolase family protein
	30.3	signalling.calcium	BnaA03g45710D	IQ-domain 22 (IQD22)
	30.3	signalling.calcium	BnaA03g01090D	EF hand calcium-binding protein family
	30.3	signalling.calcium	BnaC03g58060D	EF hand calcium-binding protein family
	30.3	signalling.calcium	BnaA02g29610D	Calcium-binding EF-hand family protein
	30.5	signalling.G-proteins	BnaC07g14810D	RHO-related protein from plants 2 (ROP2)
	30.5	signalling.G-proteins	BnaA05g05180D	RHO guanyl-nucleotide exchange factor 4 (ROPGEF4)
	30.5	signalling.G-proteins	BnaA09g38140D	RAB GDP dissociation inhibitor 2 (GDI2)
	30.8	signalling.misc	BnaA10g01500D	rapid alkalinization factor 1 (RALF1)
	30.8	signalling.misc	BnaC05g01530D	rapid alkalinization factor 1 (RALF1)
	30.11	signalling.light	BnaA03g14030D	ROOT PHOTOTROPISM 2 (RPT2)
	30.11	signalling.light	BnaC07g26760D	Phototropic-responsive NPH3 family protein
cell
	31.1	cell.organisation	BnaCnng06640D	P-loop nucleoside triphosphate hydrolases superfamily protein with CH (Calponin Homology) domain
	31.1	cell.organisation	BnaA08g25170D	ankyrin repeat family protein
	31.1	cell.organisation	BnaA07g38000D	AUTOPHAGY 8E (ATATG8E)
	31.1	cell.organisation	BnaC08g23280D	Transducin/WD40 repeat-like superfamily protein
	31.1	cell.organisation	BnaC07g45010D	Transducin/WD40 repeat-like superfamily protein
	31.1	cell.organisation	BnaA01g00790D	centrin 2 (CEN2)
	31.2	cell.division	BnaA08g25590D	alpha/beta-Hydrolases superfamily protein
	31.2	cell.division	BnaA07g20670D	ZYP1a
	31.2	cell.division	BnaA09g33490D	ATPase, AAA-type, CDC48 protein
	31.2	cell.division	BnaC08g24320D	ATPase, AAA-type, CDC48 protein
	31.3	cell.cycle	BnaA04g11300D	Family of unknown function (DUF572)
	31.3	cell.cycle	BnaA01g22300D	CYCT1
	31.3	cell.cycle	BnaC01g43170D	CYCT1
	31.4	cell.vesicle transport	BnaA06g25340D	syntaxin of plants 112 (SYP112)
	31.4	cell.vesicle transport	BnaC06g01410D	syntaxin of plants 112 (SYP112)
development
	33.1	development.storage proteins	BnaCnng38920D	RmlC-like cupins superfamily protein
	33.1	development.storage proteins	BnaCnng38930D	RmlC-like cupins superfamily protein
	33.2	development.late embryogenesis abundant	BnaA03g26220D	senescence-associated gene 21 (SAG21)
	33.2	development.late embryogenesis abundant	BnaC03g73200D	senescence-associated gene 21 (SAG21)
	33.99	development.unspecified	BnaA08g18520D	NAC domain containing protein 5 (NAC005)
	33.99	development.unspecified	BnaC03g58370D	NAC domain containing protein 5 (NAC005)
	33.99	development.unspecified	BnaCnng57120D	Nodulin MtN3 family protein
	33.99	development.unspecified	BnaA07g10300D	NAC domain protein 13 (NAC13)
	33.99	development.unspecified	BnaC07g13550D	NAC domain protein 13 (NAC13)
	33.99	development.unspecified	BnaC06g05910D	NAC domain containing protein 19 (NAC019)
	33.99	development.unspecified	BnaC06g05920D	NAC domain containing protein 19 (NAC019)
	33.99	development.unspecified	BnaC06g05930D	NAC domain containing protein 19 (NAC019)
	33.99	development.unspecified	BnaC09g32530D	NAC domain containing protein 23 (NAC023)
	33.99	development.unspecified	BnaA07g24270D	NAC-like, activated by AP3/PI (NAP)
	33.99	development.unspecified	BnaA07g28000D	NAC-like, activated by AP3/PI (NAP)
	33.99	development.unspecified	BnaC06g30680D	NAC-like, activated by AP3/PI (NAP)
	33.99	development.unspecified	BnaC06g43410D	NAC-like, activated by AP3/PI (NAP)
	33.99	development.unspecified	BnaA09g44080D	tetraspanin2 (TET2)
	33.99	development.unspecified	BnaA03g18480D	Major facilitator superfamily protein
	33.99	development.unspecified	BnaC03g21960D	Major facilitator superfamily protein
	33.99	development.unspecified	BnaC04g06300D	Major facilitator superfamily protein
	33.99	development.unspecified	BnaC04g46140D	Major facilitator superfamily protein
	33.99	development.unspecified	BnaA03g19960D	NAC domain containing protein 42 (NAC042)
	33.99	development.unspecified	BnaC03g23960D	NAC domain containing protein 42 (NAC042)
	33.99	development.unspecified	BnaA10g21230D	NAC domain containing protein 52 (NAC052)
	33.99	development.unspecified	BnaA05g27080D	MALE STERILITY 2 (MS2)
	33.99	development.unspecified	BnaC05g41210D	MALE STERILITY 2 (MS2)
	33.99	development.unspecified	BnaA05g23180D	translationally controlled tumor protein (TCTP)
	33.99	development.unspecified	BnaAnng11180D	NAC domain containing protein 58 (NAC058)
	33.99	development.unspecified	BnaC07g25530D	NAC domain containing protein 3 (NAC3)
	33.99	development.unspecified	BnaC01g24670D	GRAS family transcription factor
	33.99	development.unspecified	BnaA09g35990D	NAC (No Apical Meristem) domain transcriptional regulator superfamily protein
	33.99	development.unspecified	BnaC06g15990D	NAC (No Apical Meristem) domain transcriptional regulator superfamily protein
	33.99	development.unspecified	BnaA09g22240D	Nodulin MtN3 family protein
	33.99	development.unspecified	BnaA03g44650D	MALE-STERILE 5 (MS5)
	33.99	development.unspecified	BnaA01g01780D	SENESCENCE 1 (SEN1)
	33.99	development.unspecified	BnaC01g02910D	SENESCENCE 1 (SEN1)
	33.99	development.unspecified	BnaA06g22810D	transducin family protein / WD-40 repeat family protein
	33.99	development.unspecified	BnaC03g50690D	transducin family protein / WD-40 repeat family protein
	33.99	development.unspecified	BnaA02g01450D	senescence-associated gene 29 (SAG29)
	33.99	development.unspecified	BnaA07g14730D	NAC domain containing protein 6 (NAC6)
	33.99	development.unspecified	BnaA10g06560D	Nodulin MtN3 family protein
	33.99	development.unspecified	BnaCnng37920D	Nodulin MtN3 family protein
	33.99	development.unspecified	BnaC09g06560D	nodulin MtN21 /EamA-like transporter family protein
development
	34.2	transport.sugars	BnaA05g31800D	Major facilitator superfamily protein
	34.2	transport.sugars	BnaC03g73840D	polyol/monosaccharide transporter 5 (PMT5)
	34.2.1	transport.sugars.sucrose	BnaCnng07770D	sucrose-proton symporter 1 (SUC1)
	34.3	transport.amino acids	BnaA06g34380D	peptide transporter 2 (PTR2)
	34.3	transport.amino acids	BnaA10g27320D	Transmembrane amino acid transporter family protein
	34.3	transport.amino acids	BnaA07g14560D	Transmembrane amino acid transporter family protein
	34.3	transport.amino acids	BnaC06g12470D	Transmembrane amino acid transporter family protein
	34.4	transport.nitrate	BnaA07g12830D	Major facilitator superfamily protein
	34.4	transport.nitrate	BnaC04g17300D	Major facilitator superfamily protein
	34.8	transport.metabolite transporters at the envelope membrane	BnaA03g03250D	Nucleotide-sugar transporter family protein
	34.10	transport.nucleotides	BnaA01g09000D	purine permease 6 (PUP6)
	34.11	transport.NDP-sugars at the ER	BnaA08g30670D	Ubiquitin-like superfamily protein
	34.12	transport.metal	BnaA07g35270D	natural resistance-associated macrophage protein 1 (NRAMP1)
	34.12	transport.metal	BnaC06g40180D	natural resistance-associated macrophage protein 1 (NRAMP1)
	34.12	transport.metal	BnaC03g62050D	YELLOW STRIPE like 1 (YSL1)
	34.13	transport.peptides and oligopeptides	BnaA07g09200D	nitrate transporter 1.6 (NRT1.6)
	34.13	transport.peptides and oligopeptides	BnaC07g12690D	nitrate transporter 1.6 (NRT1.6)
	34.13	transport.peptides and oligopeptides	BnaA07g28390D	nitrate transporter 1.7 (NRT1.7)
	34.13	transport.peptides and oligopeptides	BnaC06g30920D	nitrate transporter 1.7 (NRT1.7)
	34.14	transport.unspecified cations	BnaA02g22130D	high-affinity K+ transporter 1 (HKT1)
	34.16	transport.ABC transporters and multidrug resistance systems	BnaC05g11490D	pleiotropic drug resistance 7 (PDR7)
	34.16	transport.ABC transporters and multidrug resistance systems	BnaC08g16540D	pleiotropic drug resistance 7 (PDR7)
	34.16	transport.ABC transporters and multidrug resistance systems	BnaCnng60340D	pleiotropic drug resistance 7 (PDR7)
	34.16	transport.ABC transporters and multidrug resistance systems	BnaA06g10230D	pleiotropic drug resistance 12 (PDR12)
	34.16	transport.ABC transporters and multidrug resistance systems	BnaC05g11890D	pleiotropic drug resistance 12 (PDR12)
	34.16	transport.ABC transporters and multidrug resistance systems	BnaA04g21360D	ABC-2 type transporter family protein
	34.16	transport.ABC transporters and multidrug resistance systems	BnaC04g45080D	ABC-2 type transporter family protein
	34.16	transport.ABC transporters and multidrug resistance systems	BnaA05g05990D	ABC-2 type transporter family protein
	34.16	transport.ABC transporters and multidrug resistance systems	BnaC04g00490D	ATP binding cassette subfamily B4 (ABCB4)
	34.16	transport.ABC transporters and multidrug resistance systems	BnaC04g51510D	ATP binding cassette subfamily B4 (ABCB4)
	34.16	transport.ABC transporters and multidrug resistance systems	BnaA01g29930D	WBC27
	34.16	transport.ABC transporters and multidrug resistance systems	BnaC01g37830D	WBC27
	34.16	transport.ABC transporters and multidrug resistance systems	BnaA09g16990D	ABC transporter family protein
	34.16	transport.ABC transporters and multidrug resistance systems	BnaA06g39700D	pleiotropic drug resistance 10 (PDR10)
	34.16	transport.ABC transporters and multidrug resistance systems	BnaC07g26140D	pleiotropic drug resistance 10 (PDR10)
	34.16	transport.ABC transporters and multidrug resistance systems	BnaC04g06210D	ABC-2 type transporter family protein
	34.16	transport.ABC transporters and multidrug resistance systems	BnaA10g19780D	ABC-2 type transporter family protein
	34.19.1	transport.Major Intrinsic Proteins.PIP	BnaCnng02360D	TRANSMEMBRANE PROTEIN C (TMP-C)
	34.30	transport.H+ transporting pyrophosphatase	BnaA07g35600D	AVP1
	34.30	transport.H+ transporting pyrophosphatase	BnaC06g40530D	AVP1
	34.99	transport.misc	BnaA02g26760D	emp24/gp25L/p24 family/GOLD family protein
	34.99	transport.misc	BnaC03g44480D	TX1
	34.99	transport.misc	BnaA10g05590D	Xanthine/uracil permease family protein
	34.99	transport.misc	BnaC09g26330D	Xanthine/uracil permease family protein
not assigned
	35.1	not assigned.no ontology	BnaC05g01970D	ELMO/CED-12 family protein
	35.1	not assigned.no ontology	BnaA10g02070D	Uncharacterised protein family (UPF0497)
	35.1	not assigned.no ontology	BnaAnng32480D	Uncharacterised protein family (UPF0497)
	35.1	not assigned.no ontology	BnaC05g02000D	Uncharacterised protein family (UPF0497)
	35.1	not assigned.no ontology	BnaA06g09790D	Class I glutamine amidotransferase-like superfamily protein
	35.1	not assigned.no ontology	BnaC05g11360D	Class I glutamine amidotransferase-like superfamily protein
	35.1	not assigned.no ontology	BnaA08g23700D	Tudor/PWWP/MBT superfamily protein
	35.1	not assigned.no ontology	BnaA06g04000D	copper ion binding
	35.1	not assigned.no ontology	BnaA10g01120D	copper ion binding
	35.1	not assigned.no ontology	BnaC05g01220D	copper ion binding
	35.1	not assigned.no ontology	BnaC07g20750D	copper ion binding
	35.1	not assigned.no ontology	BnaC04g48380D	spliceosome protein-related
	35.1	not assigned.no ontology	BnaA02g12230D	Late embryogenesis abundant (LEA) hydroxyproline-rich glycoprotein family
	35.1	not assigned.no ontology	BnaCnng67930D	TRAF-like family protein
	35.1	not assigned.no ontology	BnaA07g38830D	similar to RCD one 3 (SRO3)
	35.1	not assigned.no ontology	BnaC06g31460D	similar to RCD one 3 (SRO3)
	35.1	not assigned.no ontology	BnaA02g16730D	Galactose oxidase/kelch repeat superfamily protein
	35.1	not assigned.no ontology	BnaA07g20080D	Tudor/PWWP/MBT superfamily protein
	35.1	not assigned.no ontology	BnaC06g19530D	Tudor/PWWP/MBT superfamily protein
	35.1	not assigned.no ontology	BnaCnng15930D	XH domain-containing protein
	35.1	not assigned.no ontology	BnaC04g09670D	Late embryogenesis abundant (LEA) hydroxyproline-rich glycoprotein family
	35.1	not assigned.no ontology	BnaA07g13520D	TRAF-like family protein
	35.1	not assigned.no ontology	BnaC04g52790D	TRAF-like family protein
	35.1	not assigned.no ontology	BnaC04g50700D	transmembrane protein-related
	35.1	not assigned.no ontology	BnaC05g45430D	Uncharacterised protein family (UPF0497)
	35.1	not assigned.no ontology	BnaA03g36580D	unknown protein
	35.1	not assigned.no ontology	BnaA05g17310D	unknown protein
	35.1	not assigned.no ontology	BnaC06g16220D	Emsy N Terminus (ENT) domain-containing protein
	35.1	not assigned.no ontology	BnaA09g37180D	Emsy N Terminus (ENT)/ plant Tudor-like domains-containing protein
	35.1	not assigned.no ontology	BnaA07g18400D	Leucine-rich repeat (LRR) family protein
	35.1	not assigned.no ontology	BnaC06g17400D	Leucine-rich repeat (LRR) family protein
	35.1	not assigned.no ontology	BnaCnng01600D	Late embryogenesis abundant (LEA) hydroxyproline-rich glycoprotein family
	35.1	not assigned.no ontology	BnaA03g23990D	SPla/RYanodine receptor (SPRY) domain-containing protein
	35.1	not assigned.no ontology	BnaA03g42010D	Uncharacterised protein family (UPF0497)
	35.1	not assigned.no ontology	BnaC01g12140D	Tapetum specific protein TAP35/TAP44
	35.1	not assigned.no ontology	BnaC03g63880D	Tapetum specific protein TAP35/TAP44
	35.1	not assigned.no ontology	BnaC07g36380D	Tapetum specific protein TAP35/TAP44
	35.1	not assigned.no ontology	BnaA01g14410D	unknown protein
	35.1	not assigned.no ontology	BnaC01g16990D	unknown protein
	35.1	not assigned.no ontology	BnaA03g47480D	SEUSS-like 3 (SLK3)
