# Supplementary material for: Comparative Transcriptome Analysis of Recessive Male Sterility (RGMS) in Sterile and Fertile Brassica napus Lines
Source: PLoS One. 2015 Dec 10;10(12):e0144118. doi: 10.1371/journal.pone.0144118 (PMC4675519; doi:10.1371/journal.pone.0144118)
Supplement: S8 Table — (XLSX) [file pone.0144118.s016.xlsx]

## Sheet: S8 Table
S8 Table. MapMan Bins Down-regulated genes enriched in different metabolic processes
	MapMan Bin	Name	Gene No.	Function description
major CHO metabolism
	2.1.1.1	major CHO metabolism.synthesis.sucrose.SPS	BnaA10g03060D	sucrose phosphate synthase 3F (SPS3F)
	2.1.1.1	major CHO metabolism.synthesis.sucrose.SPS	BnaC05g02930D	sucrose phosphate synthase 3F (SPS3F)
	2.1.1.1	major CHO metabolism.synthesis.sucrose.SPS	BnaA06g27590D	sucrose phosphate synthase 2F (SPS2F)
	2.1.1.2	major CHO metabolism.synthesis.sucrose.SPP	BnaA05g15220D	sucrose-phosphatase 1 (SPP1)
	2.1.2.60	major CHO metabolism.synthesis.starch.ADP Glucose Phosphorylase	BnaC09g39650D	UTP:galactose-1-phosphate uridylyltransferases
	2.2.1.1	major CHO metabolism.degradation.sucrose.fructokinase	BnaA03g14420D	pfkB-like carbohydrate kinase family protein
	2.2.1.3.2	major CHO metabolism.degradation.sucrose.invertases.cell wall	BnaA03g16550D	cell wall invertase 4 (cwINV4)
	2.2.1.3.2	major CHO metabolism.degradation.sucrose.invertases.cell wall	BnaAnng07590D	cell wall invertase 4 (cwINV4)
	2.2.1.3.2	major CHO metabolism.degradation.sucrose.invertases.cell wall	BnaC03g19970D	cell wall invertase 4 (cwINV4)
	2.2.1.3.2	major CHO metabolism.degradation.sucrose.invertases.cell wall	BnaA04g05320D	cell wall invertase 2 (CWINV2)
	2.2.1.3.3	major CHO metabolism.degradation.sucrose.invertases.vacuolar	BnaA09g12880D	Glycosyl hydrolases family 32 protein
	2.2.1.3.3	major CHO metabolism.degradation.sucrose.invertases.vacuolar	BnaC09g13230D	Glycosyl hydrolases family 32 protein
	2.2.1.4	major CHO metabolism.degradation.sucrose.hexokinase	BnaC01g01180D	hexokinase-like 3 (HKL3)
	2.2.1.4	major CHO metabolism.degradation.sucrose.hexokinase	BnaC03g61220D	hexokinase-like 3 (HKL3)
	2.2.1.5	major CHO metabolism.degradation.sucrose.Susy	BnaA09g00710D	sucrose synthase 3 (SUS3)
	2.2.2.9	major CHO metabolism.degradation.starch.limit dextrinase/ pullulanase	BnaCnng20610D	limit dextrinase (LDA)
minor CHO metabolism
	3.2.2	minor CHO metabolism.trehalose.TPP	BnaA02g11230D	ATTPPA
	3.2.2	minor CHO metabolism.trehalose.TPP	BnaAnng22210D	ATTPPA
	3.4.4	minor CHO metabolism.myo-inositol.myo inositol oxygenases	BnaA02g08540D	myo-inositol oxygenase 5 (MIOX5)
	3.4.5	minor CHO metabolism.myo-inositol.inositol phosphatase	BnaA08g28320D	5PTASE13
	3.4.5	minor CHO metabolism.myo-inositol.inositol phosphatase	BnaA09g50250D	5PTASE13
	3.5	minor CHO metabolism.others	BnaCnng02580D	KDO transferase A (KDTA)
	3.5	minor CHO metabolism.others	BnaA02g08190D	Galactose mutarotase-like superfamily protein
	3.5	minor CHO metabolism.others	BnaC02g11600D	Galactose mutarotase-like superfamily protein
	3.6	minor CHO metabolism.callose	BnaA09g08360D	callose synthase 5 (CALS5)
	3.6	minor CHO metabolism.callose	BnaC09g08620D	callose synthase 5 (CALS5)
	3.6	minor CHO metabolism.callose	BnaC09g44080D	glucan synthase-like 12 (GSL12)
	3.8.1	minor CHO metabolism.galactose.galactokinases	BnaCnng32630D	Mevalonate/galactokinase family protein
glycolysis
	4.1.12	glycolysis.cytosolic branch.phosphoglycerate mutase	BnaA06g05220D	Phosphoglycerate mutase family protein
	4.1.12	glycolysis.cytosolic branch.phosphoglycerate mutase	BnaC05g06510D	Phosphoglycerate mutase family protein
	4.1.14	glycolysis.cytosolic branch.pyruvate kinase (PK)	BnaA09g52300D	Pyruvate kinase family protein
	4.1.14	glycolysis.cytosolic branch.pyruvate kinase (PK)	BnaA09g52310D	Pyruvate kinase family protein
	4.1.14	glycolysis.cytosolic branch.pyruvate kinase (PK)	BnaC09g06050D	Pyruvate kinase family protein
	4.1.15	glycolysis.cytosolic branch.phospho-enol-pyruvate carboxylase (PEPC)	BnaA07g24440D	phosphoenolpyruvate carboxylase 4 (PPC4)
	4.1.15	glycolysis.cytosolic branch.phospho-enol-pyruvate carboxylase (PEPC)	BnaC06g25590D	phosphoenolpyruvate carboxylase 4 (PPC4)
	4.1.15	glycolysis.cytosolic branch.phospho-enol-pyruvate carboxylase (PEPC)	BnaA05g24610D	phosphoenolpyruvate carboxylase 3 (PPC3)
	4.1.15	glycolysis.cytosolic branch.phospho-enol-pyruvate carboxylase (PEPC)	BnaC05g38590D	phosphoenolpyruvate carboxylase 3 (PPC3)
	4.2.4	glycolysis.plastid branch.phosphofructokinase (PFK)	BnaA08g16020D	phosphofructokinase 5 (PFK5)
	4.2.4	glycolysis.plastid branch.phosphofructokinase (PFK)	BnaC03g61050D	phosphofructokinase 5 (PFK5)
fermentation
	5.2	fermentation.PDC	BnaCnng03960D	Thiamine pyrophosphate dependent pyruvate decarboxylase family protein
	5.2	fermentation.PDC	BnaAnng13920D	Thiamine pyrophosphate dependent pyruvate decarboxylase family protein
	5.2	fermentation.PDC	BnaCnng52860D	Thiamine pyrophosphate dependent pyruvate decarboxylase family protein
	5.10	fermentation.aldehyde dehydrogenase	BnaA09g29890D	aldehyde dehydrogenase 2B7 (ALDH2B7)
	5.10	fermentation.aldehyde dehydrogenase	BnaC05g18900D	aldehyde dehydrogenase 2B7 (ALDH2B7)
	5.10	fermentation.aldehyde dehydrogenase	BnaA08g04430D	aldehyde dehydrogenase 3H1 (ALDH3H1)
TCA / org transformation
	8.1.2	TCA / org transformation.TCA.CS	BnaA04g01390D	citrate synthase 5 (CSY5)
	8.1.2	TCA / org transformation.TCA.CS	BnaC04g22440D	citrate synthase 5 (CSY5)
	8.1.3	TCA / org transformation.TCA.aconitase	BnaA08g14220D	aconitase 2 (ACO2)
	8.1.3	TCA / org transformation.TCA.aconitase	BnaAnng22230D	aconitase 2 (ACO2)
	8.1.7	TCA / org transformation.TCA.succinate dehydrogenase	BnaC02g43980D	succinate dehydrogenase 1-1 (SDH1-1)
	8.2.4	TCA / org transformation.other organic acid transformatons.IDH	BnaC05g43210D	isocitrate dehydrogenase VI (IDH-VI)
	8.2.4	TCA / org transformation.other organic acid transformatons.IDH	BnaA08g14920D	isocitrate dehydrogenase III (IDH-III)
	8.2.4	TCA / org transformation.other organic acid transformatons.IDH	BnaC03g62410D	isocitrate dehydrogenase III (IDH-III)
	8.2.4	TCA / org transformation.other organic acid transformatons.IDH	BnaCnng02920D	isocitrate dehydrogenase V (IDH-V)
	8.3	TCA / org transformation.carbonic anhydrases	BnaA07g09830D	beta carbonic anhydrase 3 (BCA3)
mitochondrial electron transport / ATP synthesis
	9.1.2	mitochondrial electron transport / ATP synthesis.NADH-DH.localisation not clear	BnaC09g47460D	51 kDa subunit of complex I (CI51)
	9.4	mitochondrial electron transport / ATP synthesis.alternative oxidase	BnaA01g24740D	alternative oxidase 1B (AOX1B)
	9.4	mitochondrial electron transport / ATP synthesis.alternative oxidase	BnaC01g31620D	alternative oxidase 1B (AOX1B)
	9.7	mitochondrial electron transport / ATP synthesis.cytochrome c oxidase	BnaA04g10250D	Cytochrome c oxidase subunit Vc family protein
	9.9	mitochondrial electron transport / ATP synthesis.F1-ATPase	BnaC09g47330D	ATP synthase alpha/beta family protein
	9.9	mitochondrial electron transport / ATP synthesis.F1-ATPase	BnaC09g43620D	delta subunit of Mt ATP synthase (ATP5)
cell wall
	10.1	cell wall.precursor synthesis	BnaC09g39780D	DNA-DAMAGE-REPAIR/TOLERATION 101 (DRT101)
	10.1.2	cell wall.precursor synthesis.UGE	BnaA09g10850D	UDP-D-glucose/UDP-D-galactose 4-epimerase 3 (UGE3)
	10.1.2	cell wall.precursor synthesis.UGE	BnaCnng14830D	UDP-D-glucose/UDP-D-galactose 4-epimerase 3 (UGE3)
	10.1.2	cell wall.precursor synthesis.UGE	BnaA01g13540D	UDP-D-glucose/UDP-D-galactose 4-epimerase 2 (UGE2)
	10.1.2	cell wall.precursor synthesis.UGE	BnaC07g38610D	UDP-D-glucose/UDP-D-galactose 4-epimerase 2 (UGE2)
	10.1.4	cell wall.precursor synthesis.UDP-Glc dehydrogenase (UGD)	BnaC09g42430D	UDP-glucose 6-dehydrogenase family protein
	10.1.5	cell wall.precursor synthesis.UXS	BnaC06g18610D	UDP-GLUCURONIC ACID DECARBOXYLASE 2 (UXS2)
	10.2	cell wall.cellulose synthesis	BnaA03g23580D	Cellulose-synthase-like C12 (CSLC12)
	10.2	cell wall.cellulose synthesis	BnaCnng02590D	ATCSLA09
	10.2.1	cell wall.cellulose synthesis.cellulose synthase	BnaA05g16350D	cellulose synthase-like D6 (CSLD6)
	10.2.1	cell wall.cellulose synthesis.cellulose synthase	BnaC05g28920D	cellulose synthase-like D6 (CSLD6)
	10.2.1	cell wall.cellulose synthesis.cellulose synthase	BnaAnng17960D	cellulose synthase like D4 (CSLD4)
	10.2.1	cell wall.cellulose synthesis.cellulose synthase	BnaCnng34270D	cellulose synthase like D4 (CSLD4)
	10.2.1	cell wall.cellulose synthesis.cellulose synthase	BnaC09g40960D	cellulose-synthase like D2 (CSLD2)
	10.2.2	cell wall.cellulose synthesis.COBRA	BnaA06g05670D	COBRA-like protein 6 precursor (COBL6)
	10.3	cell wall.hemicellulose synthesis	BnaC01g39770D	Exostosin family protein
	10.3	cell wall.hemicellulose synthesis	BnaC09g40970D	Exostosin family protein
	10.3.2	cell wall.hemicellulose synthesis.glucuronoxylan	BnaA02g27950D	galacturonosyltransferase 12 (GAUT12)
	10.4.3.6	cell wall.pectin synthesis.rhamnogalacturonan II.Xylose Transferase with Fucose Acceptor	BnaC08g09520D	Nucleotide-diphospho-sugar transferase family protein
	10.5.1.1	cell wall.cell wall proteins.AGPs.AGP	BnaA03g32390D	FASCICLIN-like arabinogalactan protein 14 precursor (FLA14)
	10.5.1.1	cell wall.cell wall proteins.AGPs.AGP	BnaA05g26530D	FASCICLIN-like arabinogalactan protein 14 precursor (FLA14)
	10.5.1.1	cell wall.cell wall proteins.AGPs.AGP	BnaC01g38580D	FASCICLIN-like arabinogalactan protein 14 precursor (FLA14)
	10.5.1.1	cell wall.cell wall proteins.AGPs.AGP	BnaC03g37770D	FASCICLIN-like arabinogalactan protein 14 precursor (FLA14)
	10.5.1.1	cell wall.cell wall proteins.AGPs.AGP	BnaC05g40570D	FASCICLIN-like arabinogalactan protein 14 precursor (FLA14)
	10.5.1.1	cell wall.cell wall proteins.AGPs.AGP	BnaA03g35940D	arabinogalactan protein 40 (AGP40)
	10.5.1.1	cell wall.cell wall proteins.AGPs.AGP	BnaA03g51430D	FASCICLIN-like arabinogalactan protein 5 precursor (FLA5)
	10.5.1.1	cell wall.cell wall proteins.AGPs.AGP	BnaA08g12530D	FASCICLIN-like arabinogalactan protein 5 precursor (FLA5)
	10.5.1.1	cell wall.cell wall proteins.AGPs.AGP	BnaC07g43270D	FASCICLIN-like arabinogalactan protein 5 precursor (FLA5)
	10.5.1.1	cell wall.cell wall proteins.AGPs.AGP	BnaA05g33680D	arabinogalactan protein 6 (AGP6)
	10.5.1.1	cell wall.cell wall proteins.AGPs.AGP	BnaA10g19340D	arabinogalactan protein 6 (AGP6)
	10.5.1.1	cell wall.cell wall proteins.AGPs.AGP	BnaA04g10560D	arabinogalactan protein 24 (AGP24)
	10.5.2	cell wall.cell wall proteins.proline rich proteins	BnaA04g11970D	proline-rich protein 2 (PRP2)
	10.5.2	cell wall.cell wall proteins.proline rich proteins	BnaC04g33730D	proline-rich protein 2 (PRP2)
	10.5.3	cell wall.cell wall proteins.LRR	BnaA06g27810D	Leucine-rich repeat (LRR) family protein
	10.5.3	cell wall.cell wall proteins.LRR	BnaC07g29190D	Leucine-rich repeat (LRR) family protein
	10.5.5	cell wall.cell wall proteins.RGP	BnaC09g42220D	reversibly glycosylated polypeptide 2 (RGP2)
	10.5.5	cell wall.cell wall proteins.RGP	BnaC09g41420D	Alpha-1,4-glucan-protein synthase family protein
	10.6	cell wall.degradation	BnaC09g05460D	peptidoglycan-binding LysM domain-containing protein
	10.6.1	cell wall.degradation.cellulases and beta -1,4-glucanases	BnaAnng22170D	glycosyl hydrolase 9B5 (GH9B5)
	10.6.1	cell wall.degradation.cellulases and beta -1,4-glucanases	BnaC07g14920D	glycosyl hydrolase 9B5 (GH9B5)
	10.6.1	cell wall.degradation.cellulases and beta -1,4-glucanases	BnaA01g13240D	glycosyl hydrolase 9B15 (GH9B15)
	10.6.2	cell wall.degradation.mannan-xylose-arabinose-fucose	BnaA01g31380D	Glycosyl hydrolase superfamily protein
	10.6.3	cell wall.degradation.pectate lyases and polygalacturonases	BnaA08g18320D	polygalacturonase 4 (PGA4)
	10.6.3	cell wall.degradation.pectate lyases and polygalacturonases	BnaA08g18330D	polygalacturonase 4 (PGA4)
	10.6.3	cell wall.degradation.pectate lyases and polygalacturonases	BnaA08g27230D	polygalacturonase 4 (PGA4)
	10.6.3	cell wall.degradation.pectate lyases and polygalacturonases	BnaA10g01390D	polygalacturonase 4 (PGA4)
	10.6.3	cell wall.degradation.pectate lyases and polygalacturonases	BnaC03g58650D	polygalacturonase 4 (PGA4)
	10.6.3	cell wall.degradation.pectate lyases and polygalacturonases	BnaC03g58660D	polygalacturonase 4 (PGA4)
	10.6.3	cell wall.degradation.pectate lyases and polygalacturonases	BnaC05g01430D	polygalacturonase 4 (PGA4)
	10.6.3	cell wall.degradation.pectate lyases and polygalacturonases	BnaCnng48740D	polygalacturonase 4 (PGA4)
	10.6.3	cell wall.degradation.pectate lyases and polygalacturonases	BnaCnng73190D	polygalacturonase 4 (PGA4)
	10.6.3	cell wall.degradation.pectate lyases and polygalacturonases	BnaA03g42220D	Pectin lyase-like superfamily protein
	10.6.3	cell wall.degradation.pectate lyases and polygalacturonases	BnaC07g33270D	Pectin lyase-like superfamily protein
	10.6.3	cell wall.degradation.pectate lyases and polygalacturonases	BnaA06g16130D	Pectin lyase-like superfamily protein
	10.6.3	cell wall.degradation.pectate lyases and polygalacturonases	BnaC04g36920D	Pectin lyase-like superfamily protein
	10.6.3	cell wall.degradation.pectate lyases and polygalacturonases	BnaA03g15300D	glycoside hydrolase family 28 protein / polygalacturonase (pectinase) family protein
	10.6.3	cell wall.degradation.pectate lyases and polygalacturonases	BnaC03g18480D	glycoside hydrolase family 28 protein / polygalacturonase (pectinase) family protein
	10.6.3	cell wall.degradation.pectate lyases and polygalacturonases	BnaA03g27540D	Pectate lyase family protein
	10.6.3	cell wall.degradation.pectate lyases and polygalacturonases	BnaC03g32550D	Pectate lyase family protein
	10.6.3	cell wall.degradation.pectate lyases and polygalacturonases	BnaCnng05770D	Pectate lyase family protein
	10.6.3	cell wall.degradation.pectate lyases and polygalacturonases	BnaA03g30180D	Pectin lyase-like superfamily protein
	10.6.3	cell wall.degradation.pectate lyases and polygalacturonases	BnaC03g35490D	Pectin lyase-like superfamily protein
	10.6.3	cell wall.degradation.pectate lyases and polygalacturonases	BnaC05g14980D	Pectin lyase-like superfamily protein
	10.6.3	cell wall.degradation.pectate lyases and polygalacturonases	BnaC01g39610D	Pectin lyase-like superfamily protein
	10.6.3	cell wall.degradation.pectate lyases and polygalacturonases	BnaC01g39620D	Pectin lyase-like superfamily protein
	10.6.3	cell wall.degradation.pectate lyases and polygalacturonases	BnaC03g35500D	Pectin lyase-like superfamily protein
	10.6.3	cell wall.degradation.pectate lyases and polygalacturonases	BnaC05g40900D	FLOR1 (FLR1)
	10.6.3	cell wall.degradation.pectate lyases and polygalacturonases	BnaA05g29810D	Pectin lyase-like superfamily protein
	10.6.3	cell wall.degradation.pectate lyases and polygalacturonases	BnaA05g29820D	Pectin lyase-like superfamily protein
	10.6.3	cell wall.degradation.pectate lyases and polygalacturonases	BnaA05g29830D	Pectin lyase-like superfamily protein
	10.6.3	cell wall.degradation.pectate lyases and polygalacturonases	BnaC05g44150D	Pectin lyase-like superfamily protein
	10.6.3	cell wall.degradation.pectate lyases and polygalacturonases	BnaA07g06080D	Pectate lyase family protein
	10.6.3	cell wall.degradation.pectate lyases and polygalacturonases	BnaA05g32060D	Pectin lyase-like superfamily protein
	10.6.3	cell wall.degradation.pectate lyases and polygalacturonases	BnaC05g46700D	Pectin lyase-like superfamily protein
	10.6.3	cell wall.degradation.pectate lyases and polygalacturonases	BnaC07g45750D	Pectin lyase-like superfamily protein
	10.6.3	cell wall.degradation.pectate lyases and polygalacturonases	BnaA08g15910D	Rhamnogalacturonate lyase family protein
	10.6.3	cell wall.degradation.pectate lyases and polygalacturonases	BnaC03g76550D	Rhamnogalacturonate lyase family protein
	10.6.3	cell wall.degradation.pectate lyases and polygalacturonases	BnaA03g55650D	polygalacturonase inhibiting protein 1 (PGIP1)
	10.6.3	cell wall.degradation.pectate lyases and polygalacturonases	BnaC09g48680D	polygalacturonase inhibiting protein 1 (PGIP1)
	10.6.3	cell wall.degradation.pectate lyases and polygalacturonases	BnaC09g48930D	polygalacturonase inhibiting protein 1 (PGIP1)
	10.6.3	cell wall.degradation.pectate lyases and polygalacturonases	BnaA04g09710D	Pectin lyase-like superfamily protein
	10.6.3	cell wall.degradation.pectate lyases and polygalacturonases	BnaC04g56090D	Pectin lyase-like superfamily protein
	10.6.3	cell wall.degradation.pectate lyases and polygalacturonases	BnaA06g30420D	Pectin lyase-like superfamily protein
	10.6.3	cell wall.degradation.pectate lyases and polygalacturonases	BnaC02g38360D	Pectin lyase-like superfamily protein
	10.6.3	cell wall.degradation.pectate lyases and polygalacturonases	BnaC07g49180D	Pectin lyase-like superfamily protein
	10.6.3	cell wall.degradation.pectate lyases and polygalacturonases	BnaCnng71300D	Pectin lyase-like superfamily protein
	10.7	cell wall.modification	BnaA07g05150D	xyloglucan endotransglucosylase/hydrolase 3 (XTH3)
	10.7	cell wall.modification	BnaCnng03570D	expansin A9 (EXPA9)
	10.8.1	cell wall.pectin*esterases.PME	BnaC08g42010D	methylesterase PCR A (PMEPCRA)
	10.8.1	cell wall.pectin*esterases.PME	BnaA10g23860D	PPME1
	10.8.1	cell wall.pectin*esterases.PME	BnaC02g01630D	PPME1
	10.8.1	cell wall.pectin*esterases.PME	BnaC09g48600D	PPME1
	10.8.1	cell wall.pectin*esterases.PME	BnaA03g21590D	VANGUARD1 (VGD1)
	10.8.1	cell wall.pectin*esterases.PME	BnaA05g00810D	VANGUARD1 (VGD1)
	10.8.1	cell wall.pectin*esterases.PME	BnaC03g72420D	VANGUARD1 (VGD1)
	10.8.1	cell wall.pectin*esterases.PME	BnaC04g00460D	VANGUARD1 (VGD1)
	10.8.1	cell wall.pectin*esterases.PME	BnaCnng76410D	VANGUARD1 (VGD1)
	10.8.1	cell wall.pectin*esterases.PME	BnaAnng02770D	Plant invertase/pectin methylesterase inhibitor superfamily
	10.8.1	cell wall.pectin*esterases.PME	BnaC03g34350D	Plant invertase/pectin methylesterase inhibitor superfamily
	10.8.1	cell wall.pectin*esterases.PME	BnaA09g02550D	pectin methylesterase 31 (PME31)
	10.8.1	cell wall.pectin*esterases.PME	BnaC09g02010D	pectin methylesterase 31 (PME31)
	10.8.1	cell wall.pectin*esterases.PME	BnaA07g19220D	VANGUARD 1 homolog 2 (VGDH2)
	10.8.1	cell wall.pectin*esterases.PME	BnaA09g39720D	VANGUARD 1 homolog 2 (VGDH2)
	10.8.1	cell wall.pectin*esterases.PME	BnaC04g21470D	VANGUARD 1 homolog 2 (VGDH2)
	10.8.1	cell wall.pectin*esterases.PME	BnaCnng66900D	VANGUARD 1 homolog 2 (VGDH2)
	10.8.1	cell wall.pectin*esterases.PME	BnaA10g23870D	Pectin lyase-like superfamily protein
	10.8.2	cell wall.pectin*esterases.acetyl esterase	BnaA06g03000D	Pectinacetylesterase family protein
	10.8.99	cell wall.pectin*esterases.misc	BnaAnng36170D	pectin methylesterase 61 (PME61)
lipid metabolism
	11.1.3	lipid metabolism.FA synthesis and FA elongation.ketoacyl ACP synthase	BnaA07g21940D	fatty acid biosynthesis 1 (FAB1)
	11.1.3	lipid metabolism.FA synthesis and FA elongation.ketoacyl ACP synthase	BnaC06g22680D	fatty acid biosynthesis 1 (FAB1)
	11.1.3	lipid metabolism.FA synthesis and FA elongation.ketoacyl ACP synthase	BnaCnng08220D	fatty acid biosynthesis 1 (FAB1)
	11.1.8	lipid metabolism.FA synthesis and FA elongation.acyl coa ligase	BnaA03g05980D	acyl activating enzyme 5 (AAE5)
	11.1.9	lipid metabolism.FA synthesis and FA elongation.long chain fatty acid CoA ligase	BnaA02g21860D	AMP-dependent synthetase and ligase family protein
	11.1.9	lipid metabolism.FA synthesis and FA elongation.long chain fatty acid CoA ligase	BnaA09g22150D	AMP-dependent synthetase and ligase family protein
	11.1.9	lipid metabolism.FA synthesis and FA elongation.long chain fatty acid CoA ligase	BnaC02g28920D	AMP-dependent synthetase and ligase family protein
	11.1.9	lipid metabolism.FA synthesis and FA elongation.long chain fatty acid CoA ligase	BnaC09g26090D	AMP-dependent synthetase and ligase family protein
	11.1.10	lipid metabolism.FA synthesis and FA elongation.beta ketoacyl CoA synthase	BnaA02g35570D	3-ketoacyl-CoA synthase 7 (KCS7)
	11.1.10	lipid metabolism.FA synthesis and FA elongation.beta ketoacyl CoA synthase	BnaA07g23630D	3-ketoacyl-CoA synthase 7 (KCS7)
	11.1.10	lipid metabolism.FA synthesis and FA elongation.beta ketoacyl CoA synthase	BnaC02g20600D	3-ketoacyl-CoA synthase 7 (KCS7)
	11.1.10	lipid metabolism.FA synthesis and FA elongation.beta ketoacyl CoA synthase	BnaCnng17080D	3-ketoacyl-CoA synthase 7 (KCS7)
	11.1.10	lipid metabolism.FA synthesis and FA elongation.beta ketoacyl CoA synthase	BnaC09g50350D	3-ketoacyl-CoA synthase 11 (KCS11)
	11.1.10	lipid metabolism.FA synthesis and FA elongation.beta ketoacyl CoA synthase	BnaA04g16560D	3-ketoacyl-CoA synthase 12 (KCS12)
	11.1.10	lipid metabolism.FA synthesis and FA elongation.beta ketoacyl CoA synthase	BnaC04g39890D	3-ketoacyl-CoA synthase 12 (KCS12)
	11.1.10	lipid metabolism.FA synthesis and FA elongation.beta ketoacyl CoA synthase	BnaA03g41660D	3-ketoacyl-CoA synthase 15 (KCS15)
	11.1.10	lipid metabolism.FA synthesis and FA elongation.beta ketoacyl CoA synthase	BnaC07g32730D	3-ketoacyl-CoA synthase 15 (KCS15)
	11.1.15	lipid metabolism.FA synthesis and FA elongation.ACP desaturase	BnaC09g41580D	Plant stearoyl-acyl-carrier-protein desaturase family protein
	11.2.1	lipid metabolism.FA desaturation.desaturase	BnaA04g18360D	16:0delta9 desaturase 2 (DS2)
	11.2.1	lipid metabolism.FA desaturation.desaturase	BnaCnng30700D	16:0delta9 desaturase 2 (DS2)
	11.2.1	lipid metabolism.FA desaturation.desaturase	BnaA03g57540D	fatty acid desaturase 5 (FAD5)
	11.2.1	lipid metabolism.FA desaturation.desaturase	BnaC03g39310D	fatty acid desaturase 5 (FAD5)
	11.2.1	lipid metabolism.FA desaturation.desaturase	BnaC05g37450D	Fatty acid desaturase family protein
	11.3	lipid metabolism.Phospholipid synthesis	BnaA06g03670D	phosphoethanolamine N-methyltransferase (PMEAMT)
	11.3	lipid metabolism.Phospholipid synthesis	BnaC06g02100D	phosphoethanolamine N-methyltransferase (PMEAMT)
	11.3	lipid metabolism.Phospholipid synthesis	BnaC06g23520D	S-adenosyl-L-methionine-dependent methyltransferases superfamily protein
	11.3	lipid metabolism.Phospholipid synthesis	BnaAnng14270D	glycerol-3-phosphate acyltransferase 6 (GPAT6)
	11.3	lipid metabolism.Phospholipid synthesis	BnaC09g01080D	glycerol-3-phosphate acyltransferase 6 (GPAT6)
	11.3.1	lipid metabolism.Phospholipid synthesis.1-acylglycerol-3-phosphate O-acyltransferase	BnaA05g21250D	lysophosphatidyl acyltransferase 5 (LPAT5)
	11.3.1	lipid metabolism.Phospholipid synthesis.1-acylglycerol-3-phosphate O-acyltransferase	BnaC05g34170D	lysophosphatidyl acyltransferase 5 (LPAT5)
	11.3.3	lipid metabolism.Phospholipid synthesis.phosphatidate cytidylyltransferase	BnaA01g15890D	Phosphatidate cytidylyltransferase family protein
	11.3.3	lipid metabolism.Phospholipid synthesis.phosphatidate cytidylyltransferase	BnaC01g18980D	Phosphatidate cytidylyltransferase family protein
	11.3.5	lipid metabolism.Phospholipid synthesis.diacylglycerol kinase	BnaA09g10340D	diacylglycerol kinase 5 (DGK5)
	11.3.5	lipid metabolism.Phospholipid synthesis.diacylglycerol kinase	BnaC09g10500D	diacylglycerol kinase 5 (DGK5)
	11.3.6	lipid metabolism.Phospholipid synthesis.choline-phosphate cytidylyltransferase	BnaC06g11440D	phosphorylcholine cytidylyltransferase2 (CCT2)
	11.3.8	lipid metabolism.Phospholipid synthesis.phosphatidylserine decarboxylase	BnaA10g11230D	phosphatidylserine decarboxylase 2 (PSD2)
	11.3.8	lipid metabolism.Phospholipid synthesis.phosphatidylserine decarboxylase	BnaC09g53330D	phosphatidylserine decarboxylase 2 (PSD2)
	11.3.10	lipid metabolism.Phospholipid synthesis.(S)-coclaurine-N-methyltransferase	BnaA01g03770D	S-adenosyl-L-methionine-dependent methyltransferases superfamily protein
	11.4	lipid metabolism.TAG synthesis	BnaA04g15210D	Oleosin family protein
	11.4	lipid metabolism.TAG synthesis	BnaC04g38160D	Oleosin family protein
	11.4	lipid metabolism.TAG synthesis	BnaA05g21590D	Oleosin family protein
	11.4	lipid metabolism.TAG synthesis	BnaC05g34600D	Oleosin family protein
	11.4	lipid metabolism.TAG synthesis	BnaA03g40390D	Oleosin family protein
	11.4	lipid metabolism.TAG synthesis	BnaC07g31360D	Oleosin family protein
	11.5.1	lipid metabolism.glyceral metabolism.glycerol kinase	BnaC06g40550D	nonhost resistance to P. s. phaseolicola 1 (NHO1)
	11.5.3	lipid metabolism.glyceral metabolism.FAD-dependent glycerol-3-phosphate dehydrogenase	BnaA07g35610D	SUGAR-DEPENDENT 6 (SDP6)
	11.6	lipid metabolism.lipid transfer proteins etc	BnaA05g10120D	glycolipid transfer protein 1 (GLTP1)
	11.6	lipid metabolism.lipid transfer proteins etc	BnaC04g11050D	glycolipid transfer protein 1 (GLTP1)
	11.6	lipid metabolism.lipid transfer proteins etc	BnaCnng54400D	glycolipid transfer protein 1 (GLTP1)
	11.6	lipid metabolism.lipid transfer proteins etc	BnaA01g19360D	lipid transfer protein 12 (LTP12)
	11.6	lipid metabolism.lipid transfer proteins etc	BnaA03g41380D	lipid transfer protein 12 (LTP12)
	11.6	lipid metabolism.lipid transfer proteins etc	BnaA09g32100D	lipid transfer protein 12 (LTP12)
	11.6	lipid metabolism.lipid transfer proteins etc	BnaC01g23310D	lipid transfer protein 12 (LTP12)
	11.6	lipid metabolism.lipid transfer proteins etc	BnaC07g32300D	lipid transfer protein 12 (LTP12)
	11.6	lipid metabolism.lipid transfer proteins etc	BnaA03g49210D	ANTHER 7 (A7)
	11.8	lipid metabolism.'exotics'(steroids, squalene etc)	BnaC02g35140D	P-loop containing nucleoside triphosphate hydrolases superfamily protein
	11.8	lipid metabolism.'exotics'(steroids, squalene etc)	BnaA10g08330D	Quinone reductase family protein
	11.8	lipid metabolism.'exotics'(steroids, squalene etc)	BnaCnng38420D	Quinone reductase family protein
	11.8.1	lipid metabolism.'exotics' (steroids, squalene etc).sphingolipids	BnaC04g00950D	Fatty acid/sphingolipid desaturase
	11.8.1.1	lipid metabolism.'exotics' (steroids, squalene etc).sphingolipids.ceramidase	BnaA05g06640D	Neutral/alkaline non-lysosomal ceramidase
	11.8.1.1	lipid metabolism.'exotics' (steroids, squalene etc).sphingolipids.ceramidase	BnaC04g07260D	Neutral/alkaline non-lysosomal ceramidase
	11.8.2	lipid metabolism.'exotics' (steroids, squalene etc).methylsterol monooxygenase	BnaA02g21480D	sterol-4alpha-methyl oxidase 1-1 (SMO1-1)
	11.8.2	lipid metabolism.'exotics' (steroids, squalene etc).methylsterol monooxygenase	BnaC02g28510D	sterol-4alpha-methyl oxidase 1-1 (SMO1-1)
	11.8.2	lipid metabolism.'exotics' (steroids, squalene etc).methylsterol monooxygenase	BnaA01g12440D	sterol 4-alpha methyl oxidase 1-3 (SMO1-3)
	11.8.2	lipid metabolism.'exotics' (steroids, squalene etc).methylsterol monooxygenase	BnaAnng37370D	sterol 4-alpha methyl oxidase 1-3 (SMO1-3)
	11.8.2	lipid metabolism.'exotics' (steroids, squalene etc).methylsterol monooxygenase	BnaC01g14170D	sterol 4-alpha methyl oxidase 1-3 (SMO1-3)
	11.8.10	lipid metabolism.'exotics' (steroids, squalene etc).phosphatidylcholinesterol O-acyltransferase	BnaC09g43460D	phospholipid:diacylglycerol acyltransferase (PDAT)
	11.9.1	lipid metabolism.lipid degradation.palmitoyl[protein] hydrolase	BnaA06g40130D	alpha/beta-Hydrolases superfamily protein
	11.9.1	lipid metabolism.lipid degradation.palmitoyl[protein] hydrolase	BnaC07g20120D	alpha/beta-Hydrolases superfamily protein
	11.9.2	lipid metabolism.lipid degradation.lipases	BnaA04g25990D	alpha/beta-Hydrolases superfamily protein
	11.9.2.1	lipid metabolism.lipid degradation.lipases.triacylglycerol lipase	BnaA08g28540D	alpha/beta-Hydrolases superfamily protein
	11.9.2.1	lipid metabolism.lipid degradation.lipases.triacylglycerol lipase	BnaA10g28020D	alpha/beta-Hydrolases superfamily protein
	11.9.2.1	lipid metabolism.lipid degradation.lipases.triacylglycerol lipase	BnaC08g01730D	alpha/beta-Hydrolases superfamily protein
	11.9.2.1	lipid metabolism.lipid degradation.lipases.triacylglycerol lipase	BnaC04g13330D	alpha/beta-Hydrolases superfamily protein
	11.9.2.1	lipid metabolism.lipid degradation.lipases.triacylglycerol lipase	BnaA10g19480D	Myzus persicae-induced lipase 1 (MPL1)
	11.9.2.1	lipid metabolism.lipid degradation.lipases.triacylglycerol lipase	BnaC09g54530D	Myzus persicae-induced lipase 1 (MPL1)
	11.9.2.2	lipid metabolism.lipid degradation.lipases.acylglycerol lipase	BnaA04g23090D	alpha/beta-Hydrolases superfamily protein
	11.9.2.2	lipid metabolism.lipid degradation.lipases.acylglycerol lipase	BnaC04g46310D	alpha/beta-Hydrolases superfamily protein
	11.9.2.2	lipid metabolism.lipid degradation.lipases.acylglycerol lipase	BnaC09g41690D	alpha/beta-Hydrolases superfamily protein
	11.9.3.1	lipid metabolism.lipid degradation.lysophospholipases.phospholipase D	BnaA05g35700D	phospholipase D alpha 2 (PLDALPHA2)
	11.9.3.1	lipid metabolism.lipid degradation.lysophospholipases.phospholipase D	BnaAnng18990D	phospholipase D alpha 2 (PLDALPHA2)
	11.9.3.1	lipid metabolism.lipid degradation.lysophospholipases.phospholipase D	BnaC03g69220D	phospholipase D alpha 2 (PLDALPHA2)
	11.9.3.1	lipid metabolism.lipid degradation.lysophospholipases.phospholipase D	BnaC06g09820D	phospholipase D alpha 2 (PLDALPHA2)
	11.9.3.1	lipid metabolism.lipid degradation.lysophospholipases.phospholipase D	BnaA08g04540D	ARABIDOPSIS THALIANA PHOSPHOLIPASE D DELTA (ATPLDDELTA)
	11.9.3.3	lipid metabolism.lipid degradation.lysophospholipases.glycerophosphodiester phosphodiesterase	BnaA07g31350D	PLC-like phosphodiesterases superfamily protein
	11.9.3.3	lipid metabolism.lipid degradation.lysophospholipases.glycerophosphodiester phosphodiesterase	BnaC06g35160D	PLC-like phosphodiesterases superfamily protein
	11.9.3.3	lipid metabolism.lipid degradation.lysophospholipases.glycerophosphodiester phosphodiesterase	BnaC09g47940D	PLC-like phosphodiesterases superfamily protein
	11.9.3.3	lipid metabolism.lipid degradation.lysophospholipases.glycerophosphodiester phosphodiesterase	BnaA02g07920D	SHV3-like 5 (SVL5)
	11.9.3.3	lipid metabolism.lipid degradation.lysophospholipases.glycerophosphodiester phosphodiesterase	BnaC02g11010D	SHV3-like 5 (SVL5)
	11.9.3.3	lipid metabolism.lipid degradation.lysophospholipases.glycerophosphodiester phosphodiesterase	BnaC03g12570D	SHV3-like 5 (SVL5)
	11.9.3.3	lipid metabolism.lipid degradation.lysophospholipases.glycerophosphodiester phosphodiesterase	BnaC03g12580D	SHV3-like 5 (SVL5)
	11.9.3.3	lipid metabolism.lipid degradation.lysophospholipases.glycerophosphodiester phosphodiesterase	BnaC04g16210D	SHV3-like 5 (SVL5)
	11.9.3.3	lipid metabolism.lipid degradation.lysophospholipases.glycerophosphodiester phosphodiesterase	BnaC09g33580D	SHV3-like 5 (SVL5)
	11.9.4.2	lipid metabolism.lipid degradation.beta-oxidation.acyl CoA DH	BnaA03g16270D	acyl-CoA oxidase 5 (ACX5)
	11.9.4.2	lipid metabolism.lipid degradation.beta-oxidation.acyl CoA DH	BnaC03g19540D	acyl-CoA oxidase 5 (ACX5)
	11.9.4.5	lipid metabolism.lipid degradation.beta-oxidation.acyl-CoA thioesterase	BnaA08g27810D	Thioesterase superfamily protein
	11.9.4.5	lipid metabolism.lipid degradation.beta-oxidation.acyl-CoA thioesterase	BnaC08g00600D	Thioesterase superfamily protein
	11.10.4	lipid metabolism.glycolipid synthesis.sulfolipid synthase	BnaCnng03870D	sulfoquinovosyldiacylglycerol 2 (SQD2)
amino acid metabolism
	13	amino acid metabolism	BnaA06g27610D	ACT-like superfamily protein
	13	amino acid metabolism	BnaC07g29440D	ACT-like superfamily protein
	13.1.1.1.1	amino acid metabolism.synthesis.central amino acid metabolism.GABA.Glutamate decarboxylase	BnaA01g27830D	glutamate decarboxylase 5 (GAD5)
	13.1.1.1.1	amino acid metabolism.synthesis.central amino acid metabolism.GABA.Glutamate decarboxylase	BnaA05g22490D	glutamate decarboxylase 5 (GAD5)
	13.1.1.1.1	amino acid metabolism.synthesis.central amino acid metabolism.GABA.Glutamate decarboxylase	BnaC01g34660D	glutamate decarboxylase 5 (GAD5)
	13.1.1.1.1	amino acid metabolism.synthesis.central amino acid metabolism.GABA.Glutamate decarboxylase	BnaC05g35750D	glutamate decarboxylase 5 (GAD5)
	13.1.1.1.1	amino acid metabolism.synthesis.central amino acid metabolism.GABA.Glutamate decarboxylase	BnaAnng27540D	glutamate decarboxylase (GAD)
	13.1.1.1.1	amino acid metabolism.synthesis.central amino acid metabolism.GABA.Glutamate decarboxylase	BnaC09g40620D	glutamate decarboxylase (GAD)
	13.1.2.3.23	amino acid metabolism.synthesis.glutamate family.arginine.argininosuccinate lyase	BnaC03g21180D	L-Aspartase-like family protein
	13.1.3.4.3	amino acid metabolism.synthesis.aspartate family.methionine.methionine synthase	BnaA03g28400D	methionine synthase 2 (MS2)
	13.1.3.4.3	amino acid metabolism.synthesis.aspartate family.methionine.methionine synthase	BnaC03g33530D	methionine synthase 2 (MS2)
	13.1.3.4.3	amino acid metabolism.synthesis.aspartate family.methionine.methionine synthase	BnaC05g48040D	methionine synthase 2 (MS2)
	13.1.3.4.12	amino acid metabolism.synthesis.aspartate family.methionine.homocysteine S-methyltransferase	BnaA07g34000D	S-adenosyl-L-methionine-dependent methyltransferases superfamily protein
	13.1.3.4.12	amino acid metabolism.synthesis.aspartate family.methionine.homocysteine S-methyltransferase	BnaC06g38650D	S-adenosyl-L-methionine-dependent methyltransferases superfamily protein
	13.1.3.4.12	amino acid metabolism.synthesis.aspartate family.methionine.homocysteine S-methyltransferase	BnaC04g56820D	S-adenosyl-L-methionine-dependent methyltransferases superfamily protein
	13.1.3.4.13	amino acid metabolism.synthesis.aspartate family.methionine.methionine S-methyltransferase	BnaA05g03630D	HARMLESS TO OZONE LAYER 3 (HOL3)
	13.1.3.5.3	amino acid metabolism.synthesis.aspartate family.lysine.LL-diaminopimelic acid aminotransferase	BnaA01g03290D	ABERRANT GROWTH AND DEATH 2 (AGD2)
	13.1.3.5.5	amino acid metabolism.synthesis.aspartate family.lysine.diaminopimelate decarboxylase	BnaC09g44740D	Pyridoxal-dependent decarboxylase family protein
	13.1.3.6.1.1	amino acid metabolism.synthesis.aspartate family.misc.homoserine.aspartate kinase	BnaC09g43800D	aspartate kinase 1 (AK-LYS1)
	13.1.6.5.2	amino acid metabolism.synthesis.aromatic aa.tryptophan.anthranilate phosphoribosyltransferase	BnaC09g39860D	tryptophan biosynthesis 1 (TRP1)
	13.2.1.2	amino acid metabolism.degradation.central amino acid metabolism.aspartate	BnaC09g42780D	L-aspartate oxidase (AO)
	13.2.3.1.1	amino acid metabolism.degradation.aspartate family.asparagine.L-asparaginase	BnaC09g47840D	N-terminal nucleophile aminohydrolases (Ntn hydrolases) superfamily protein
	13.2.3.4	amino acid metabolism.degradation.aspartate family.methionine	BnaA07g06210D	S-adenosyl-l-homocysteine (SAH) hydrolase 2 (SAHH2)
	13.2.3.4	amino acid metabolism.degradation.aspartate family.methionine	BnaC03g74050D	S-adenosyl-l-homocysteine (SAH) hydrolase 2 (SAHH2)
	13.2.3.4	amino acid metabolism.degradation.aspartate family.methionine	BnaC07g07790D	S-adenosyl-l-homocysteine (SAH) hydrolase 2 (SAHH2)
	13.2.4.1	amino acid metabolism.degradation.branched chain group.shared	BnaA04g19180D	peroxisomal 3-ketoacyl-CoA thiolase 3 (PKT3)
	13.2.4.1	amino acid metabolism.degradation.branched chain group.shared	BnaC04g43560D	peroxisomal 3-ketoacyl-CoA thiolase 3 (PKT3)
	13.2.5.2	amino acid metabolism.degradation.serine-glycine-cysteine group.glycine	BnaC08g43060D	threonine aldolase 1 (THA1)
metal handling
	15	metal handling	BnaC09g02640D	SHAVEN 2 (SHV2)
	15.1	metal handling.acquisition	BnaA03g30310D	FERRIC REDUCTASE DEFECTIVE 3 (FRD3)
	15.1	metal handling.acquisition	BnaA03g30320D	FERRIC REDUCTASE DEFECTIVE 3 (FRD3)
	15.1	metal handling.acquisition	BnaA03g30330D	FERRIC REDUCTASE DEFECTIVE 3 (FRD3)
	15.1	metal handling.acquisition	BnaC03g35660D	FERRIC REDUCTASE DEFECTIVE 3 (FRD3)
	15.2	metal handling.binding, chelation and storage	BnaCnng40400D	metallothionein 2A (MT2A)
	15.2	metal handling.binding, chelation and storage	BnaA05g27910D	ferritin 2 (FER2)
	15.2	metal handling.binding, chelation and storage	BnaC05g42110D	ferritin 2 (FER2)
	15.2	metal handling.binding, chelation and storage	BnaC02g42560D	farnesylated protein 3 (FP3)
secondary metabolism
	16.1	secondary metabolism.isoprenoids	BnaA07g34530D	camelliol C synthase 1 (CAMS1)
	16.1	secondary metabolism.isoprenoids	BnaC06g39370D	camelliol C synthase 1 (CAMS1)
	16.1.1.10	secondary metabolism.isoprenoids.non-mevalonate pathway.geranylgeranyl pyrophosphate synthase	BnaA09g41820D	geranylgeranyl pyrophosphate synthase 2 (GGPS2)
	16.1.1.10	secondary metabolism.isoprenoids.non-mevalonate pathway.geranylgeranyl pyrophosphate synthase	BnaC04g37010D	geranylgeranyl pyrophosphate synthase 2 (GGPS2)
	16.1.1.10	secondary metabolism.isoprenoids.non-mevalonate pathway.geranylgeranyl pyrophosphate synthase	BnaCnng66570D	geranylgeranyl pyrophosphate synthase 2 (GGPS2)
	16.1.2.2	secondary metabolism.isoprenoids.mevalonate pathway.HMG-CoA synthase	BnaCnng45000D	MVA1
	16.1.2.3	secondary metabolism.isoprenoids.mevalonate pathway.HMG-CoA reductase	BnaC02g24100D	hydroxy methylglutaryl CoA reductase 1 (HMG1)
	16.1.2.7	secondary metabolism.isoprenoids.mevalonate pathway.isopentenyl pyrophosphate:dimethyllallyl pyrophosphate isomerase	BnaC03g07770D	isopentenyl diphosphate isomerase 1 (IPP1)
	16.1.5	secondary metabolism.isoprenoids.terpenoids	BnaC05g39050D	Terpenoid cyclases/Protein prenyltransferases superfamily protein
	16.1.5	secondary metabolism.isoprenoids.terpenoids	BnaA10g13280D	Undecaprenyl pyrophosphate synthetase family protein
	16.1.5	secondary metabolism.isoprenoids.terpenoids	BnaA10g13290D	Undecaprenyl pyrophosphate synthetase family protein
	16.1.5	secondary metabolism.isoprenoids.terpenoids	BnaC09g35800D	Undecaprenyl pyrophosphate synthetase family protein
	16.2	secondary metabolism.phenylpropanoids	BnaA08g21810D	AMP-dependent synthetase and ligase family protein
	16.2	secondary metabolism.phenylpropanoids	BnaC08g19270D	AMP-dependent synthetase and ligase family protein
	16.2	secondary metabolism.phenylpropanoids	BnaCnng30570D	spermidine hydroxycinnamoyl transferase (SHT)
	16.2	secondary metabolism.phenylpropanoids	BnaCnng39330D	spermidine hydroxycinnamoyl transferase (SHT)
	16.2	secondary metabolism.phenylpropanoids	BnaA08g07970D	spermidine disinapoyl acyltransferase (SDT)
	16.2	secondary metabolism.phenylpropanoids	BnaC02g28850D	HXXXD-type acyl-transferase family protein
	16.2.1.6	secondary metabolism.phenylpropanoids.lignin biosynthesis.CCoAOMT	BnaA02g13470D	caffeoyl-CoA 3-O-methyltransferase (CCOAMT)
	16.2.1.6	secondary metabolism.phenylpropanoids.lignin biosynthesis.CCoAOMT	BnaA07g26750D	caffeoyl-CoA 3-O-methyltransferase (CCOAMT)
	16.2.1.6	secondary metabolism.phenylpropanoids.lignin biosynthesis.CCoAOMT	BnaA08g19210D	caffeoyl-CoA 3-O-methyltransferase (CCOAMT)
	16.2.1.6	secondary metabolism.phenylpropanoids.lignin biosynthesis.CCoAOMT	BnaCnng04830D	caffeoyl-CoA 3-O-methyltransferase (CCOAMT)
	16.2.1.6	secondary metabolism.phenylpropanoids.lignin biosynthesis.CCoAOMT	BnaC07g44690D	caffeoyl coenzyme A O-methyltransferase 1 (CCoAOMT1)
	16.2.1.7	secondary metabolism.phenylpropanoids.lignin biosynthesis.CCR1	BnaC02g46610D	cinnamoyl coa reductase (CCR2)
	16.2.1.7	secondary metabolism.phenylpropanoids.lignin biosynthesis.CCR1	BnaC09g42830D	NAD(P)-binding Rossmann-fold superfamily protein
	16.2.1.10	secondary metabolism.phenylpropanoids.lignin biosynthesis.CAD	BnaA09g42930D	cinnamyl alcohol dehydrogenase homolog 2 (CAD2)
	16.2.1.10	secondary metabolism.phenylpropanoids.lignin biosynthesis.CAD	BnaC08g35540D	cinnamyl alcohol dehydrogenase homolog 2 (CAD2)
	16.4.1	secondary metabolism.N misc.alkaloid-like	BnaC08g36370D	Pyridoxal phosphate (PLP)-dependent transferases superfamily protein
	16.4.1	secondary metabolism.N misc.alkaloid-like	BnaA03g19400D	strictosidine synthase-like 2 (SSL2)
	16.4.1	secondary metabolism.N misc.alkaloid-like	BnaA05g02120D	strictosidine synthase-like 2 (SSL2)
	16.4.1	secondary metabolism.N misc.alkaloid-like	BnaC03g23250D	strictosidine synthase-like 2 (SSL2)
	16.4.1	secondary metabolism.N misc.alkaloid-like	BnaC04g01790D	strictosidine synthase-like 2 (SSL2)
	16.8.2	secondary metabolism.flavonoids.chalcones	BnaA03g22910D	Chalcone and stilbene synthase family protein
	16.8.2	secondary metabolism.flavonoids.chalcones	BnaC03g26980D	Chalcone and stilbene synthase family protein
	16.8.2	secondary metabolism.flavonoids.chalcones	BnaC09g50050D	Chalcone-flavanone isomerase family protein
	16.8.2.1	secondary metabolism.flavonoids.chalcones.naringenin-chalcone synthase	BnaC09g43250D	TRANSPARENT TESTA 4 (TT4)
	16.8.3	secondary metabolism.flavonoids.dihydroflavonols	BnaA03g12040D	UDP-Glycosyltransferase superfamily protein
	16.8.3	secondary metabolism.flavonoids.dihydroflavonols	BnaC03g14770D	UDP-Glycosyltransferase superfamily protein
	16.8.4.1	secondary metabolism.flavonoids.flavonols.flavonol synthase (FLS)	BnaC09g47360D	flavonol synthase 1 (FLS1)
	16.10	secondary metabolism.simple phenols	BnaAnng18410D	laccase 11 (LAC11)
	16.10	secondary metabolism.simple phenols	BnaA02g06580D	laccase 17 (LAC17)
	16.10	secondary metabolism.simple phenols	BnaA04g21810D	IRREGULAR XYLEM 12 (IRX12)
	16.10	secondary metabolism.simple phenols	BnaA05g06610D	IRREGULAR XYLEM 12 (IRX12)
	16.10	secondary metabolism.simple phenols	BnaC04g07220D	IRREGULAR XYLEM 12 (IRX12)
	16.10	secondary metabolism.simple phenols	BnaC04g45660D	IRREGULAR XYLEM 12 (IRX12)
	16.10	secondary metabolism.simple phenols	BnaC05g41900D	IRREGULAR XYLEM 12 (IRX12)
hormone metabolism
	17.1.1	hormone metabolism.abscisic acid.synthesis-degradation	BnaA05g08230D	HVA22-like protein J (HVA22J)
	17.1.1	hormone metabolism.abscisic acid.synthesis-degradation	BnaAnng07690D	HVA22-like protein J (HVA22J)
	17.1.1	hormone metabolism.abscisic acid.synthesis-degradation	BnaC04g09250D	HVA22-like protein J (HVA22J)
	17.1.3	hormone metabolism.abscisic acid.induced-regulated-responsive-activated	BnaA01g32930D	Late embryogenesis abundant protein (LEA) family protein
	17.1.3	hormone metabolism.abscisic acid.induced-regulated-responsive-activated	BnaC01g02140D	HVA22-like protein K (HVA22K)
	17.1.3	hormone metabolism.abscisic acid.induced-regulated-responsive-activated	BnaA06g26110D	GRAM domain-containing protein / ABA-responsive protein-related
	17.1.3	hormone metabolism.abscisic acid.induced-regulated-responsive-activated	BnaC07g30860D	GRAM domain-containing protein / ABA-responsive protein-related
	17.1.3	hormone metabolism.abscisic acid.induced-regulated-responsive-activated	BnaC09g53640D	Late embryogenesis abundant protein (LEA) family protein
	17.2.2	hormone metabolism.auxin.signal transduction	BnaA03g25890D	endoplasmic reticulum auxin binding protein 1 (ABP1)
	17.2.2	hormone metabolism.auxin.signal transduction	BnaC03g30470D	endoplasmic reticulum auxin binding protein 1 (ABP1)
	17.2.2	hormone metabolism.auxin.signal transduction	BnaC09g48300D	sorting nexin 2B (SNX2b)
	17.2.3	hormone metabolism.auxin.induced-regulated-responsive-activated	BnaC05g17750D	O-fucosyltransferase family protein
	17.2.3	hormone metabolism.auxin.induced-regulated-responsive-activated	BnaC06g02190D	Auxin-responsive GH3 family protein
	17.2.3	hormone metabolism.auxin.induced-regulated-responsive-activated	BnaA04g29730D	JASMONATE RESISTANT 1 (JAR1)
	17.2.3	hormone metabolism.auxin.induced-regulated-responsive-activated	BnaC04g50800D	JASMONATE RESISTANT 1 (JAR1)
	17.2.3	hormone metabolism.auxin.induced-regulated-responsive-activated	BnaA03g36840D	Aluminium induced protein with YGL and LRDR motifs
	17.2.3	hormone metabolism.auxin.induced-regulated-responsive-activated	BnaCnng37330D	Aluminium induced protein with YGL and LRDR motifs
	17.2.3	hormone metabolism.auxin.induced-regulated-responsive-activated	BnaA06g03580D	AVRPPHB SUSCEPTIBLE 3 (PBS3)
	17.2.3	hormone metabolism.auxin.induced-regulated-responsive-activated	BnaA10g19940D	Auxin-responsive GH3 family protein
	17.2.3	hormone metabolism.auxin.induced-regulated-responsive-activated	BnaAnng25660D	Auxin-responsive GH3 family protein
	17.2.3	hormone metabolism.auxin.induced-regulated-responsive-activated	BnaC02g04670D	Auxin-responsive GH3 family protein
	17.2.3	hormone metabolism.auxin.induced-regulated-responsive-activated	BnaA03g08090D	SAUR-like auxin-responsive protein family
	17.2.3	hormone metabolism.auxin.induced-regulated-responsive-activated	BnaA10g14730D	SAUR-like auxin-responsive protein family
	17.2.3	hormone metabolism.auxin.induced-regulated-responsive-activated	BnaC09g37090D	SAUR-like auxin-responsive protein family
	17.2.3	hormone metabolism.auxin.induced-regulated-responsive-activated	BnaC02g30990D	Dormancy/auxin associated family protein
	17.2.3	hormone metabolism.auxin.induced-regulated-responsive-activated	BnaA06g06390D	Auxin-responsive GH3 family protein
	17.2.3	hormone metabolism.auxin.induced-regulated-responsive-activated	BnaCnng28110D	Auxin-responsive GH3 family protein
	17.3.1.1.1	hormone metabolism.brassinosteroid.synthesis-degradation.BRs.DET2	BnaC09g41840D	3-oxo-5-alpha-steroid 4-dehydrogenase family protein
	17.3.2.99	hormone metabolism.brassinosteroid.signal transduction.other	BnaC09g47800D	basic helix-loop-helix (bHLH) DNA-binding superfamily protein
	17.4.1	hormone metabolism.cytokinin.synthesis-degradation	BnaA07g24640D	isopentenyltransferase 1 (IPT1)
	17.4.1	hormone metabolism.cytokinin.synthesis-degradation	BnaC07g50850D	cytokinin oxidase 4 (CKX4)
	17.5.1	hormone metabolism.ethylene.synthesis-degradation	BnaA01g20880D	2-oxoglutarate (2OG) and Fe(II)-dependent oxygenase superfamily protein
	17.6.1.12	hormone metabolism.gibberelin.synthesis-degradation.GA3 oxidase	BnaA02g19810D	gibberellin 3-oxidase 2 (GA3OX2)
	17.6.1.12	hormone metabolism.gibberelin.synthesis-degradation.GA3 oxidase	BnaC02g23180D	gibberellin 3-oxidase 2 (GA3OX2)
	17.6.1.13	hormone metabolism.gibberelin.synthesis-degradation.GA2 oxidase	BnaA05g09290D	gibberellin 2-oxidase 3 (ATGA2OX3)
	17.6.3	hormone metabolism.gibberelin.induced-regulated-responsive-activated	BnaAnng08970D	GAST1 protein homolog 1 (GASA1)
	17.6.3	hormone metabolism.gibberelin.induced-regulated-responsive-activated	BnaA02g06740D	Gibberellin-regulated family protein
	17.6.3	hormone metabolism.gibberelin.induced-regulated-responsive-activated	BnaA10g12810D	Gibberellin-regulated family protein
	17.8.1.1.5	hormone metabolism.salicylic acid.synthesis-degradation.synthesis.SA glucosyltransferase ester and ether bond making SGE, SAG	BnaA03g20510D	UDP-glucosyltransferase 74F2 (UGT74F2)
	17.8.1.1.5	hormone metabolism.salicylic acid.synthesis-degradation.synthesis.SA glucosyltransferase ester and ether bond making SGE, SAG	BnaAnng19440D	UDP-glucosyltransferase 74F2 (UGT74F2)
	17.8.1.1.5	hormone metabolism.salicylic acid.synthesis-degradation.synthesis.SA glucosyltransferase ester and ether bond making SGE, SAG	BnaC03g72710D	UDP-glucosyltransferase 74F2 (UGT74F2)
stress
	20.1	stress.biotic	BnaCnng42000D	Pathogenesis-related thaumatin superfamily protein
	20.1	stress.biotic	BnaC08g25210D	homolog of carrot EP3-3 chitinase (EP3)
	20.1	stress.biotic	BnaC09g41970D	glycosyl hydrolase family 81 protein
	20.1.1	stress.biotic.respiratory burst	BnaA06g18310D	ferric reductase-like transmembrane component family protein
	20.1.3.1	stress.biotic.signalling.MLO-like	BnaA04g19660D	MILDEW RESISTANCE LOCUS O 5 (MLO5)
	20.1.3.1	stress.biotic.signalling.MLO-like	BnaA02g20700D	MLO1
	20.1.7	stress.biotic.PR-proteins	BnaA09g48790D	SCR-like 3 (SCRL3)
	20.1.7	stress.biotic.PR-proteins	BnaA06g00460D	Disease resistance-responsive (dirigent-like protein) family protein
	20.1.7	stress.biotic.PR-proteins	BnaA03g46200D	Disease resistance protein (TIR-NBS-LRR class) family
	20.1.7	stress.biotic.PR-proteins	BnaAnng28270D	Pathogenesis-related thaumatin superfamily protein
	20.1.7	stress.biotic.PR-proteins	BnaC06g35850D	Pathogenesis-related thaumatin superfamily protein
	20.1.7	stress.biotic.PR-proteins	BnaCnng34970D	Pathogenesis-related thaumatin superfamily protein
	20.1.7	stress.biotic.PR-proteins	BnaAnng40360D	low-molecular-weight cysteine-rich 14 (LCR14)
	20.1.7	stress.biotic.PR-proteins	BnaC03g43370D	SCR-like 12 (SCRL12)
	20.1.7	stress.biotic.PR-proteins	BnaC04g28770D	Regulator of chromosome condensation (RCC1) family protein
	20.1.7	stress.biotic.PR-proteins	BnaCnng17260D	Regulator of chromosome condensation (RCC1) family protein
	20.1.7	stress.biotic.PR-proteins	BnaA08g15060D	Disease resistance-responsive (dirigent-like protein) family protein
	20.1.7	stress.biotic.PR-proteins	BnaA01g04260D	SCR-like 24 (SCRL24)
	20.1.7	stress.biotic.PR-proteins	BnaA01g28100D	SCR-like 22 (SCRL22)
	20.1.7	stress.biotic.PR-proteins	BnaAnng40890D	SCR-like 22 (SCRL22)
	20.1.7	stress.biotic.PR-proteins	BnaC01g35390D	SCR-like 22 (SCRL22)
	20.1.7	stress.biotic.PR-proteins	BnaC05g37020D	SCR-like 22 (SCRL22)
	20.1.7	stress.biotic.PR-proteins	BnaCnng16740D	SCR-like 22 (SCRL22)
	20.1.7	stress.biotic.PR-proteins	BnaCnng52410D	Disease resistance-responsive (dirigent-like protein) family protein
	20.1.7	stress.biotic.PR-proteins	BnaA09g05050D	chitinase A (CHIA)
	20.1.7	stress.biotic.PR-proteins	BnaC01g31430D	Disease resistance protein (TIR-NBS-LRR class) family
	20.1.7.12	stress.biotic.PR-proteins.plant defensins	BnaA05g04690D	plant defensin 1.2b (PDF1.2b)
	20.2	stress.abiotic	BnaA03g21050D	SPX domain gene 3 (SPX3)
	20.2	stress.abiotic	BnaA04g26060D	SPX domain gene 3 (SPX3)
	20.2	stress.abiotic	BnaC03g25110D	SPX domain gene 3 (SPX3)
	20.2	stress.abiotic	BnaA04g29550D	TSPO(outer membrane tryptophan-rich sensory protein)-related (TSPO)
	20.2	stress.abiotic	BnaA05g00220D	TSPO(outer membrane tryptophan-rich sensory protein)-related (TSPO)
	20.2	stress.abiotic	BnaC04g51120D	TSPO(outer membrane tryptophan-rich sensory protein)-related (TSPO)
	20.2.1	stress.abiotic.heat	BnaA03g23130D	DNAJ heat shock N-terminal domain-containing protein
	20.2.1	stress.abiotic.heat	BnaC08g35620D	DNAJ heat shock N-terminal domain-containing protein
	20.2.1	stress.abiotic.heat	BnaCnng59330D	FUNCTIONS IN: unfolded protein binding, heat shock protein binding
	20.2.1	stress.abiotic.heat	BnaA08g14800D	SHEPHERD (SHD)
	20.2.1	stress.abiotic.heat	BnaCnng03040D	homolog of mamallian P58IPK (P58IPK)
	20.2.2	stress.abiotic.cold	BnaAnng12200D	Calcium-dependent lipid-binding (CaLB domain) family protein
	20.2.2	stress.abiotic.cold	BnaA09g08280D	Calcium-dependent lipid-binding (CaLB domain) family protein
	20.2.3	stress.abiotic.drought/salt	BnaC08g07230D	S-adenosyl-L-methionine-dependent methyltransferases superfamily protein
	20.2.3	stress.abiotic.drought/salt	BnaA07g36430D	S-adenosyl-L-methionine-dependent methyltransferases superfamily protein
	20.2.3	stress.abiotic.drought/salt	BnaA09g54660D	S-adenosyl-L-methionine-dependent methyltransferases superfamily protein
	20.2.3	stress.abiotic.drought/salt	BnaC01g23650D	S-adenosyl-L-methionine-dependent methyltransferases superfamily protein
	20.2.3	stress.abiotic.drought/salt	BnaC08g25280D	Early-responsive to dehydration stress protein (ERD4)
	20.2.3	stress.abiotic.drought/salt	BnaA02g21990D	S-adenosyl-L-methionine-dependent methyltransferases superfamily protein
	20.2.3	stress.abiotic.drought/salt	BnaC02g29160D	S-adenosyl-L-methionine-dependent methyltransferases superfamily protein
	20.2.3	stress.abiotic.drought/salt	BnaC09g24520D	S-adenosyl-L-methionine-dependent methyltransferases superfamily protein
	20.2.3	stress.abiotic.drought/salt	BnaC09g24530D	S-adenosyl-L-methionine-dependent methyltransferases superfamily protein
	20.2.3	stress.abiotic.drought/salt	BnaCnng10390D	S-adenosyl-L-methionine-dependent methyltransferases superfamily protein
	20.2.3	stress.abiotic.drought/salt	BnaC09g49380D	Putative methyltransferase family protein
	20.2.99	stress.abiotic.unspecified	BnaCnng08650D	CAP (Cysteine-rich secretory proteins, Antigen 5, and Pathogenesis-related 1 protein) superfamily protein
	20.2.99	stress.abiotic.unspecified	BnaA07g08200D	Pollen Ole e 1 allergen and extensin family protein
	20.2.99	stress.abiotic.unspecified	BnaA08g18150D	Pollen Ole e 1 allergen and extensin family protein
	20.2.99	stress.abiotic.unspecified	BnaC03g58910D	Pollen Ole e 1 allergen and extensin family protein
	20.2.99	stress.abiotic.unspecified	BnaC05g22110D	Pollen Ole e 1 allergen and extensin family protein
	20.2.99	stress.abiotic.unspecified	BnaCnng62360D	Pollen Ole e 1 allergen and extensin family protein
	20.2.99	stress.abiotic.unspecified	BnaAnng32860D	MLP-like protein 328 (MLP328)
	20.2.99	stress.abiotic.unspecified	BnaC03g76760D	MLP-like protein 328 (MLP328)
	20.2.99	stress.abiotic.unspecified	BnaCnng34490D	CAP (Cysteine-rich secretory proteins, Antigen 5, and Pathogenesis-related 1 protein) superfamily protein
	20.2.99	stress.abiotic.unspecified	BnaC07g23140D	Adenine nucleotide alpha hydrolases-like superfamily protein
	20.2.99	stress.abiotic.unspecified	BnaA01g09410D	Pollen Ole e 1 allergen and extensin family protein
	20.2.99	stress.abiotic.unspecified	BnaA08g08890D	Pollen Ole e 1 allergen and extensin family protein
	20.2.99	stress.abiotic.unspecified	BnaC03g62750D	Pollen Ole e 1 allergen and extensin family protein
	20.2.99	stress.abiotic.unspecified	BnaC09g52000D	Pollen Ole e 1 allergen and extensin family protein
	20.2.99	stress.abiotic.unspecified	BnaCnng32930D	Adenine nucleotide alpha hydrolases-like superfamily protein
redox
	21.1	redox.thioredoxin	BnaC06g04170D	INVOLVED IN: cell redox homeostasis
	21.1	redox.thioredoxin	BnaA09g31690D	thioredoxin H-type 1 (TRX1)
	21.1	redox.thioredoxin	BnaC08g22510D	thioredoxin H-type 1 (TRX1)
	21.1.1	redox.thioredoxin.PDIL	BnaA06g15500D	PDI-like 1-1 (PDIL1-1)
	21.1.1	redox.thioredoxin.PDIL	BnaC05g17110D	PDI-like 1-1 (PDIL1-1)
	21.1.1	redox.thioredoxin.PDIL	BnaA03g35820D	PDI-like 5-3 (PDIL5-3)
	21.2.1	redox.ascorbate and glutathione.ascorbate	BnaAnng15470D	ascorbate peroxidase 1 (APX1)
	21.2.1	redox.ascorbate and glutathione.ascorbate	BnaA02g35980D	dehydroascorbate reductase 2 (DHAR2)
	21.2.1	redox.ascorbate and glutathione.ascorbate	BnaCnng08030D	dehydroascorbate reductase 2 (DHAR2)
	21.2.1	redox.ascorbate and glutathione.ascorbate	BnaA02g29070D	monodehydroascorbate reductase 4 (MDAR4)
	21.4	redox.glutaredoxins	BnaC03g23300D	Glutaredoxin family protein
	21.4	redox.glutaredoxins	BnaCnng56140D	Glutaredoxin family protein
	21.5	redox.peroxiredoxin	BnaA07g25540D	thioredoxin-dependent peroxidase 1 (TPX1)
	21.5	redox.peroxiredoxin	BnaA09g54370D	thioredoxin-dependent peroxidase 1 (TPX1)
	21.5	redox.peroxiredoxin	BnaC09g25680D	thioredoxin-dependent peroxidase 1 (TPX1)
	21.6	redox.dismutases and catalases	BnaA06g14520D	catalase 1 (CAT1)
	21.6	redox.dismutases and catalases	BnaC05g15990D	catalase 1 (CAT1)
	21.6	redox.dismutases and catalases	BnaA01g14450D	Fe superoxide dismutase 1 (FSD1)
nucleotide metabolism
	23.2.1.2	nucleotide metabolism.degradation.pyrimidine.uridine nucleosidase	BnaA09g50270D	uridine-ribohydrolase 2 (URH2)
	23.2.1.2	nucleotide metabolism.degradation.pyrimidine.uridine nucleosidase	BnaC08g44350D	uridine-ribohydrolase 2 (URH2)
	23.3.1.3	nucleotide metabolism.salvage.phosphoribosyltransferases.upp	BnaA08g00260D	uridine kinase-like 3 (UKL3)
	23.3.1.3	nucleotide metabolism.salvage.phosphoribosyltransferases.upp	BnaA09g02050D	uridine kinase-like 5 (UKL5)
	23.3.1.3	nucleotide metabolism.salvage.phosphoribosyltransferases.upp	BnaC09g01460D	uridine kinase-like 5 (UKL5)
	23.3.3	nucleotide metabolism.salvage.NUDIX hydrolases	BnaA02g24160D	nudix hydrolase homolog 11 (NUDT11)
	23.4.99	nucleotide metabolism.phosphotransfer and pyrophosphatases.misc	BnaA02g20410D	pyrophosphorylase 1 (PPa1)
	23.4.99	nucleotide metabolism.phosphotransfer and pyrophosphatases.misc	BnaC02g27940D	pyrophosphorylase 1 (PPa1)
	23.4.99	nucleotide metabolism.phosphotransfer and pyrophosphatases.misc	BnaA05g01040D	pyrophosphorylase 3 (PPa3)
	23.4.99	nucleotide metabolism.phosphotransfer and pyrophosphatases.misc	BnaC04g51570D	pyrophosphorylase 3 (PPa3)
	23.4.99	nucleotide metabolism.phosphotransfer and pyrophosphatases.misc	BnaA03g49630D	Alkaline-phosphatase-like family protein
	23.4.99	nucleotide metabolism.phosphotransfer and pyrophosphatases.misc	BnaC07g50800D	Alkaline-phosphatase-like family protein
misc
	26.1	misc.misc2	BnaA03g41090D	alpha/beta-Hydrolases superfamily protein
	26.1	misc.misc2	BnaC07g32000D	alpha/beta-Hydrolases superfamily protein
	26.2	misc.UDP glucosyl and glucoronyl transferases	BnaA08g21020D	DD46
	26.2	misc.UDP glucosyl and glucoronyl transferases	BnaA08g20880D	UDP-glucosyl transferase 85A2 (UGT85A2)
	26.2	misc.UDP glucosyl and glucoronyl transferases	BnaA04g16810D	Exostosin family protein
	26.2	misc.UDP glucosyl and glucoronyl transferases	BnaA03g14810D	Exostosin family protein
	26.2	misc.UDP glucosyl and glucoronyl transferases	BnaC03g17860D	Exostosin family protein
	26.2	misc.UDP glucosyl and glucoronyl transferases	BnaAnng13450D	Exostosin family protein
	26.2	misc.UDP glucosyl and glucoronyl transferases	BnaAnng13460D	Exostosin family protein
	26.2	misc.UDP glucosyl and glucoronyl transferases	BnaC01g41810D	Exostosin family protein
	26.2	misc.UDP glucosyl and glucoronyl transferases	BnaC08g12510D	Core-2/I-branching beta-1,6-N-acetylglucosaminyltransferase family protein
	26.2	misc.UDP glucosyl and glucoronyl transferases	BnaAnng00960D	glycosyltransferase family protein 47
	26.2	misc.UDP glucosyl and glucoronyl transferases	BnaC02g02680D	glycosyltransferase family protein 47
	26.2	misc.UDP glucosyl and glucoronyl transferases	BnaC09g48110D	Galactosyl transferase GMA12/MNN10 family protein
	26.2	misc.UDP glucosyl and glucoronyl transferases	BnaCnng20120D	Exostosin family protein
	26.2	misc.UDP glucosyl and glucoronyl transferases	BnaA10g30040D	UDP-Glycosyltransferase superfamily protein
	26.2	misc.UDP glucosyl and glucoronyl transferases	BnaC09g42440D	galacturonosyltransferase 14 (GAUT14)
	26.3	misc.gluco-, galacto- and mannosidases	BnaA02g17600D	ATA27
	26.3	misc.gluco-, galacto- and mannosidases	BnaA02g17610D	ATA27
	26.3	misc.gluco-, galacto- and mannosidases	BnaC02g23330D	ATA27
	26.3	misc.gluco-, galacto- and mannosidases	BnaA06g18980D	beta glucosidase 14 (BGLU14)
	26.3	misc.gluco-, galacto- and mannosidases	BnaCnng50150D	beta glucosidase 14 (BGLU14)
	26.3	misc.gluco-, galacto- and mannosidases	BnaA04g01370D	beta glucosidase 16 (BGLU16)
	26.3	misc.gluco-, galacto- and mannosidases	BnaC04g22400D	beta glucosidase 16 (BGLU16)
	26.3	misc.gluco-, galacto- and mannosidases	BnaA10g08370D	beta glucosidase 41 (BGLU41)
	26.3	misc.gluco-, galacto- and mannosidases	BnaCnng45520D	beta glucosidase 41 (BGLU41)
	26.3.2	misc.gluco-, galacto- and mannosidases.beta-galactosidase	BnaA07g03490D	glycosyl hydrolase family 35 protein
	26.3.2	misc.gluco-, galacto- and mannosidases.beta-galactosidase	BnaA07g36410D	glycosyl hydrolase family 35 protein
	26.3.2	misc.gluco-, galacto- and mannosidases.beta-galactosidase	BnaA01g02230D	beta-galactosidase 11 (BGAL11)
	26.3.2	misc.gluco-, galacto- and mannosidases.beta-galactosidase	BnaA03g53130D	beta-galactosidase 11 (BGAL11)
	26.3.2	misc.gluco-, galacto- and mannosidases.beta-galactosidase	BnaC01g03500D	beta-galactosidase 11 (BGAL11)
	26.3.2	misc.gluco-, galacto- and mannosidases.beta-galactosidase	BnaC07g45340D	beta-galactosidase 11 (BGAL11)
	26.3.2	misc.gluco-, galacto- and mannosidases.beta-galactosidase	BnaA06g37410D	beta-galactosidase 14 (BGAL14)
	26.3.2	misc.gluco-, galacto- and mannosidases.beta-galactosidase	BnaC07g47690D	beta-galactosidase 14 (BGAL14)
	26.3.2	misc.gluco-, galacto- and mannosidases.beta-galactosidase	BnaA10g14780D	beta-galactosidase 7 (BGAL7)
	26.3.2	misc.gluco-, galacto- and mannosidases.beta-galactosidase	BnaC09g54050D	beta-galactosidase 7 (BGAL7)
	26.3.3	misc.gluco-, galacto- and mannosidases.alpha-mannosidase	BnaA09g08040D	Glycosyl hydrolase family 38 protein
	26.3.3	misc.gluco-, galacto- and mannosidases.alpha-mannosidase	BnaC09g08200D	Glycosyl hydrolase family 38 protein
	26.3.4	misc.gluco-, galacto- and mannosidases.endoglucanase	BnaA03g46570D	glycosyl hydrolase 9A3 (GH9A3)
	26.3.4	misc.gluco-, galacto- and mannosidases.endoglucanase	BnaC07g38860D	glycosyl hydrolase 9A3 (GH9A3)
	26.3.5	misc.gluco-, galacto- and mannosidases.glycosyl hydrolase family 5	BnaA10g17230D	Glycosyl hydrolase superfamily protein
	26.4	misc.beta 1,3 glucan hydrolases	BnaA09g07000D	O-Glycosyl hydrolases family 17 protein
	26.4	misc.beta 1,3 glucan hydrolases	BnaC09g06650D	O-Glycosyl hydrolases family 17 protein
	26.4	misc.beta 1,3 glucan hydrolases	BnaCnng74120D	O-Glycosyl hydrolases family 17 protein
	26.4.1	misc.beta 1,3 glucan hydrolases.glucan endo-1,3-beta-glucosidase	BnaA04g03610D	O-Glycosyl hydrolases family 17 protein
	26.4.1	misc.beta 1,3 glucan hydrolases.glucan endo-1,3-beta-glucosidase	BnaC04g25500D	O-Glycosyl hydrolases family 17 protein
	26.5	misc.acyl transferases	BnaA02g28380D	Esterase/lipase/thioesterase family protein
	26.5	misc.acyl transferases	BnaA06g32640D	Esterase/lipase/thioesterase family protein
	26.5	misc.acyl transferases	BnaC02g48110D	Esterase/lipase/thioesterase family protein
	26.7	misc.oxidases - copper, flavone etc	BnaA09g28840D	Zinc-binding dehydrogenase family protein
	26.7	misc.oxidases - copper, flavone etc	BnaC05g20410D	Zinc-binding dehydrogenase family protein
	26.7	misc.oxidases - copper, flavone etc	BnaA08g29220D	SKU5 similar 14 (sks14)
	26.7	misc.oxidases - copper, flavone etc	BnaC03g70650D	SKU5 similar 14 (sks14)
	26.7	misc.oxidases - copper, flavone etc	BnaA01g29840D	SKU5 similar 12 (sks12)
	26.7	misc.oxidases - copper, flavone etc	BnaA05g25900D	SKU5 similar 12 (sks12)
	26.7	misc.oxidases - copper, flavone etc	BnaC01g37690D	SKU5 similar 12 (sks12)
	26.7	misc.oxidases - copper, flavone etc	BnaC03g37900D	SKU5 similar 12 (sks12)
	26.7	misc.oxidases - copper, flavone etc	BnaC05g39980D	SKU5 similar 12 (sks12)
	26.7	misc.oxidases - copper, flavone etc	BnaC09g53590D	SKU5 similar 12 (sks12)
	26.7	misc.oxidases - copper, flavone etc	BnaA02g11730D	SKU5 similar 10 (sks10)
	26.7	misc.oxidases - copper, flavone etc	BnaC02g16120D	SKU5 similar 10 (sks10)
	26.7	misc.oxidases - copper, flavone etc	BnaA01g01510D	oxidoreductase, 2OG-Fe(II) oxygenase family protein
	26.7	misc.oxidases - copper, flavone etc	BnaC05g36620D	oxidoreductase, 2OG-Fe(II) oxygenase family protein
	26.7	misc.oxidases - copper, flavone etc	BnaC09g45280D	FAD/NAD(P)-binding oxidoreductase family protein
	26.7	misc.oxidases - copper, flavone etc	BnaA02g03340D	Zinc-binding dehydrogenase family protein
	26.7	misc.oxidases - copper, flavone etc	BnaC02g06960D	Zinc-binding dehydrogenase family protein
	26.7	misc.oxidases - copper, flavone etc	BnaCnng43000D	SKU5 similar 2 (SKS2)
	26.7	misc.oxidases - copper, flavone etc	BnaAnng28440D	SKU5 similar 17 (sks17)
	26.7	misc.oxidases - copper, flavone etc	BnaC02g16540D	SKU5 similar 17 (sks17)
	26.8	misc.nitrilases, *nitrile lyases, berberine bridge enzymes, reticuline oxidases, troponine reductases	BnaA09g25810D	FAD-binding Berberine family protein
	26.8	misc.nitrilases, *nitrile lyases, berberine bridge enzymes, reticuline oxidases, troponine reductases	BnaC05g23730D	FAD-binding Berberine family protein
	26.8	misc.nitrilases, *nitrile lyases, berberine bridge enzymes, reticuline oxidases, troponine reductases	BnaA03g12940D	Glucose-methanol-choline (GMC) oxidoreductase family protein
	26.8	misc.nitrilases, *nitrile lyases, berberine bridge enzymes, reticuline oxidases, troponine reductases	BnaC09g18430D	FAD-binding Berberine family protein
	26.8	misc.nitrilases, *nitrile lyases, berberine bridge enzymes, reticuline oxidases, troponine reductases	BnaCnng61850D	FAD-binding Berberine family protein
	26.9	misc.glutathione S transferases	BnaC04g00150D	glutathione S-transferase phi 8 (GSTF8)
	26.10	misc.cytochrome P450	BnaA06g07590D	cytochrome P450, family 86, subfamily C, polypeptide 3 (CYP86C3)
	26.10	misc.cytochrome P450	BnaC05g09030D	cytochrome P450, family 86, subfamily C, polypeptide 3 (CYP86C3)
	26.10	misc.cytochrome P450	BnaA08g24390D	cytochrome P450, family 86, subfamily C, polypeptide 4 (CYP86C4)
	26.10	misc.cytochrome P450	BnaC03g56870D	cytochrome P450, family 86, subfamily C, polypeptide 4 (CYP86C4)
	26.10	misc.cytochrome P450	BnaA04g14180D	cytochrome P450, family 705, subfamily A, polypeptide 24 (CYP705A24)
	26.10	misc.cytochrome P450	BnaC04g36710D	cytochrome P450, family 705, subfamily A, polypeptide 24 (CYP705A24)
	26.10	misc.cytochrome P450	BnaA02g12860D	cytochrome P450, family 735, subfamily A, polypeptide 2 (CYP735A2)
	26.10	misc.cytochrome P450	BnaC02g17200D	cytochrome P450, family 735, subfamily A, polypeptide 2 (CYP735A2)
	26.10	misc.cytochrome P450	BnaA07g22160D	cytochrome P450, family 98, subfamily A, polypeptide 8 (CYP98A8)
	26.10	misc.cytochrome P450	BnaC06g22910D	cytochrome P450, family 98, subfamily A, polypeptide 8 (CYP98A8)
	26.10	misc.cytochrome P450	BnaC04g04310D	cytochrome P450, family 76, subfamily C, polypeptide 3 (CYP76C3)
	26.10	misc.cytochrome P450	BnaAnng33550D	cytochrome P450, family 94, subfamily B, polypeptide 2 (CYP94B2)
	26.10	misc.cytochrome P450	BnaC03g30350D	cytochrome P450, family 705, subfamily A, polypeptide 19 (CYP705A19)
	26.10	misc.cytochrome P450	BnaA09g19720D	cytochrome P450, family 86, subfamily C, polypeptide 2 (CYP86C2)
	26.10	misc.cytochrome P450	BnaC09g21740D	cytochrome P450, family 86, subfamily C, polypeptide 2 (CYP86C2)
	26.10	misc.cytochrome P450	BnaCnng59890D	cytochrome P450, family 76, subfamily G, polypeptide 1 (CYP76G1)
	26.10	misc.cytochrome P450	BnaC09g46740D	cytochrome P450, family 78, subfamily A, polypeptide 7 (CYP78A7)
	26.10	misc.cytochrome P450	BnaC09g45880D	cytochrome P450, family 81, subfamily K, polypeptide 1 (CYP81K1)
	26.10	misc.cytochrome P450	BnaA04g08650D	cytochrome P450, family 735, subfamily A, polypeptide 1 (CYP735A1)
	26.10	misc.cytochrome P450	BnaA09g17560D	cytochrome P450, family 707, subfamily A, polypeptide 3 (CYP707A3)
	26.10	misc.cytochrome P450	BnaC09g18860D	cytochrome P450, family 707, subfamily A, polypeptide 3 (CYP707A3)
	26.10	misc.cytochrome P450	BnaCnng57040D	cytochrome P450, family 707, subfamily A, polypeptide 3 (CYP707A3)
	26.11	misc.alcohol dehydrogenases	BnaA09g24180D	GroES-like zinc-binding dehydrogenase family protein
	26.11	misc.alcohol dehydrogenases	BnaC05g24910D	GroES-like zinc-binding dehydrogenase family protein
	26.11.1	misc.alcohol dehydrogenases.cinnamyl alcohol dehydrogenase	BnaAnng20950D	NAD(P)-binding Rossmann-fold superfamily protein
	26.11.1	misc.alcohol dehydrogenases.cinnamyl alcohol dehydrogenase	BnaC05g24140D	NAD(P)-binding Rossmann-fold superfamily protein
	26.12	misc.peroxidases	BnaC01g31810D	Peroxidase superfamily protein
	26.12	misc.peroxidases	BnaA03g09760D	Peroxidase superfamily protein
	26.12	misc.peroxidases	BnaA07g12740D	Peroxidase superfamily protein
	26.13	misc.acid and other phosphatases	BnaCnng74060D	purple acid phosphatase 5 (PAP5)
	26.13	misc.acid and other phosphatases	BnaA03g59200D	purple acid phosphatase 6 (PAP6)
	26.13	misc.acid and other phosphatases	BnaA08g15210D	purple acid phosphatase 6 (PAP6)
	26.13	misc.acid and other phosphatases	BnaC03g61960D	purple acid phosphatase 6 (PAP6)
	26.13	misc.acid and other phosphatases	BnaC07g51090D	purple acid phosphatase 6 (PAP6)
	26.13	misc.acid and other phosphatases	BnaC09g09650D	purple acid phosphatase 6 (PAP6)
	26.13	misc.acid and other phosphatases	BnaC03g46270D	purple acid phosphatase 10 (PAP10)
	26.13	misc.acid and other phosphatases	BnaC03g46310D	purple acid phosphatase 10 (PAP10)
	26.13	misc.acid and other phosphatases	BnaA09g09490D	purple acid phosphatase 11 (PAP11)
	26.13	misc.acid and other phosphatases	BnaA01g28480D	REDUCED OLEATE DESATURATION 1 (ROD1)
	26.13	misc.acid and other phosphatases	BnaA05g23710D	REDUCED OLEATE DESATURATION 1 (ROD1)
	26.13	misc.acid and other phosphatases	BnaC02g13150D	REDUCED OLEATE DESATURATION 1 (ROD1)
	26.13	misc.acid and other phosphatases	BnaC05g37480D	REDUCED OLEATE DESATURATION 1 (ROD1)
	26.13	misc.acid and other phosphatases	BnaCnng55290D	REDUCED OLEATE DESATURATION 1 (ROD1)
	26.13	misc.acid and other phosphatases	BnaA05g21920D	Phosphatidic acid phosphatase (PAP2) family protein
	26.13	misc.acid and other phosphatases	BnaC05g35130D	Phosphatidic acid phosphatase (PAP2) family protein
	26.13	misc.acid and other phosphatases	BnaA07g01870D	purple acid phosphatase 25 (PAP25)
	26.13	misc.acid and other phosphatases	BnaCnng35370D	Phosphoglycerate mutase-like family protein
	26.14	misc.oxygenases	BnaA02g16520D	alpha dioxygenase (ALPHA DOX2)
	26.14	misc.oxygenases	BnaA07g22570D	alpha dioxygenase (ALPHA DOX2)
	26.14	misc.oxygenases	BnaA07g38980D	alpha dioxygenase (ALPHA DOX2)
	26.14	misc.oxygenases	BnaC02g22330D	alpha dioxygenase (ALPHA DOX2)
	26.14	misc.oxygenases	BnaC06g34480D	alpha dioxygenase (ALPHA DOX2)
	26.16	misc.myrosinases-lectin-jacalin	BnaA10g10660D	myrosinase-binding protein 2 (MBP2)
	26.16	misc.myrosinases-lectin-jacalin	BnaA01g28080D	MYROSINASE-BINDING PROTEIN-LIKE PROTEIN-470 (ATMLP-470)
	26.16	misc.myrosinases-lectin-jacalin	BnaA05g36920D	MYROSINASE-BINDING PROTEIN-LIKE PROTEIN-470 (ATMLP-470)
	26.16	misc.myrosinases-lectin-jacalin	BnaC07g18030D	D-galactoside/L-rhamnose binding SUEL lectin protein
	26.17	misc.dynamin	BnaA01g22400D	Dynamin related protein 4C (DRP4C)
	26.17	misc.dynamin	BnaA08g12650D	Dynamin related protein 4A (DRP4A)
	26.17	misc.dynamin	BnaA07g19020D	DYNAMIN-like 1B (DL1B)
	26.17	misc.dynamin	BnaC06g18160D	DYNAMIN-like 1B (DL1B)
	26.18	misc.invertase/pectin methylesterase inhibitor family protein	BnaC05g06890D	Plant invertase/pectin methylesterase inhibitor superfamily protein
	26.18	misc.invertase/pectin methylesterase inhibitor family protein	BnaC05g06960D	Plant invertase/pectin methylesterase inhibitor superfamily protein
	26.18	misc.invertase/pectin methylesterase inhibitor family protein	BnaA06g06610D	Plant invertase/pectin methylesterase inhibitor superfamily protein
	26.18	misc.invertase/pectin methylesterase inhibitor family protein	BnaC07g20950D	Plant invertase/pectin methylesterase inhibitor superfamily protein
	26.18	misc.invertase/pectin methylesterase inhibitor family protein	BnaC04g00440D	Plant invertase/pectin methylesterase inhibitor superfamily protein
	26.18	misc.invertase/pectin methylesterase inhibitor family protein	BnaC04g51500D	Plant invertase/pectin methylesterase inhibitor superfamily protein
	26.18	misc.invertase/pectin methylesterase inhibitor family protein	BnaA04g27250D	Plant invertase/pectin methylesterase inhibitor superfamily protein
	26.18	misc.invertase/pectin methylesterase inhibitor family protein	BnaA09g39730D	Plant invertase/pectin methylesterase inhibitor superfamily protein
	26.18	misc.invertase/pectin methylesterase inhibitor family protein	BnaC08g32060D	Plant invertase/pectin methylesterase inhibitor superfamily protein
	26.18	misc.invertase/pectin methylesterase inhibitor family protein	BnaCnng57640D	Plant invertase/pectin methylesterase inhibitor superfamily protein
	26.18	misc.invertase/pectin methylesterase inhibitor family protein	BnaA01g14010D	APPB1
	26.18	misc.invertase/pectin methylesterase inhibitor family protein	BnaC01g16500D	APPB1
	26.18	misc.invertase/pectin methylesterase inhibitor family protein	BnaC02g32920D	Plant invertase/pectin methylesterase inhibitor superfamily protein
	26.18	misc.invertase/pectin methylesterase inhibitor family protein	BnaA06g35700D	Plant invertase/pectin methylesterase inhibitor superfamily protein
	26.18	misc.invertase/pectin methylesterase inhibitor family protein	BnaC07g19790D	Plant invertase/pectin methylesterase inhibitor superfamily protein
	26.19	misc.plastocyanin-like	BnaA07g19660D	early nodulin-like protein 7 (ENODL7)
	26.19	misc.plastocyanin-like	BnaC06g18910D	early nodulin-like protein 7 (ENODL7)
	26.19	misc.plastocyanin-like	BnaA03g34840D	early nodulin-like protein 5 (ENODL5)
	26.19	misc.plastocyanin-like	BnaA05g21570D	early nodulin-like protein 5 (ENODL5)
	26.19	misc.plastocyanin-like	BnaC03g40560D	early nodulin-like protein 5 (ENODL5)
	26.19	misc.plastocyanin-like	BnaC07g24070D	Cupredoxin superfamily protein
	26.21	misc.protease inhibitor/seed storage/lipid transfer protein (LTP) family protein	BnaA06g12430D	Bifunctional inhibitor/lipid-transfer protein/seed storage 2S albumin superfamily protein
	26.21	misc.protease inhibitor/seed storage/lipid transfer protein (LTP) family protein	BnaA08g22710D	Bifunctional inhibitor/lipid-transfer protein/seed storage 2S albumin superfamily protein
	26.21	misc.protease inhibitor/seed storage/lipid transfer protein (LTP) family protein	BnaC05g14030D	Bifunctional inhibitor/lipid-transfer protein/seed storage 2S albumin superfamily protein
	26.21	misc.protease inhibitor/seed storage/lipid transfer protein (LTP) family protein	BnaC08g17860D	Bifunctional inhibitor/lipid-transfer protein/seed storage 2S albumin superfamily protein
	26.21	misc.protease inhibitor/seed storage/lipid transfer protein (LTP) family protein	BnaA02g12590D	Bifunctional inhibitor/lipid-transfer protein/seed storage 2S albumin superfamily protein
	26.21	misc.protease inhibitor/seed storage/lipid transfer protein (LTP) family protein	BnaC02g16970D	Bifunctional inhibitor/lipid-transfer protein/seed storage 2S albumin superfamily protein
	26.21	misc.protease inhibitor/seed storage/lipid transfer protein (LTP) family protein	BnaC06g27820D	Bifunctional inhibitor/lipid-transfer protein/seed storage 2S albumin superfamily protein
	26.21	misc.protease inhibitor/seed storage/lipid transfer protein (LTP) family protein	BnaC03g45300D	Bifunctional inhibitor/lipid-transfer protein/seed storage 2S albumin superfamily protein
	26.21	misc.protease inhibitor/seed storage/lipid transfer protein (LTP) family protein	BnaA04g00140D	Tetratricopeptide repeat (TPR)-like superfamily protein
	26.21	misc.protease inhibitor/seed storage/lipid transfer protein (LTP) family protein	BnaC04g20950D	Tetratricopeptide repeat (TPR)-like superfamily protein
	26.21	misc.protease inhibitor/seed storage/lipid transfer protein (LTP) family protein	BnaA03g23710D	Bifunctional inhibitor/lipid-transfer protein/seed storage 2S albumin superfamily protein
	26.21	misc.protease inhibitor/seed storage/lipid transfer protein (LTP) family protein	BnaAnng03360D	Bifunctional inhibitor/lipid-transfer protein/seed storage 2S albumin superfamily protein
	26.21	misc.protease inhibitor/seed storage/lipid transfer protein (LTP) family protein	BnaAnng04370D	Bifunctional inhibitor/lipid-transfer protein/seed storage 2S albumin superfamily protein
	26.21	misc.protease inhibitor/seed storage/lipid transfer protein (LTP) family protein	BnaC09g25390D	Bifunctional inhibitor/lipid-transfer protein/seed storage 2S albumin superfamily protein
	26.21	misc.protease inhibitor/seed storage/lipid transfer protein (LTP) family protein	BnaA03g52460D	Bifunctional inhibitor/lipid-transfer protein/seed storage 2S albumin superfamily protein
	26.21	misc.protease inhibitor/seed storage/lipid transfer protein (LTP) family protein	BnaA08g11810D	Bifunctional inhibitor/lipid-transfer protein/seed storage 2S albumin superfamily protein
	26.21	misc.protease inhibitor/seed storage/lipid transfer protein (LTP) family protein	BnaC07g44200D	Bifunctional inhibitor/lipid-transfer protein/seed storage 2S albumin superfamily protein
	26.21	misc.protease inhibitor/seed storage/lipid transfer protein (LTP) family protein	BnaCnng60800D	Bifunctional inhibitor/lipid-transfer protein/seed storage 2S albumin superfamily protein
	26.21	misc.protease inhibitor/seed storage/lipid transfer protein (LTP) family protein	BnaC09g48400D	Bifunctional inhibitor/lipid-transfer protein/seed storage 2S albumin superfamily protein
	26.21	misc.protease inhibitor/seed storage/lipid transfer protein (LTP) family protein	BnaC04g30640D	Bifunctional inhibitor/lipid-transfer protein/seed storage 2S albumin superfamily protein
	26.21	misc.protease inhibitor/seed storage/lipid transfer protein (LTP) family protein	BnaC02g00930D	Bifunctional inhibitor/lipid-transfer protein/seed storage 2S albumin superfamily protein
	26.21	misc.protease inhibitor/seed storage/lipid transfer protein (LTP) family protein	BnaC02g42910D	Bifunctional inhibitor/lipid-transfer protein/seed storage 2S albumin superfamily protein
	26.22	misc.short chain dehydrogenase/reductase (SDR)	BnaA01g21430D	NAD(P)-binding Rossmann-fold superfamily protein
	26.22	misc.short chain dehydrogenase/reductase (SDR)	BnaC01g26830D	NAD(P)-binding Rossmann-fold superfamily protein
	26.22	misc.short chain dehydrogenase/reductase (SDR)	BnaA05g07000D	NAD(P)-binding Rossmann-fold superfamily protein
	26.22	misc.short chain dehydrogenase/reductase (SDR)	BnaC05g41730D	NAD(P)-binding Rossmann-fold superfamily protein
	26.22	misc.short chain dehydrogenase/reductase (SDR)	BnaCnng10380D	NAD(P)-binding Rossmann-fold superfamily protein
	26.22	misc.short chain dehydrogenase/reductase (SDR)	BnaAnng31170D	NAD(P)-binding Rossmann-fold superfamily protein
	26.22	misc.short chain dehydrogenase/reductase (SDR)	BnaCnng05010D	NAD(P)-binding Rossmann-fold superfamily protein
	26.22	misc.short chain dehydrogenase/reductase (SDR)	BnaCnng44900D	NAD(P)-binding Rossmann-fold superfamily protein
	26.22	misc.short chain dehydrogenase/reductase (SDR)	BnaAnng04690D	NAD(P)-binding Rossmann-fold superfamily protein
	26.22	misc.short chain dehydrogenase/reductase (SDR)	BnaC02g43590D	NAD(P)-binding Rossmann-fold superfamily protein
	26.22	misc.short chain dehydrogenase/reductase (SDR)	BnaC03g49110D	NAD(P)-binding Rossmann-fold superfamily protein
	26.24	misc.GCN5-related N-acetyltransferase	BnaC09g42080D	glucose-6-phosphate acetyltransferase 1 (GNA1)
	26.24	misc.GCN5-related N-acetyltransferase	BnaC09g41050D	Acyl-CoA N-acyltransferases (NAT) superfamily protein
	26.27	misc.calcineurin-like phosphoesterase family protein	BnaA05g01020D	purple acid phosphatase 14 (PAP14)
	26.27	misc.calcineurin-like phosphoesterase family protein	BnaC04g00570D	purple acid phosphatase 14 (PAP14)
	26.27	misc.calcineurin-like phosphoesterase family protein	BnaA03g45670D	Calcineurin-like metallo-phosphoesterase superfamily protein
	26.27	misc.calcineurin-like phosphoesterase family protein	BnaC07g37770D	Calcineurin-like metallo-phosphoesterase superfamily protein
	26.28	misc.GDSL-motif lipase	BnaA06g14250D	GDSL-like Lipase/Acylhydrolase superfamily protein
	26.28	misc.GDSL-motif lipase	BnaAnng30030D	GDSL-like Lipase/Acylhydrolase superfamily protein
	26.28	misc.GDSL-motif lipase	BnaAnng37210D	GDSL-like Lipase/Acylhydrolase superfamily protein
	26.28	misc.GDSL-motif lipase	BnaC05g15620D	GDSL-like Lipase/Acylhydrolase superfamily protein
	26.28	misc.GDSL-motif lipase	BnaC05g15630D	GDSL-like Lipase/Acylhydrolase superfamily protein
	26.28	misc.GDSL-motif lipase	BnaCnng26820D	GDSL-like Lipase/Acylhydrolase superfamily protein
	26.28	misc.GDSL-motif lipase	BnaAnng00720D	GDSL-like Lipase/Acylhydrolase superfamily protein
	26.28	misc.GDSL-motif lipase	BnaC02g03010D	GDSL-like Lipase/Acylhydrolase superfamily protein
	26.28	misc.GDSL-motif lipase	BnaA02g22950D	SGNH hydrolase-type esterase superfamily protein
	26.28	misc.GDSL-motif lipase	BnaC02g29810D	SGNH hydrolase-type esterase superfamily protein
RNA
	27.1	RNA.processing	BnaA08g20740D	poly(A) binding protein 3 (PAB3)
	27.1	RNA.processing	BnaC08g06080D	poly(A) binding protein 3 (PAB3)
	27.1	RNA.processing	BnaC02g41530D	RNA-binding (RRM/RBD/RNP motifs) family protein
	27.1	RNA.processing	BnaA07g23430D	poly(A)-binding protein 5 (PAB5)
	27.1	RNA.processing	BnaA07g29550D	poly(A)-binding protein 5 (PAB5)
	27.1	RNA.processing	BnaC02g20760D	poly(A)-binding protein 5 (PAB5)
	27.1	RNA.processing	BnaC06g32740D	poly(A)-binding protein 5 (PAB5)
	27.1	RNA.processing	BnaCnng07860D	poly(A)-binding protein 5 (PAB5)
	27.1	RNA.processing	BnaA09g42030D	poly(A) binding protein 4 (PAB4)
	27.1	RNA.processing	BnaC08g49090D	Octicosapeptide/Phox/Bem1p (PB1) domain-containing protein / tetratricopeptide repeat (TPR)-containing protein
	27.1	RNA.processing	BnaC09g45520D	Pre-mRNA cleavage complex II protein family
	27.1.2	RNA.processing.RNA helicase	BnaC09g47380D	P-loop containing nucleoside triphosphate hydrolases superfamily protein
	27.1.3.17	RNA.processing.3' end processing.PabN	BnaA10g05830D	polyadenylate-binding protein 1 (PABN1)
	27.1.21	RNA.processing.siRNA methyltransferase	BnaC01g12410D	HUA ENHANCER 1 (HEN1)
	27.2	RNA.transcription	BnaA03g32920D	RNAse l inhibitor protein 1 (RLI1)
	27.2	RNA.transcription	BnaC03g38060D	RNAse l inhibitor protein 1 (RLI1)
	27.2	RNA.transcription	BnaC01g36090D	silencing defective 5 (SDE5)
	27.2	RNA.transcription	BnaC09g46640D	RNase L inhibitor protein-related
	27.3	RNA.regulation of transcription	BnaC09g46840D	BolA-like family protein
	27.3.3	RNA.regulation of transcription.AP2/EREBP, APETALA2/Ethylene-responsive element binding protein family	BnaA02g13950D	Integrase-type DNA-binding superfamily protein
	27.3.3	RNA.regulation of transcription.AP2/EREBP, APETALA2/Ethylene-responsive element binding protein family	BnaAnng20260D	Integrase-type DNA-binding superfamily protein
	27.3.3	RNA.regulation of transcription.AP2/EREBP, APETALA2/Ethylene-responsive element binding protein family	BnaC04g01080D	cytokinin response factor 5 (CRF5)
	27.3.3	RNA.regulation of transcription.AP2/EREBP, APETALA2/Ethylene-responsive element binding protein family	BnaC09g28200D	Integrase-type DNA-binding superfamily protein
	27.3.5	RNA.regulation of transcription.ARR	BnaC03g22790D	response regulator 16 (RR16)
	27.3.6	RNA.regulation of transcription.bHLH,Basic Helix-Loop-Helix family	BnaA04g14200D	LJRHL1-like 1 (LRL1)
	27.3.6	RNA.regulation of transcription.bHLH,Basic Helix-Loop-Helix family	BnaA04g14210D	LJRHL1-like 1 (LRL1)
	27.3.6	RNA.regulation of transcription.bHLH,Basic Helix-Loop-Helix family	BnaC04g36660D	LJRHL1-like 1 (LRL1)
	27.3.6	RNA.regulation of transcription.bHLH,Basic Helix-Loop-Helix family	BnaC04g36670D	LJRHL1-like 1 (LRL1)
	27.3.6	RNA.regulation of transcription.bHLH,Basic Helix-Loop-Helix family	BnaC08g34050D	LJRHL1-like 1 (LRL1)
	27.3.6	RNA.regulation of transcription.bHLH,Basic Helix-Loop-Helix family	BnaA01g24020D	basic Helix-Loop-Helix 34 (bHLH34)
	27.3.6	RNA.regulation of transcription.bHLH,Basic Helix-Loop-Helix family	BnaC09g47080D	sequence-specific DNA binding transcription factors
	27.3.6	RNA.regulation of transcription.bHLH,Basic Helix-Loop-Helix family	BnaC09g19730D	NACL-inducible gene 1 (NIG1)
	27.3.7	RNA.regulation of transcription.C2C2(Zn) CO-like, Constans-like zinc finger family	BnaC06g26020D	B-box zinc finger family protein
	27.3.8	RNA.regulation of transcription.C2C2(Zn) DOF zinc finger family	BnaC05g50970D	Dof-type zinc finger DNA-binding family protein
	27.3.8	RNA.regulation of transcription.C2C2(Zn) DOF zinc finger family	BnaA03g41790D	Dof-type zinc finger DNA-binding family protein
	27.3.9	RNA.regulation of transcription.C2C2(Zn) GATA transcription factor family	BnaA09g04450D	GATA transcription factor 12 (GATA12)
	27.3.9	RNA.regulation of transcription.C2C2(Zn) GATA transcription factor family	BnaC09g03900D	GATA transcription factor 12 (GATA12)
	27.3.11	RNA.regulation of transcription.C2H2 zinc finger family	BnaA10g00100D	C2H2-type zinc finger family protein
	27.3.11	RNA.regulation of transcription.C2H2 zinc finger family	BnaC05g00100D	C2H2-type zinc finger family protein
	27.3.11	RNA.regulation of transcription.C2H2 zinc finger family	BnaCnng09030D	C2H2-type zinc finger family protein
	27.3.11	RNA.regulation of transcription.C2H2 zinc finger family	BnaA07g09440D	C2H2-like zinc finger protein
	27.3.11	RNA.regulation of transcription.C2H2 zinc finger family	BnaA08g19810D	C2H2-like zinc finger protein
	27.3.11	RNA.regulation of transcription.C2H2 zinc finger family	BnaC03g57380D	C2H2-like zinc finger protein
	27.3.11	RNA.regulation of transcription.C2H2 zinc finger family	BnaC05g20240D	C2H2-like zinc finger protein
	27.3.11	RNA.regulation of transcription.C2H2 zinc finger family	BnaC07g12310D	C2H2-like zinc finger protein
	27.3.11	RNA.regulation of transcription.C2H2 zinc finger family	BnaA09g19780D	ARF-GAP domain 13 (AGD13)
	27.3.11	RNA.regulation of transcription.C2H2 zinc finger family	BnaC09g21800D	ARF-GAP domain 13 (AGD13)
	27.3.11	RNA.regulation of transcription.C2H2 zinc finger family	BnaA01g02140D	C2H2-like zinc finger protein
	27.3.11	RNA.regulation of transcription.C2H2 zinc finger family	BnaA03g53220D	C2H2-like zinc finger protein
	27.3.11	RNA.regulation of transcription.C2H2 zinc finger family	BnaAnng17660D	C2H2-type zinc finger family protein
	27.3.11	RNA.regulation of transcription.C2H2 zinc finger family	BnaA03g07170D	Zinc finger C-x8-C-x5-C-x3-H type family protein
	27.3.11	RNA.regulation of transcription.C2H2 zinc finger family	BnaC02g08160D	Zinc finger C-x8-C-x5-C-x3-H type family protein
	27.3.11	RNA.regulation of transcription.C2H2 zinc finger family	BnaC03g09090D	Zinc finger C-x8-C-x5-C-x3-H type family protein
	27.3.12	RNA.regulation of transcription.C3H zinc finger family	BnaC09g44180D	CCCH-type zinc finger protein with ARM repeat domain
	27.3.15	RNA.regulation of transcription.CCAAT box binding factor family, HAP3	BnaA09g08330D	nuclear factor Y, subunit B7 (NF-YB7)
	27.3.16	RNA.regulation of transcription.CCAAT box binding factor family, HAP5	BnaC09g48240D	nuclear factor Y, subunit C11 (NF-YC11)
	27.3.22	RNA.regulation of transcription.HB,Homeobox transcription factor family	BnaA02g36550D	WUSCHEL (WUS)
	27.3.22	RNA.regulation of transcription.HB,Homeobox transcription factor family	BnaA06g25450D	WUSCHEL (WUS)
	27.3.22	RNA.regulation of transcription.HB,Homeobox transcription factor family	BnaA06g25460D	WUSCHEL (WUS)
	27.3.22	RNA.regulation of transcription.HB,Homeobox transcription factor family	BnaA07g02390D	WUSCHEL (WUS)
	27.3.22	RNA.regulation of transcription.HB,Homeobox transcription factor family	BnaA09g09400D	WUSCHEL (WUS)
	27.3.22	RNA.regulation of transcription.HB,Homeobox transcription factor family	BnaC07g06960D	WUSCHEL (WUS)
	27.3.22	RNA.regulation of transcription.HB,Homeobox transcription factor family	BnaA05g32490D	homeodomain GLABROUS 8 (HDG8)
	27.3.23	RNA.regulation of transcription.HSF,Heat-shock transcription factor family	BnaCnng02620D	heat shock transcription factor A3 (HSFA3)
	27.3.24	RNA.regulation of transcription.MADS box transcription factor family	BnaA08g20930D	AGAMOUS-like 104 (AGL104)
	27.3.24	RNA.regulation of transcription.MADS box transcription factor family	BnaC08g05830D	AGAMOUS-like 104 (AGL104)
	27.3.24	RNA.regulation of transcription.MADS box transcription factor family	BnaA07g28090D	AGAMOUS-like 94 (AGL94)
	27.3.24	RNA.regulation of transcription.MADS box transcription factor family	BnaC04g21960D	AGAMOUS-like 13 (AGL13)
	27.3.24	RNA.regulation of transcription.MADS box transcription factor family	BnaA01g12700D	AGAMOUS-like 19 (AGL19)
	27.3.24	RNA.regulation of transcription.MADS box transcription factor family	BnaA08g10540D	AGAMOUS-like 19 (AGL19)
	27.3.24	RNA.regulation of transcription.MADS box transcription factor family	BnaCnng29230D	AGAMOUS-like 19 (AGL19)
	27.3.24	RNA.regulation of transcription.MADS box transcription factor family	BnaC07g38990D	AGAMOUS-like 24 (AGL24)
	27.3.24	RNA.regulation of transcription.MADS box transcription factor family	BnaA06g24000D	AGAMOUS-like 31 (AGL31)
	27.3.25	RNA.regulation of transcription.MYB domain transcription factor family	BnaA08g29010D	TRF-like 2 (TRFL2)
	27.3.25	RNA.regulation of transcription.MYB domain transcription factor family	BnaA10g04910D	TRF-like 2 (TRFL2)
	27.3.25	RNA.regulation of transcription.MYB domain transcription factor family	BnaC08g02290D	TRF-like 2 (TRFL2)
	27.3.25	RNA.regulation of transcription.MYB domain transcription factor family	BnaC05g06400D	myb domain protein 60 (MYB60)
	27.3.25	RNA.regulation of transcription.MYB domain transcription factor family	BnaC07g48440D	RAD-like 5 (RL5)
	27.3.25	RNA.regulation of transcription.MYB domain transcription factor family	BnaCnng12230D	myb domain protein 117 (MYB117)
	27.3.25	RNA.regulation of transcription.MYB domain transcription factor family	BnaA07g12970D	myb domain protein 81 (MYB81)
	27.3.25	RNA.regulation of transcription.MYB domain transcription factor family	BnaC03g26620D	myb domain protein 81 (MYB81)
	27.3.25	RNA.regulation of transcription.MYB domain transcription factor family	BnaA04g18810D	myb domain protein 101 (MYB101)
	27.3.25	RNA.regulation of transcription.MYB domain transcription factor family	BnaA05g10900D	myb domain protein 101 (MYB101)
	27.3.25	RNA.regulation of transcription.MYB domain transcription factor family	BnaAnng27960D	myb domain protein 101 (MYB101)
	27.3.25	RNA.regulation of transcription.MYB domain transcription factor family	BnaC04g12330D	myb domain protein 101 (MYB101)
	27.3.25	RNA.regulation of transcription.MYB domain transcription factor family	BnaC04g43020D	myb domain protein 101 (MYB101)
	27.3.25	RNA.regulation of transcription.MYB domain transcription factor family	BnaCnng51960D	myb domain protein 101 (MYB101)
	27.3.25	RNA.regulation of transcription.MYB domain transcription factor family	BnaA01g29790D	myb domain protein 26 (MYB26)
	27.3.25	RNA.regulation of transcription.MYB domain transcription factor family	BnaC01g37360D	myb domain protein 26 (MYB26)
	27.3.25	RNA.regulation of transcription.MYB domain transcription factor family	BnaA09g38510D	DUO POLLEN 1 (DUO1)
	27.3.25	RNA.regulation of transcription.MYB domain transcription factor family	BnaC08g30650D	DUO POLLEN 1 (DUO1)
	27.3.25	RNA.regulation of transcription.MYB domain transcription factor family	BnaA03g58600D	myb domain protein 85 (MYB85)
	27.3.25	RNA.regulation of transcription.MYB domain transcription factor family	BnaA08g10420D	myb domain protein 85 (MYB85)
	27.3.25	RNA.regulation of transcription.MYB domain transcription factor family	BnaA10g21970D	myb domain protein 92 (MYB92)
	27.3.26	RNA.regulation of transcription.MYB-related transcription factor family	BnaCnng03200D	LHY/CCA1-like 1 (LCL1)
	27.3.27	RNA.regulation of transcription.NAC domain transcription factor family	BnaA01g28710D	NAC domain containing protein 2 (NAC2)
	27.3.27	RNA.regulation of transcription.NAC domain transcription factor family	BnaA05g24040D	NAC domain containing protein 2 (NAC2)
	27.3.27	RNA.regulation of transcription.NAC domain transcription factor family	BnaC05g38130D	NAC domain containing protein 2 (NAC2)
	27.3.27	RNA.regulation of transcription.NAC domain transcription factor family	BnaCnng30350D	NAC domain containing protein 2 (NAC2)
	27.3.32	RNA.regulation of transcription.WRKY domain transcription factor family	BnaA03g25430D	WRKY42
	27.3.32	RNA.regulation of transcription.WRKY domain transcription factor family	BnaA09g20470D	WRKY42
	27.3.32	RNA.regulation of transcription.WRKY domain transcription factor family	BnaC03g29850D	WRKY42
	27.3.32	RNA.regulation of transcription.WRKY domain transcription factor family	BnaC04g40940D	WRKY42
	27.3.32	RNA.regulation of transcription.WRKY domain transcription factor family	BnaC09g22830D	WRKY42
	27.3.32	RNA.regulation of transcription.WRKY domain transcription factor family	BnaA01g11880D	WRKY DNA-binding protein 31 (WRKY31)
	27.3.32	RNA.regulation of transcription.WRKY domain transcription factor family	BnaC01g13500D	WRKY DNA-binding protein 31 (WRKY31)
	27.3.32	RNA.regulation of transcription.WRKY domain transcription factor family	BnaC01g18490D	WRKY DNA-binding protein 34 (WRKY34)
	27.3.32	RNA.regulation of transcription.WRKY domain transcription factor family	BnaCnng64000D	WRKY DNA-binding protein 34 (WRKY34)
	27.3.32	RNA.regulation of transcription.WRKY domain transcription factor family	BnaA09g24840D	WRKY DNA-binding protein 62 (WRKY62)
	27.3.34	RNA.regulation of transcription.Orphan family	BnaC09g50670D	DEMETER (DME)
	27.3.35	RNA.regulation of transcription.bZIP transcription factor family	BnaA03g14930D	TraB family protein
	27.3.35	RNA.regulation of transcription.bZIP transcription factor family	BnaA05g10800D	TraB family protein
	27.3.35	RNA.regulation of transcription.bZIP transcription factor family	BnaC08g05510D	bZIP family transcription factor
	27.3.35	RNA.regulation of transcription.bZIP transcription factor family	BnaA02g17180D	basic leucine-zipper 44 (bZIP44)
	27.3.35	RNA.regulation of transcription.bZIP transcription factor family	BnaC05g38650D	FUNCTIONS IN: molecular_function unknown
	27.3.35	RNA.regulation of transcription.bZIP transcription factor family	BnaCnng70220D	FUNCTIONS IN: molecular_function unknown
	27.3.37	RNA.regulation of transcription.AS2,Lateral Organ Boundaries Gene Family	BnaC04g36090D	LOB domain-containing protein 10 (LBD10)
	27.3.37	RNA.regulation of transcription.AS2,Lateral Organ Boundaries Gene Family	BnaC01g40520D	LOB domain-containing protein 20 (LBD20)
	27.3.37	RNA.regulation of transcription.AS2,Lateral Organ Boundaries Gene Family	BnaA06g17030D	LOB domain-containing protein 27 (LBD27)
	27.3.37	RNA.regulation of transcription.AS2,Lateral Organ Boundaries Gene Family	BnaAnng17790D	LOB domain-containing protein 27 (LBD27)
	27.3.37	RNA.regulation of transcription.AS2,Lateral Organ Boundaries Gene Family	BnaC01g42830D	LOB domain-containing protein 27 (LBD27)
	27.3.37	RNA.regulation of transcription.AS2,Lateral Organ Boundaries Gene Family	BnaA07g12300D	ASYMMETRIC LEAVES 2-like 1 (ASL1)
	27.3.37	RNA.regulation of transcription.AS2,Lateral Organ Boundaries Gene Family	BnaC07g16490D	ASYMMETRIC LEAVES 2-like 1 (ASL1)
	27.3.38	RNA.regulation of transcription.AT-rich interaction domain containing transcription factor family	BnaA08g28100D	HMG (high mobility group) box protein with ARID/BRIGHT DNA-binding domain
	27.3.38	RNA.regulation of transcription.AT-rich interaction domain containing transcription factor family	BnaA09g50510D	HMG (high mobility group) box protein with ARID/BRIGHT DNA-binding domain
	27.3.38	RNA.regulation of transcription.AT-rich interaction domain containing transcription factor family	BnaA10g03020D	HMG (high mobility group) box protein with ARID/BRIGHT DNA-binding domain
	27.3.38	RNA.regulation of transcription.AT-rich interaction domain containing transcription factor family	BnaC05g02890D	HMG (high mobility group) box protein with ARID/BRIGHT DNA-binding domain
	27.3.38	RNA.regulation of transcription.AT-rich interaction domain containing transcription factor family	BnaC08g01020D	HMG (high mobility group) box protein with ARID/BRIGHT DNA-binding domain
	27.3.40	RNA.regulation of transcription.Aux/IAA family	BnaA01g28670D	indole-3-acetic acid inducible 19 (IAA19)
	27.3.40	RNA.regulation of transcription.Aux/IAA family	BnaC01g36030D	indole-3-acetic acid inducible 19 (IAA19)
	27.3.40	RNA.regulation of transcription.Aux/IAA family	BnaA01g04710D	indole-3-acetic acid inducible 29 (IAA29)
	27.3.41	RNA.regulation of transcription.B3 transcription factor family	BnaC03g17610D	maternal effect embryo arrest 45 (MEE45)
	27.3.41	RNA.regulation of transcription.B3 transcription factor family	BnaA01g05160D	Transcriptional factor B3 family protein
	27.3.41	RNA.regulation of transcription.B3 transcription factor family	BnaA03g51640D	Transcriptional factor B3 family protein
	27.3.41	RNA.regulation of transcription.B3 transcription factor family	BnaC07g43390D	Transcriptional factor B3 family protein
	27.3.46	RNA.regulation of transcription.DNA methyltransferases	BnaA06g23880D	chromomethylase 3 (CMT3)
	27.3.46	RNA.regulation of transcription.DNA methyltransferases	BnaC09g42890D	domains rearranged methyltransferase 2 (DRM2)
	27.3.46	RNA.regulation of transcription.DNA methyltransferases	BnaC06g30720D	domains rearranged methylase 1 (DRM1)
	27.3.50	RNA.regulation of transcription.General Transcription	BnaA09g32740D	Transcription initiation factor IIF, beta subunit
	27.3.50	RNA.regulation of transcription.General Transcription	BnaC07g32800D	Transcription initiation factor IIF, beta subunit
	27.3.54	RNA.regulation of transcription.Histone acetyltransferases	BnaC09g43430D	ABA-OVERLY SENSITIVE 1 (ABO1)
	27.3.57	RNA.regulation of transcription.JUMONJI family	BnaCnng10240D	EARLY FLOWERING 6 (ELF6)
	27.3.61	RNA.regulation of transcription.NPR1/NIM1	BnaC09g12000D	NONEXPRESSER OF PR GENES 1 (NPR1)
	27.3.66	RNA.regulation of transcription.Psudo ARR transcription factor family	BnaCnng03230D	pseudo-response regulator 7 (PRR7)
	27.3.67	RNA.regulation of transcription.putative transcription regulator	BnaCnng41220D	Alba DNA/RNA-binding protein
	27.3.67	RNA.regulation of transcription.putative transcription regulator	BnaA06g19560D	Predicted AT-hook DNA-binding family protein
	27.3.67	RNA.regulation of transcription.putative transcription regulator	BnaA06g31300D	Protein of unknown function (DUF1216)
	27.3.67	RNA.regulation of transcription.putative transcription regulator	BnaC07g25320D	Protein of unknown function (DUF1216)
	27.3.67	RNA.regulation of transcription.putative transcription regulator	BnaCnng10200D	kow domain-containing transcription factor 1 (KTF1)
	27.3.67	RNA.regulation of transcription.putative transcription regulator	BnaC09g50160D	Transcription elongation factor (TFIIS) family protein
	27.3.67	RNA.regulation of transcription.putative transcription regulator	BnaC02g11530D	VERNALIZATION INSENSITIVE 3 (VIN3)
	27.3.69	RNA.regulation of transcription.SET-domain transcriptional regulator family	BnaC09g50300D	SU(VAR)3-9 homolog 1 (SUVH1)
	27.3.69	RNA.regulation of transcription.SET-domain transcriptional regulator family	BnaC09g50310D	SU(VAR)3-9 homolog 1 (SUVH1)
	27.3.71	RNA.regulation of transcription.SNF7	BnaC09g50470D	VPS60.2
	27.3.99	RNA.regulation of transcription.unclassified	BnaA08g02390D	RNA-binding protein 47A (RBP47A)
	27.3.99	RNA.regulation of transcription.unclassified	BnaC08g02620D	RNA-binding protein 47A (RBP47A)
	27.3.99	RNA.regulation of transcription.unclassified	BnaA03g38010D	CCCH-type zinc fingerfamily protein with RNA-binding domain
	27.3.99	RNA.regulation of transcription.unclassified	BnaC03g44090D	CCCH-type zinc fingerfamily protein with RNA-binding domain
	27.3.99	RNA.regulation of transcription.unclassified	BnaC07g04010D	CCCH-type zinc fingerfamily protein with RNA-binding domain
	27.3.99	RNA.regulation of transcription.unclassified	BnaA09g40970D	RING/U-box superfamily protein
	27.3.99	RNA.regulation of transcription.unclassified	BnaC04g52930D	ILI1 binding bHLH 1 (IBH1)
	27.3.99	RNA.regulation of transcription.unclassified	BnaC02g44530D	zinc finger protein-related
	27.3.99	RNA.regulation of transcription.unclassified	BnaCnng67380D	zinc finger protein-related
	27.3.99	RNA.regulation of transcription.unclassified	BnaCnng10210D	DHHC-type zinc finger family protein
	27.3.99	RNA.regulation of transcription.unclassified	BnaC09g44300D	CCCH-type zinc fingerfamily protein with RNA-binding domain
	27.3.99	RNA.regulation of transcription.unclassified	BnaA03g04210D	exocyst subunit exo70 family protein C1 (EXO70C1)
	27.3.99	RNA.regulation of transcription.unclassified	BnaA10g20140D	exocyst subunit exo70 family protein C1 (EXO70C1)
	27.3.99	RNA.regulation of transcription.unclassified	BnaA10g20150D	exocyst subunit exo70 family protein C1 (EXO70C1)
	27.3.99	RNA.regulation of transcription.unclassified	BnaC09g43940D	exocyst subunit exo70 family protein C1 (EXO70C1)
	27.3.99	RNA.regulation of transcription.unclassified	BnaC09g43950D	exocyst subunit exo70 family protein C1 (EXO70C1)
	27.3.99	RNA.regulation of transcription.unclassified	BnaC09g43840D	transcription regulators
	27.3.99	RNA.regulation of transcription.unclassified	BnaC09g42040D	N2,N2-dimethylguanosine tRNA methyltransferase
	27.3.99	RNA.regulation of transcription.unclassified	BnaAnng30100D	Remorin family protein
	27.3.99	RNA.regulation of transcription.unclassified	BnaC09g04720D	Remorin family protein
	27.4	RNA.RNA binding	BnaA03g27600D	RNA-binding (RRM/RBD/RNP motifs) family protein
	27.4	RNA.RNA binding	BnaC03g32600D	RNA-binding (RRM/RBD/RNP motifs) family protein
	27.4	RNA.RNA binding	BnaA01g29380D	CTC-interacting domain 9 (CID9)
	27.4	RNA.RNA binding	BnaA03g33420D	CTC-interacting domain 9 (CID9)
	27.4	RNA.RNA binding	BnaA05g25010D	CTC-interacting domain 9 (CID9)
	27.4	RNA.RNA binding	BnaC03g38560D	CTC-interacting domain 9 (CID9)
	27.4	RNA.RNA binding	BnaC05g39140D	CTC-interacting domain 9 (CID9)
	27.4	RNA.RNA binding	BnaCnng52570D	CTC-interacting domain 9 (CID9)
	27.4	RNA.RNA binding	BnaA03g35090D	RNA-binding protein
	27.4	RNA.RNA binding	BnaA05g21050D	RNA-binding protein
	27.4	RNA.RNA binding	BnaC03g40780D	RNA-binding protein
	27.4	RNA.RNA binding	BnaC05g33830D	RNA-binding protein
	27.4	RNA.RNA binding	BnaCnng03430D	RNA-binding (RRM/RBD/RNP motifs) family protein
	27.4	RNA.RNA binding	BnaC09g50690D	RNA-binding (RRM/RBD/RNP motifs) family protein
	27.4	RNA.RNA binding	BnaC09g46800D	Splicing factor, CC1-like
	27.4	RNA.RNA binding	BnaC09g54720D	RNA-binding KH domain-containing protein
	27.4	RNA.RNA binding	BnaC09g41560D	EARLY FLOWERING 9 (ELF9)
	27.4	RNA.RNA binding	BnaC03g08050D	binding partner of acd11 1 (BPA1)
	27.4	RNA.RNA binding	BnaC09g41010D	binding partner of acd11 1 (BPA1)
	27.4	RNA.RNA binding	BnaC07g19570D	RNA-binding (RRM/RBD/RNP motifs) family protein
DNA
	28.1	DNA.synthesis/chromatin structure	BnaC03g24560D	Endonuclease/exonuclease/phosphatase family protein
	28.1	DNA.synthesis/chromatin structure	BnaCnng03220D	ROOT HAIRLESS 2 (RHL2)
	28.1	DNA.synthesis/chromatin structure	BnaCnng10360D	DNA GYRASE B3 (GYRB3)
	28.1	DNA.synthesis/chromatin structure	BnaC02g02510D	DNAse I-like superfamily protein
	28.1	DNA.synthesis/chromatin structure	BnaAnng39360D	DEAD/DEAH box RNA helicase family protein
	28.1	DNA.synthesis/chromatin structure	BnaC09g45260D	DNAse I-like superfamily protein
	28.1	DNA.synthesis/chromatin structure	BnaC09g40240D	TERMINAL FLOWER 2 (TFL2)
	28.1	DNA.synthesis/chromatin structure	BnaC02g13160D	DNA topoisomerase 1 beta (TOP1BETA)
	28.1	DNA.synthesis/chromatin structure	BnaA02g34560D	BRISTLED 1 (BST1)
	28.1	DNA.synthesis/chromatin structure	BnaC02g43530D	BRISTLED 1 (BST1)
	28.1.3.1	DNA.synthesis/chromatin structure.histone.H1	BnaC09g47260D	winged-helix DNA-binding transcription factor family protein
	28.1.3.2.3	DNA.synthesis/chromatin structure.histone.core.H3	BnaC09g46270D	Histone superfamily protein
	28.99	DNA.unspecified	BnaA09g47320D	Nucleic acid-binding, OB-fold-like protein
	28.99	DNA.unspecified	BnaC04g12880D	Nucleic acid-binding, OB-fold-like protein
	28.99	DNA.unspecified	BnaCnng31330D	Nucleic acid-binding, OB-fold-like protein
	28.99	DNA.unspecified	BnaA05g23650D	NAI2
	28.99	DNA.unspecified	BnaA03g35110D	RNA-binding protein 47B (RBP47B)
	28.99	DNA.unspecified	BnaC03g39890D	BED zinc finger
	28.99	DNA.unspecified	BnaC02g20490D	TTF-type zinc finger protein with HAT dimerisation domain
protein
	29.1.19	protein.aa activation.arginine-tRNA ligase	BnaC09g49780D	arginine-tRNA protein transferase 1 (ATE1)
	29.1.20	protein.aa activation.phenylalanine-tRNA ligase	BnaC09g41860D	tRNA synthetase beta subunit family protein
	29.1.30	protein.aa activation.pseudouridylate synthase	BnaC09g43050D	Pseudouridine synthase family protein
	29.2.1.1.1.2.10	protein.synthesis.ribosomal protein.prokaryotic.chloroplast.50S subunit.L10	BnaC09g43570D	Ribosomal protein L10 family protein
	29.2.1.1.1.2.27	protein.synthesis.ribosomal protein.prokaryotic.chloroplast.50S subunit.L27	BnaC05g19950D	Ribosomal protein L27 family protein
	29.2.1.1.3.1.16	protein.synthesis.ribosomal protein.prokaryotic.unknown organellar.30S subunit.S16	BnaA10g28960D	Ribosomal protein S16 family protein
	29.2.1.2.1.4	protein.synthesis.ribosomal protein.eukaryotic.40S subunit.S4	BnaC09g48290D	Ribosomal protein S4 (RPS4A) family protein
	29.2.1.2.1.6	protein.synthesis.ribosomal protein.eukaryotic.40S subunit.S6	BnaC09g46300D	embryo defective 3010 (EMB3010)
	29.2.1.2.1.7	protein.synthesis.ribosomal protein.eukaryotic.40S subunit.S7	BnaC09g41680D	Ribosomal protein S7e family protein
	29.2.1.2.1.9	protein.synthesis.ribosomal protein.eukaryotic.40S subunit.S9	BnaC05g19970D	Ribosomal protein S4
	29.2.1.2.1.14	protein.synthesis.ribosomal protein.eukaryotic.40S subunit.S14	BnaC06g11290D	Ribosomal protein S11 family protein
	29.2.1.2.1.15	protein.synthesis.ribosomal protein.eukaryotic.40S subunit.S15	BnaA02g00010D	Ribosomal protein S19 family protein
	29.2.1.2.1.15	protein.synthesis.ribosomal protein.eukaryotic.40S subunit.S15	BnaA03g55820D	Ribosomal protein S19 family protein
	29.2.1.2.1.15	protein.synthesis.ribosomal protein.eukaryotic.40S subunit.S15	BnaC02g00840D	Ribosomal protein S19 family protein
	29.2.1.2.1.15	protein.synthesis.ribosomal protein.eukaryotic.40S subunit.S15	BnaC03g03830D	Ribosomal protein S19 family protein
	29.2.1.2.1.15	protein.synthesis.ribosomal protein.eukaryotic.40S subunit.S15	BnaCnng15650D	Ribosomal protein S19 family protein
	29.2.1.2.1.17	protein.synthesis.ribosomal protein.eukaryotic.40S subunit.S17	BnaC09g50780D	Ribosomal S17 family protein
	29.2.1.2.1.23	protein.synthesis.ribosomal protein.eukaryotic.40S subunit.S23	BnaC06g43330D	Ribosomal protein S12/S23 family protein
	29.2.1.2.1.23	protein.synthesis.ribosomal protein.eukaryotic.40S subunit.S23	BnaCnng03140D	Ribosomal protein S12/S23 family protein
	29.2.1.2.2.35	protein.synthesis.ribosomal protein.eukaryotic.60S subunit.L35	BnaCnng03370D	Ribosomal L29 family protein
	29.2.1.2.2.82	protein.synthesis.ribosomal protein.eukaryotic.60S subunit.P2	BnaA06g31450D	60S acidic ribosomal protein family
	29.2.1.2.2.82	protein.synthesis.ribosomal protein.eukaryotic.60S subunit.P2	BnaC02g37380D	60S acidic ribosomal protein family
	29.2.1.2.2.82	protein.synthesis.ribosomal protein.eukaryotic.60S subunit.P2	BnaC07g25130D	60S acidic ribosomal protein family
	29.2.1.2.2.141	protein.synthesis.ribosomal protein.eukaryotic.60S subunit.L4/L1	BnaCnng03190D	Ribosomal protein L4/L1 family
	29.2.2.3.1	protein.synthesis.ribosome biogenesis.Pre-rRNA processing and modifications.snoRNPs	BnaA08g02930D	nucleolin like 1 (NUC-L1)
	29.2.2.50	protein.synthesis.ribosome biogenesis.BRIX	BnaAnng02790D	maternal effect embryo arrest 49 (MEE49)
	29.2.3	protein.synthesis.initiation	BnaC02g46260D	DEA(D/H)-box RNA helicase family protein
	29.2.3	protein.synthesis.initiation	BnaA09g37430D	eukaryotic translation initiation factor 3C (EIF3C)
	29.2.4	protein.synthesis.elongation	BnaCnng48600D	Glutathione S-transferase, C-terminal-like
	29.2.4	protein.synthesis.elongation	BnaC04g05230D	Translation elongation factor EF1B/ribosomal protein S6 family protein
	29.2.4	protein.synthesis.elongation	BnaC09g43300D	Nascent polypeptide-associated complex (NAC), alpha subunit family protein
	29.2.4	protein.synthesis.elongation	BnaC09g43450D	elongation factor family protein
	29.3.1	protein.targeting.nucleus	BnaC09g49800D	MODIFIER OF SNC1,7 (MOS7)
	29.3.1	protein.targeting.nucleus	BnaC02g45530D	embryo defective 3012 (EMB3012)
	29.3.2	protein.targeting.mitochondria	BnaA01g17620D	ATOEP16-2
	29.3.2	protein.targeting.mitochondria	BnaC01g21960D	ATOEP16-2
	29.3.3	protein.targeting.chloroplast	BnaCnng10600D	chloroplast signal recognition particle 54 kDa subunit (CPSRP54)
	29.3.3	protein.targeting.chloroplast	BnaC09g41260D	TIC40
	29.3.4.1	protein.targeting.secretory pathway.ER	BnaC05g15540D	ER lumen protein retaining receptor family protein
	29.3.4.1	protein.targeting.secretory pathway.ER	BnaA07g30000D	endoplasmic reticulum oxidoreductins 1 (ERO1)
	29.3.4.1	protein.targeting.secretory pathway.ER	BnaC06g33350D	endoplasmic reticulum oxidoreductins 1 (ERO1)
	29.3.4.1	protein.targeting.secretory pathway.ER	BnaA03g37720D	ER lumen protein retaining receptor family protein
	29.3.4.1	protein.targeting.secretory pathway.ER	BnaCnng00150D	ER lumen protein retaining receptor family protein
	29.3.4.3	protein.targeting.secretory pathway.vacuole	BnaA07g02260D	VACUOLAR SORTING RECEPTOR 2 (VSR2)
	29.3.4.3	protein.targeting.secretory pathway.vacuole	BnaAnng00030D	VACUOLAR SORTING RECEPTOR 2 (VSR2)
	29.3.4.99	protein.targeting.secretory pathway.unspecified	BnaA09g30820D	Sec14p-like phosphatidylinositol transfer family protein
	29.3.4.99	protein.targeting.secretory pathway.unspecified	BnaA03g24970D	SEC1B
	29.3.4.99	protein.targeting.secretory pathway.unspecified	BnaCnng57670D	SEC1B
	29.3.4.99	protein.targeting.secretory pathway.unspecified	BnaA01g01190D	Sec14p-like phosphatidylinositol transfer family protein
	29.3.4.99	protein.targeting.secretory pathway.unspecified	BnaA08g15340D	Sec14p-like phosphatidylinositol transfer family protein
	29.3.4.99	protein.targeting.secretory pathway.unspecified	BnaC03g61940D	Sec14p-like phosphatidylinositol transfer family protein
	29.3.4.99	protein.targeting.secretory pathway.unspecified	BnaC09g42860D	ADP-ribosylation factor A1B (ARFA1B)
	29.3.4.99	protein.targeting.secretory pathway.unspecified	BnaC09g40900D	ADP-ribosylation factor B1B (ARFB1B)
	29.4	protein.postranslational modification	BnaA10g02860D	PB1 domain-containing protein tyrosine kinase
	29.4	protein.postranslational modification	BnaA07g26620D	Protein kinase protein with tetratricopeptide repeat domain
	29.4	protein.postranslational modification	BnaC06g28790D	Protein kinase protein with tetratricopeptide repeat domain
	29.4	protein.postranslational modification	BnaCnng11700D	Calcium-binding EF-hand family protein
	29.4	protein.postranslational modification	BnaA09g14930D	EMBRYO DEFECTIVE 1674 (EMB1674)
	29.4	protein.postranslational modification	BnaC09g15560D	EMBRYO DEFECTIVE 1674 (EMB1674)
	29.4	protein.postranslational modification	BnaA02g14870D	Protein kinase superfamily protein
	29.4	protein.postranslational modification	BnaC02g19800D	Protein kinase superfamily protein
	29.4	protein.postranslational modification	BnaC06g32520D	ARM repeat superfamily protein
	29.4	protein.postranslational modification	BnaCnng42020D	calcium-dependent protein kinase 16 (CPK16)
	29.4	protein.postranslational modification	BnaA09g56040D	AGC (cAMP-dependent, cGMP-dependent and protein kinase C) kinase family protein
	29.4	protein.postranslational modification	BnaA09g56060D	AGC (cAMP-dependent, cGMP-dependent and protein kinase C) kinase family protein
	29.4	protein.postranslational modification	BnaA04g24220D	Protein kinase superfamily protein
	29.4	protein.postranslational modification	BnaA01g33270D	Protein kinase superfamily protein
	29.4	protein.postranslational modification	BnaAnng12690D	Protein phosphatase 2C family protein
	29.4	protein.postranslational modification	BnaAnng12710D	Protein phosphatase 2C family protein
	29.4	protein.postranslational modification	BnaC05g46210D	Calcineurin-like metallo-phosphoesterase superfamily protein
	29.4	protein.postranslational modification	BnaC05g42480D	3-phosphoinositide-dependent protein kinase
	29.4	protein.postranslational modification	BnaC05g40600D	Protein phosphatase 2C family protein
	29.4	protein.postranslational modification	BnaA01g30380D	AGC kinase 1.5 (AGC1.5)
	29.4	protein.postranslational modification	BnaC05g40530D	AGC kinase 1.5 (AGC1.5)
	29.4	protein.postranslational modification	BnaA03g33800D	Protein phosphatase 2C family protein
	29.4	protein.postranslational modification	BnaA05g24350D	Protein phosphatase 2C family protein
	29.4	protein.postranslational modification	BnaC05g38360D	Protein phosphatase 2C family protein
	29.4	protein.postranslational modification	BnaA05g16950D	Protein kinase superfamily protein
	29.4	protein.postranslational modification	BnaC05g29750D	Protein kinase superfamily protein
	29.4	protein.postranslational modification	BnaA07g06610D	Protein phosphatase 2C family protein
	29.4	protein.postranslational modification	BnaCnng40450D	SETH2
	29.4	protein.postranslational modification	BnaA09g32020D	Protein phosphatase 2C family protein
	29.4	protein.postranslational modification	BnaC01g23390D	Protein phosphatase 2C family protein
	29.4	protein.postranslational modification	BnaC08g25780D	Protein phosphatase 2A regulatory B subunit family protein
	29.4	protein.postranslational modification	BnaA05g02520D	Protein kinase superfamily protein
	29.4	protein.postranslational modification	BnaC06g17580D	Integrin-linked protein kinase family
	29.4	protein.postranslational modification	BnaA07g18960D	Protein kinase superfamily protein
	29.4	protein.postranslational modification	BnaA09g38810D	Protein kinase superfamily protein
	29.4	protein.postranslational modification	BnaCnng13510D	Protein kinase superfamily protein
	29.4	protein.postranslational modification	BnaCnng46510D	Protein kinase superfamily protein
	29.4	protein.postranslational modification	BnaA05g13210D	Protein kinase superfamily protein
	29.4	protein.postranslational modification	BnaC06g11610D	Protein kinase superfamily protein
	29.4	protein.postranslational modification	BnaA01g13340D	polyprenyltransferase 1 (PPT1)
	29.4	protein.postranslational modification	BnaC01g15470D	polyprenyltransferase 1 (PPT1)
	29.4	protein.postranslational modification	BnaC07g50260D	polyprenyltransferase 1 (PPT1)
	29.4	protein.postranslational modification	BnaA03g48070D	Calcium-binding EF-hand family protein
	29.4	protein.postranslational modification	BnaC01g18570D	Calcium-binding EF-hand family protein
	29.4	protein.postranslational modification	BnaC09g50640D	Myotubularin-like phosphatases II superfamily
	29.4	protein.postranslational modification	BnaC09g47390D	SNF1-related protein kinase 2.1 (SNRK2.1)
	29.4	protein.postranslational modification	BnaC09g46070D	PASTICCINO 2 (PAS2)
	29.4	protein.postranslational modification	BnaA10g21760D	Kinase interacting (KIP1-like) family protein
	29.4	protein.postranslational modification	BnaC09g45730D	Protein phosphatase 2C family protein
	29.4	protein.postranslational modification	BnaC09g45580D	CBL-interacting protein kinase 5 (CIPK5)
	29.4	protein.postranslational modification	BnaC09g42810D	Protein kinase superfamily protein
	29.4	protein.postranslational modification	BnaAnng24840D	CBL-interacting protein kinase 19 (CIPK19)
	29.4	protein.postranslational modification	BnaCnng68520D	CBL-interacting protein kinase 19 (CIPK19)
	29.4	protein.postranslational modification	BnaA02g24110D	CBL-interacting protein kinase 20 (CIPK20)
	29.4.1	protein.postranslational modification.kinase	BnaCnng02820D	5'-AMP-activated protein kinase-related
	29.4.1.56	protein.postranslational modification.kinase.receptor like cytoplasmatic kinase VI	BnaAnng39330D	Protein kinase protein with adenine nucleotide alpha hydrolases-like domain
	29.4.1.56	protein.postranslational modification.kinase.receptor like cytoplasmatic kinase VI	BnaCnng75560D	Protein kinase protein with adenine nucleotide alpha hydrolases-like domain
	29.4.1.56	protein.postranslational modification.kinase.receptor like cytoplasmatic kinase VI	BnaA10g11610D	Protein kinase superfamily protein
	29.4.1.56	protein.postranslational modification.kinase.receptor like cytoplasmatic kinase VI	BnaC09g32630D	Protein kinase superfamily protein
	29.4.1.57	protein.postranslational modification.kinase.receptor like cytoplasmatic kinase VII	BnaA01g22900D	Protein kinase superfamily protein
	29.4.1.57	protein.postranslational modification.kinase.receptor like cytoplasmatic kinase VII	BnaC01g29960D	Protein kinase superfamily protein
	29.4.1.57	protein.postranslational modification.kinase.receptor like cytoplasmatic kinase VII	BnaA07g22210D	Protein kinase superfamily protein
	29.4.1.57	protein.postranslational modification.kinase.receptor like cytoplasmatic kinase VII	BnaC06g22950D	Protein kinase superfamily protein
	29.4.1.57	protein.postranslational modification.kinase.receptor like cytoplasmatic kinase VII	BnaC09g43930D	avrPphB susceptible 1 (PBS1)
	29.4.1.57	protein.postranslational modification.kinase.receptor like cytoplasmatic kinase VII	BnaCnng35380D	Protein kinase superfamily protein
	29.4.1.57	protein.postranslational modification.kinase.receptor like cytoplasmatic kinase VII	BnaA03g06060D	Protein kinase superfamily protein
	29.4.1.58	protein.postranslational modification.kinase.receptor like cytoplasmatic kinase VIII	BnaC05g04600D	Protein kinase superfamily protein
	29.4.1.59	protein.postranslational modification.kinase.receptor like cytoplasmatic kinase IX	BnaA09g41420D	Protein kinase protein with adenine nucleotide alpha hydrolases-like domain
	29.4.1.59	protein.postranslational modification.kinase.receptor like cytoplasmatic kinase IX	BnaC02g44910D	Protein kinase protein with adenine nucleotide alpha hydrolases-like domain
	29.5	protein.degradation	BnaA08g02180D	Prolyl oligopeptidase family protein
	29.5	protein.degradation	BnaC03g68570D	Prolyl oligopeptidase family protein
	29.5	protein.degradation	BnaAnng22420D	Signal peptidase subunit
	29.5	protein.degradation	BnaA06g18620D	serine carboxypeptidase-like 48 (scpl48)
	29.5	protein.degradation	BnaC03g55150D	serine carboxypeptidase-like 48 (scpl48)
	29.5	protein.degradation	BnaC01g02090D	aminopeptidase P1 (APP1)
	29.5	protein.degradation	BnaCnng03590D	NAD(P)-binding Rossmann-fold superfamily protein
	29.5	protein.degradation	BnaC09g43560D	peptidase M1 family protein
	29.5.1	protein.degradation.subtilases	BnaA07g11610D	Subtilisin-like serine endopeptidase family protein
	29.5.1	protein.degradation.subtilases	BnaCnng55400D	Subtilisin-like serine endopeptidase family protein
	29.5.1	protein.degradation.subtilases	BnaAnng00740D	Subtilisin-like serine endopeptidase family protein
	29.5.3	protein.degradation.cysteine protease	BnaA08g28550D	Cysteine proteinases superfamily protein
	29.5.3	protein.degradation.cysteine protease	BnaA10g28030D	Cysteine proteinases superfamily protein
	29.5.3	protein.degradation.cysteine protease	BnaC05g04310D	Cysteine proteinases superfamily protein
	29.5.3	protein.degradation.cysteine protease	BnaC08g01740D	Cysteine proteinases superfamily protein
	29.5.3	protein.degradation.cysteine protease	BnaA04g28930D	PHYTOCYSTATIN 2 (CYS2)
	29.5.3	protein.degradation.cysteine protease	BnaA05g11010D	PHYTOCYSTATIN 2 (CYS2)
	29.5.3	protein.degradation.cysteine protease	BnaCnng39540D	PHYTOCYSTATIN 2 (CYS2)
	29.5.3	protein.degradation.cysteine protease	BnaA09g37070D	Cysteine proteinases superfamily protein
	29.5.3	protein.degradation.cysteine protease	BnaC08g28820D	Cysteine proteinases superfamily protein
	29.5.3	protein.degradation.cysteine protease	BnaA03g42440D	Papain family cysteine protease
	29.5.3	protein.degradation.cysteine protease	BnaC07g33540D	Papain family cysteine protease
	29.5.3	protein.degradation.cysteine protease	BnaC02g04270D	cystatin-1 (CYS1)
	29.5.3	protein.degradation.cysteine protease	BnaC09g44540D	cystatin-1 (CYS1)
	29.5.4	protein.degradation.aspartate protease	BnaA06g33820D	Eukaryotic aspartyl protease family protein
	29.5.4	protein.degradation.aspartate protease	BnaA09g19190D	Eukaryotic aspartyl protease family protein
	29.5.4	protein.degradation.aspartate protease	BnaC07g22130D	Eukaryotic aspartyl protease family protein
	29.5.4	protein.degradation.aspartate protease	BnaC09g21290D	Eukaryotic aspartyl protease family protein
	29.5.4	protein.degradation.aspartate protease	BnaA05g26480D	Eukaryotic aspartyl protease family protein
	29.5.4	protein.degradation.aspartate protease	BnaC05g40500D	Eukaryotic aspartyl protease family protein
	29.5.4	protein.degradation.aspartate protease	BnaA03g25440D	Saposin-like aspartyl protease family protein
	29.5.4	protein.degradation.aspartate protease	BnaA09g20460D	Saposin-like aspartyl protease family protein
	29.5.4	protein.degradation.aspartate protease	BnaC02g36180D	Saposin-like aspartyl protease family protein
	29.5.4	protein.degradation.aspartate protease	BnaC03g29860D	Saposin-like aspartyl protease family protein
	29.5.4	protein.degradation.aspartate protease	BnaC09g22820D	Saposin-like aspartyl protease family protein
	29.5.4	protein.degradation.aspartate protease	BnaC09g50740D	Zn-dependent exopeptidases superfamily protein
	29.5.4	protein.degradation.aspartate protease	BnaA08g07080D	Eukaryotic aspartyl protease family protein
	29.5.4	protein.degradation.aspartate protease	BnaAnng18480D	Eukaryotic aspartyl protease family protein
	29.5.5	protein.degradation.serine protease	BnaA06g38080D	RHOMBOID-like protein 6 (RBL6)
	29.5.5	protein.degradation.serine protease	BnaC05g49300D	RHOMBOID-like protein 6 (RBL6)
	29.5.5	protein.degradation.serine protease	BnaA04g20780D	serine carboxypeptidase-like 28 (scpl28)
	29.5.5	protein.degradation.serine protease	BnaA05g28410D	SERINE CARBOXYPEPTIDASE-LIKE 49 (SCPL49)
	29.5.5	protein.degradation.serine protease	BnaC05g42700D	SERINE CARBOXYPEPTIDASE-LIKE 49 (SCPL49)
	29.5.5	protein.degradation.serine protease	BnaA03g51050D	serine carboxypeptidase-like 29 (scpl29)
	29.5.5	protein.degradation.serine protease	BnaC07g42920D	serine carboxypeptidase-like 29 (scpl29)
	29.5.5	protein.degradation.serine protease	BnaC09g48430D	RHOMBOID-like protein 3 (RBL3)
	29.5.11	protein.degradation.ubiquitin	BnaC07g04570D	Ubiquitin-conjugating enzyme family protein
	29.5.11	protein.degradation.ubiquitin	BnaA09g19820D	Ubiquitin-like superfamily protein
	29.5.11	protein.degradation.ubiquitin	BnaC09g21820D	Ubiquitin-like superfamily protein
	29.5.11	protein.degradation.ubiquitin	BnaCnng75210D	Ubiquitin-like superfamily protein
	29.5.11	protein.degradation.ubiquitin	BnaA08g14650D	ubiquitin-associated (UBA)/TS-N domain-containing protein / octicosapeptide/Phox/Bemp1 (PB1) domain-containing protein
	29.5.11	protein.degradation.ubiquitin	BnaC09g44560D	Ubiquitin-associated/translation elongation factor EF1B protein
	29.5.11	protein.degradation.ubiquitin	BnaA09g04970D	Phosphatidylinositol 3- and 4-kinase
	29.5.11	protein.degradation.ubiquitin	BnaC09g04500D	Phosphatidylinositol 3- and 4-kinase
	29.5.11.4.2	protein.degradation.ubiquitin.E3.RING	BnaAnng11290D	RING/U-box superfamily protein
	29.5.11.4.2	protein.degradation.ubiquitin.E3.RING	BnaC08g09430D	RING/U-box superfamily protein
	29.5.11.4.2	protein.degradation.ubiquitin.E3.RING	BnaC08g49130D	VARIANT IN METHYLATION 1 (VIM1)
	29.5.11.4.2	protein.degradation.ubiquitin.E3.RING	BnaC02g21220D	RING/U-box superfamily protein
	29.5.11.4.2	protein.degradation.ubiquitin.E3.RING	BnaC04g42490D	ARIADNE 10 (ARI10)
	29.5.11.4.2	protein.degradation.ubiquitin.E3.RING	BnaA01g27180D	RING/U-box superfamily protein
	29.5.11.4.2	protein.degradation.ubiquitin.E3.RING	BnaA06g39360D	RING/U-box superfamily protein
	29.5.11.4.2	protein.degradation.ubiquitin.E3.RING	BnaC04g07540D	RING/FYVE/PHD zinc finger superfamily protein
	29.5.11.4.2	protein.degradation.ubiquitin.E3.RING	BnaA03g18240D	SPX (SYG1/Pho81/XPR1) domain-containing protein / zinc finger (C3HC4-type RING finger) protein-related
	29.5.11.4.2	protein.degradation.ubiquitin.E3.RING	BnaC03g72250D	SPX (SYG1/Pho81/XPR1) domain-containing protein / zinc finger (C3HC4-type RING finger) protein-related
	29.5.11.4.2	protein.degradation.ubiquitin.E3.RING	BnaA09g36450D	RING/U-box superfamily protein
	29.5.11.4.2	protein.degradation.ubiquitin.E3.RING	BnaC08g28030D	RING/U-box superfamily protein
	29.5.11.4.2	protein.degradation.ubiquitin.E3.RING	BnaA03g29850D	RING/U-box superfamily protein
	29.5.11.4.2	protein.degradation.ubiquitin.E3.RING	BnaA05g30460D	RING/U-box superfamily protein
	29.5.11.4.2	protein.degradation.ubiquitin.E3.RING	BnaC05g44850D	RING/U-box superfamily protein
	29.5.11.4.2	protein.degradation.ubiquitin.E3.RING	BnaC01g10470D	RING/U-box superfamily protein
	29.5.11.4.2	protein.degradation.ubiquitin.E3.RING	BnaC07g34920D	RING/U-box superfamily protein
	29.5.11.4.2	protein.degradation.ubiquitin.E3.RING	BnaCnng03840D	RING/U-box superfamily protein
	29.5.11.4.2	protein.degradation.ubiquitin.E3.RING	BnaC09g49660D	RING/FYVE/PHD zinc finger superfamily protein
	29.5.11.4.2	protein.degradation.ubiquitin.E3.RING	BnaC09g47280D	RING/FYVE/PHD zinc finger superfamily protein
	29.5.11.4.2	protein.degradation.ubiquitin.E3.RING	BnaC09g46290D	helicase domain-containing protein / IBR domain-containing protein / zinc finger protein-related
	29.5.11.4.2	protein.degradation.ubiquitin.E3.RING	BnaAnng39150D	RING/U-box superfamily protein
	29.5.11.4.2	protein.degradation.ubiquitin.E3.RING	BnaC01g33650D	RING/U-box superfamily protein
	29.5.11.4.2	protein.degradation.ubiquitin.E3.RING	BnaC09g45810D	RING/U-box superfamily protein
	29.5.11.4.2	protein.degradation.ubiquitin.E3.RING	BnaC09g45930D	RING/U-box superfamily protein
	29.5.11.4.2	protein.degradation.ubiquitin.E3.RING	BnaC09g42070D	RING/U-box superfamily protein
	29.5.11.4.2	protein.degradation.ubiquitin.E3.RING	BnaA06g40420D	RING/U-box superfamily protein
	29.5.11.4.2	protein.degradation.ubiquitin.E3.RING	BnaA09g18110D	RING/U-box superfamily protein
	29.5.11.4.2	protein.degradation.ubiquitin.E3.RING	BnaC07g19350D	RING/U-box superfamily protein
	29.5.11.4.2	protein.degradation.ubiquitin.E3.RING	BnaA03g11130D	RING/U-box superfamily protein
	29.5.11.4.2	protein.degradation.ubiquitin.E3.RING	BnaC03g13910D	RING/U-box superfamily protein
	29.5.11.4.2	protein.degradation.ubiquitin.E3.RING	BnaA02g08250D	zinc finger (C3HC4-type RING finger) family protein
	29.5.11.4.3.2	protein.degradation.ubiquitin.E3.SCF.FBOX	BnaA09g46080D	F-box/RNI-like/FBD-like domains-containing protein
	29.5.11.4.3.2	protein.degradation.ubiquitin.E3.SCF.FBOX	BnaA09g46110D	F-box/RNI-like/FBD-like domains-containing protein
	29.5.11.4.3.2	protein.degradation.ubiquitin.E3.SCF.FBOX	BnaA07g10620D	F-box family protein
	29.5.11.4.3.2	protein.degradation.ubiquitin.E3.SCF.FBOX	BnaC07g13910D	F-box family protein
	29.5.11.4.3.2	protein.degradation.ubiquitin.E3.SCF.FBOX	BnaA04g11690D	F-box family protein
	29.5.11.4.3.2	protein.degradation.ubiquitin.E3.SCF.FBOX	BnaC04g34090D	F-box family protein
	29.5.11.4.3.2	protein.degradation.ubiquitin.E3.SCF.FBOX	BnaA01g11410D	F-box and associated interaction domains-containing protein
	29.5.11.4.3.2	protein.degradation.ubiquitin.E3.SCF.FBOX	BnaAnng22970D	F-box/RNI-like/FBD-like domains-containing protein
	29.5.11.4.3.2	protein.degradation.ubiquitin.E3.SCF.FBOX	BnaC03g14880D	F-box/RNI-like/FBD-like domains-containing protein
	29.5.11.4.3.2	protein.degradation.ubiquitin.E3.SCF.FBOX	BnaC09g46880D	F-box associated ubiquitination effector family protein
	29.5.11.4.3.2	protein.degradation.ubiquitin.E3.SCF.FBOX	BnaC01g44630D	embryo sac development arrest 1 (EDA1)
	29.5.11.4.3.2	protein.degradation.ubiquitin.E3.SCF.FBOX	BnaA04g14610D	CONTAINS InterPro DOMAIN/s: F-box domain, cyclin-like (InterPro:IPR001810), Protein of unknown function DUF295 (InterPro:IPR005174)
	29.5.11.4.3.2	protein.degradation.ubiquitin.E3.SCF.FBOX	BnaC04g37190D	CONTAINS InterPro DOMAIN/s: F-box domain, cyclin-like (InterPro:IPR001810), Protein of unknown function DUF295 (InterPro:IPR005174)
	29.5.11.4.3.2	protein.degradation.ubiquitin.E3.SCF.FBOX	BnaA03g45100D	Protein of unknown function (DUF295)
	29.5.11.4.3.2	protein.degradation.ubiquitin.E3.SCF.FBOX	BnaA09g41430D	F-box/RNI-like/FBD-like domains-containing protein
	29.5.11.4.3.2	protein.degradation.ubiquitin.E3.SCF.FBOX	BnaAnng03990D	Galactose oxidase/kelch repeat superfamily protein
	29.5.11.4.3.2	protein.degradation.ubiquitin.E3.SCF.FBOX	BnaAnng04010D	Galactose oxidase/kelch repeat superfamily protein
	29.5.11.4.3.2	protein.degradation.ubiquitin.E3.SCF.FBOX	BnaCnng49360D	Galactose oxidase/kelch repeat superfamily protein
	29.5.11.4.3.2	protein.degradation.ubiquitin.E3.SCF.FBOX	BnaC01g44740D	F-box and associated interaction domains-containing protein
	29.5.11.4.3.2	protein.degradation.ubiquitin.E3.SCF.FBOX	BnaA07g18090D	F-box/RNI-like superfamily protein
	29.5.11.4.3.2	protein.degradation.ubiquitin.E3.SCF.FBOX	BnaA02g20930D	Protein with RNI-like/FBD-like domains
	29.5.11.4.3.2	protein.degradation.ubiquitin.E3.SCF.FBOX	BnaC02g26440D	Protein with RNI-like/FBD-like domains
	29.5.11.4.3.2	protein.degradation.ubiquitin.E3.SCF.FBOX	BnaA08g29020D	RNI-like superfamily protein
	29.5.11.4.3.2	protein.degradation.ubiquitin.E3.SCF.FBOX	BnaC02g11240D	CONTAINS InterPro DOMAIN/s: F-box domain, cyclin-like (InterPro:IPR001810), F-box domain, Skp2-like (InterPro:IPR022364), Protein of unknown function DUF295 (InterPro:IPR005174)
	29.5.11.4.3.2	protein.degradation.ubiquitin.E3.SCF.FBOX	BnaC03g63340D	Galactose oxidase/kelch repeat superfamily protein
	29.5.11.4.3.2	protein.degradation.ubiquitin.E3.SCF.FBOX	BnaA03g13870D	Galactose oxidase/kelch repeat superfamily protein
	29.5.11.4.3.2	protein.degradation.ubiquitin.E3.SCF.FBOX	BnaA05g09250D	Galactose oxidase/kelch repeat superfamily protein
	29.5.11.4.3.2	protein.degradation.ubiquitin.E3.SCF.FBOX	BnaC03g72970D	Galactose oxidase/kelch repeat superfamily protein
	29.5.11.4.3.2	protein.degradation.ubiquitin.E3.SCF.FBOX	BnaA06g40700D	Galactose oxidase/kelch repeat superfamily protein
	29.5.11.4.3.2	protein.degradation.ubiquitin.E3.SCF.FBOX	BnaA01g05580D	Galactose oxidase/kelch repeat superfamily protein
	29.5.11.4.3.2	protein.degradation.ubiquitin.E3.SCF.FBOX	BnaC01g00460D	Galactose oxidase/kelch repeat superfamily protein
	29.5.11.4.3.2	protein.degradation.ubiquitin.E3.SCF.FBOX	BnaCnng03150D	F-box/RNI-like superfamily protein
	29.5.11.4.3.2	protein.degradation.ubiquitin.E3.SCF.FBOX	BnaCnng10510D	F-box associated ubiquitination effector family protein
	29.5.11.4.3.2	protein.degradation.ubiquitin.E3.SCF.FBOX	BnaA03g02150D	F-box family protein
	29.5.11.4.3.2	protein.degradation.ubiquitin.E3.SCF.FBOX	BnaC03g03190D	F-box family protein
	29.5.11.4.3.2	protein.degradation.ubiquitin.E3.SCF.FBOX	BnaCnng47930D	F-box/RNI-like superfamily protein
	29.5.11.20	protein.degradation.ubiquitin.proteasom	BnaC09g46790D	regulatory particle non-ATPase subunit 5B (RPN5B)
	29.6	protein.folding	BnaA01g32620D	Chaperone DnaJ-domain superfamily protein
	29.6	protein.folding	BnaA03g29650D	Chaperone DnaJ-domain superfamily protein
	29.7	protein.glycosylation	BnaA06g07340D	LEAF WILTING 1 (LEW1)
signalling
	30.1	signalling.in sugar and nutrient physiology	BnaC09g47090D	EXORDIUM like 2 (EXL2)
	30.2.3	signalling.receptor kinases.leucine rich repeat III	BnaC09g46680D	Leucine-rich receptor-like protein kinase family protein
	30.2.5	signalling.receptor kinases.leucine rich repeat V	BnaA01g30070D	STRUBBELIG-receptor family 4 (SRF4)
	30.2.5	signalling.receptor kinases.leucine rich repeat V	BnaA05g26190D	STRUBBELIG-receptor family 4 (SRF4)
	30.2.5	signalling.receptor kinases.leucine rich repeat V	BnaC05g40310D	STRUBBELIG-receptor family 4 (SRF4)
	30.2.6	signalling.receptor kinases.leucine rich repeat VI	BnaCnng61030D	Leucine-rich repeat protein kinase family protein
	30.2.6	signalling.receptor kinases.leucine rich repeat VI	BnaC09g54380D	Leucine-rich repeat protein kinase family protein
	30.2.6	signalling.receptor kinases.leucine rich repeat VI	BnaA02g24120D	Leucine-rich repeat protein kinase family protein
	30.2.6	signalling.receptor kinases.leucine rich repeat VI	BnaC02g31870D	Leucine-rich repeat protein kinase family protein
	30.2.8.2	signalling.receptor kinases.leucine rich repeat VIII.VIII-2	BnaA09g26670D	receptor-like kinase in flowers 1 (RKF1)
	30.2.8.2	signalling.receptor kinases.leucine rich repeat VIII.VIII-2	BnaC05g22720D	receptor-like kinase in flowers 1 (RKF1)
	30.2.9	signalling.receptor kinases.leucine rich repeat IX	BnaAnng19060D	Leucine-rich repeat protein kinase family protein
	30.2.9	signalling.receptor kinases.leucine rich repeat IX	BnaCnng38030D	Leucine-rich repeat protein kinase family protein
	30.2.16	signalling.receptor kinases.Catharanthus roseus-like RLK1	BnaA08g16720D	Malectin/receptor-like protein kinase family protein
	30.2.16	signalling.receptor kinases.Catharanthus roseus-like RLK1	BnaC03g60370D	Malectin/receptor-like protein kinase family protein
	30.2.16	signalling.receptor kinases.Catharanthus roseus-like RLK1	BnaA02g31020D	ANXUR2 (ANX2)
	30.2.16	signalling.receptor kinases.Catharanthus roseus-like RLK1	BnaA06g29230D	ANXUR2 (ANX2)
	30.2.16	signalling.receptor kinases.Catharanthus roseus-like RLK1	BnaC07g27490D	ANXUR2 (ANX2)
	30.2.22	signalling.receptor kinases.proline extensin like	BnaA02g14880D	root hair specific 10 (RHS10)
	30.2.22	signalling.receptor kinases.proline extensin like	BnaC02g19810D	root hair specific 10 (RHS10)
	30.2.22	signalling.receptor kinases.proline extensin like	BnaA07g36140D	roline-rich extensin-like receptor kinase 4 (PERK4)
	30.2.22	signalling.receptor kinases.proline extensin like	BnaA07g36160D	roline-rich extensin-like receptor kinase 4 (PERK4)
	30.2.22	signalling.receptor kinases.proline extensin like	BnaC09g09790D	roline-rich extensin-like receptor kinase 4 (PERK4)
	30.2.22	signalling.receptor kinases.proline extensin like	BnaCnng35230D	roline-rich extensin-like receptor kinase 4 (PERK4)
	30.2.22	signalling.receptor kinases.proline extensin like	BnaCnng49640D	Protein kinase superfamily protein
	30.2.24	signalling.receptor kinases.S-locus glycoprotein like	BnaA01g11220D	receptor kinase 3 (RK3)
	30.2.24	signalling.receptor kinases.S-locus glycoprotein like	BnaC01g41140D	receptor kinase 3 (RK3)
	30.2.25	signalling.receptor kinases.wall associated kinase	BnaCnng03730D	Protein kinase family protein
	30.2.99	signalling.receptor kinases.misc	BnaA01g24910D	Domain of unknown function (DUF26)
	30.2.99	signalling.receptor kinases.misc	BnaA01g36610D	Domain of unknown function (DUF26)
	30.2.99	signalling.receptor kinases.misc	BnaA03g12460D	Domain of unknown function (DUF26)
	30.2.99	signalling.receptor kinases.misc	BnaC01g31750D	Domain of unknown function (DUF26)
	30.2.99	signalling.receptor kinases.misc	BnaC02g15110D	Domain of unknown function (DUF26)
	30.2.99	signalling.receptor kinases.misc	BnaC03g15220D	Domain of unknown function (DUF26)
	30.2.99	signalling.receptor kinases.misc	BnaCnng07220D	Domain of unknown function (DUF26)
	30.2.99	signalling.receptor kinases.misc	BnaCnng07240D	Domain of unknown function (DUF26)
	30.2.99	signalling.receptor kinases.misc	BnaCnng07250D	Domain of unknown function (DUF26)
	30.2.99	signalling.receptor kinases.misc	BnaCnng21720D	Domain of unknown function (DUF26)
	30.2.99	signalling.receptor kinases.misc	BnaCnng30270D	Domain of unknown function (DUF26)
	30.2.99	signalling.receptor kinases.misc	BnaA03g36490D	Domain of unknown function (DUF26)
	30.2.99	signalling.receptor kinases.misc	BnaC03g42430D	Domain of unknown function (DUF26)
	30.2.99	signalling.receptor kinases.misc	BnaC03g42480D	Domain of unknown function (DUF26)
	30.2.99	signalling.receptor kinases.misc	BnaA01g12750D	Domain of unknown function (DUF26)
	30.2.99	signalling.receptor kinases.misc	BnaA05g10420D	Domain of unknown function (DUF26)
	30.2.99	signalling.receptor kinases.misc	BnaA05g10450D	Domain of unknown function (DUF26)
	30.2.99	signalling.receptor kinases.misc	BnaA05g10460D	Domain of unknown function (DUF26)
	30.2.99	signalling.receptor kinases.misc	BnaC04g54150D	Domain of unknown function (DUF26)
	30.2.99	signalling.receptor kinases.misc	BnaC01g14480D	Domain of unknown function (DUF26)
	30.2.99	signalling.receptor kinases.misc	BnaC04g11300D	Domain of unknown function (DUF26)
	30.2.99	signalling.receptor kinases.misc	BnaC04g54170D	Domain of unknown function (DUF26)
	30.2.99	signalling.receptor kinases.misc	BnaA03g36510D	Domain of unknown function (DUF26)
	30.2.99	signalling.receptor kinases.misc	BnaA06g26000D	FUNCTIONS IN: molecular_function unknown
	30.2.99	signalling.receptor kinases.misc	BnaC07g36390D	Leucine-rich repeat protein kinase family protein
	30.3	signalling.calcium	BnaA08g19190D	EF hand calcium-binding protein family
	30.3	signalling.calcium	BnaC05g20880D	EF hand calcium-binding protein family
	30.3	signalling.calcium	BnaA09g27080D	Calcium-binding EF-hand family protein
	30.3	signalling.calcium	BnaA05g36510D	Calcium-binding EF-hand family protein
	30.3	signalling.calcium	BnaC06g34440D	EF hand calcium-binding protein family
	30.3	signalling.calcium	BnaA09g42240D	Cation transporter/ E1-E2 ATPase family protein
	30.3	signalling.calcium	BnaC08g34690D	Cation transporter/ E1-E2 ATPase family protein
	30.3	signalling.calcium	BnaA03g22690D	IQ-domain 4 (Iqd4)
	30.3	signalling.calcium	BnaA09g40510D	IQ-domain 4 (Iqd4)
	30.3	signalling.calcium	BnaC03g26720D	IQ-domain 4 (Iqd4)
	30.3	signalling.calcium	BnaA04g20910D	calcium-dependent protein kinase 25 (CPK25)
	30.3	signalling.calcium	BnaC04g44890D	calcium-dependent protein kinase 25 (CPK25)
	30.3	signalling.calcium	BnaA05g02500D	calcium-dependent protein kinase 14 (CPK14)
	30.3	signalling.calcium	BnaA01g34390D	Calcium-binding EF-hand family protein
	30.3	signalling.calcium	BnaC05g47790D	Calcium-binding EF-hand family protein
	30.3	signalling.calcium	BnaAnng17220D	ARF-GAP domain 11 (AGD11)
	30.3	signalling.calcium	BnaA01g25310D	autoinhibited Ca(2+)-ATPase 9 (ACA9)
	30.3	signalling.calcium	BnaA03g36090D	autoinhibited Ca(2+)-ATPase 9 (ACA9)
	30.3	signalling.calcium	BnaA05g19820D	autoinhibited Ca(2+)-ATPase 9 (ACA9)
	30.3	signalling.calcium	BnaA05g19830D	autoinhibited Ca(2+)-ATPase 9 (ACA9)
	30.3	signalling.calcium	BnaC01g32200D	autoinhibited Ca(2+)-ATPase 9 (ACA9)
	30.3	signalling.calcium	BnaC03g41960D	autoinhibited Ca(2+)-ATPase 9 (ACA9)
	30.3	signalling.calcium	BnaC05g30810D	autoinhibited Ca(2+)-ATPase 9 (ACA9)
	30.3	signalling.calcium	BnaA01g08510D	calcineurin B-like protein 1 (CBL1)
	30.3	signalling.calcium	BnaA08g09490D	calmodulin like 42 (CML42)
	30.3	signalling.calcium	BnaC03g63910D	calmodulin like 42 (CML42)
	30.3	signalling.calcium	BnaA10g26210D	IQ-domain 12 (IQD12)
	30.3	signalling.calcium	BnaCnng10300D	Calcium-binding EF-hand family protein
	30.3	signalling.calcium	BnaCnng10250D	SYTC
	30.3	signalling.calcium	BnaC09g50440D	calcium dependent protein kinase 1 (CPK1)
	30.3	signalling.calcium	BnaC09g47400D	Calcium-binding EF hand family protein
	30.3	signalling.calcium	BnaA02g02600D	Plant calmodulin-binding protein-related
	30.3	signalling.calcium	BnaC02g44140D	pollen calcium-binding protein 1 (PC1)
	30.3	signalling.calcium	BnaC02g12710D	calcineurin B-like protein 2 (CBL2)
	30.4	signalling.phosphinositides	BnaAnng13060D	Phosphoinositide phosphatase family protein
	30.4	signalling.phosphinositides	BnaA03g19250D	phosphoinositide 4-kinase gamma 1 (PI4K GAMMA 1)
	30.4	signalling.phosphinositides	BnaC08g27500D	Protein kinase superfamily protein
	30.4.1	signalling.phosphinositides.phosphatidylinositol-4-phosphate 5-kinase	BnaC08g32950D	1-phosphatidylinositol-4-phosphate 5-kinase 3 (PIP5K3)
	30.4.4	signalling.phosphinositides.phosphoinositide phospholipase C	BnaC03g72360D	Phosphoinositide-specific phospholipase C family protein
	30.4.4	signalling.phosphinositides.phosphoinositide phospholipase C	BnaA04g06750D	Phosphoinositide-specific phospholipase C family protein
	30.4.4	signalling.phosphinositides.phosphoinositide phospholipase C	BnaCnng14930D	Phosphoinositide-specific phospholipase C family protein
	30.5	signalling.G-proteins	BnaA06g38240D	Immunoglobulin E-set superfamily protein
	30.5	signalling.G-proteins	BnaC05g49450D	Immunoglobulin E-set superfamily protein
	30.5	signalling.G-proteins	BnaA07g07000D	GTP-binding family protein
	30.5	signalling.G-proteins	BnaA05g36460D	receptor for activated C kinase 1B (RACK1B_AT)
	30.5	signalling.G-proteins	BnaC06g09410D	RHO guanyl-nucleotide exchange factor 11 (ROPGEF11)
	30.5	signalling.G-proteins	BnaA03g60520D	Immunoglobulin E-set superfamily protein
	30.5	signalling.G-proteins	BnaAnng08340D	Arabidopsis RAC-like 1 (ARAC1)
	30.5	signalling.G-proteins	BnaC01g02650D	Arabidopsis RAC-like 1 (ARAC1)
	30.5	signalling.G-proteins	BnaA09g42740D	RAB GTPase homolog H1D (RABH1d)
	30.5	signalling.G-proteins	BnaA05g26830D	RAB GTPase homolog A4D (RABA4D)
	30.5	signalling.G-proteins	BnaC05g40860D	RAB GTPase homolog A4D (RABA4D)
	30.5	signalling.G-proteins	BnaCnng23010D	RAB GTPase homolog A4D (RABA4D)
	30.5	signalling.G-proteins	BnaC05g35890D	ARF-GAP domain 15 (AGD15)
	30.5	signalling.G-proteins	BnaA07g05400D	RHO guanyl-nucleotide exchange factor 8 (ROPGEF8)
	30.5	signalling.G-proteins	BnaC07g03890D	RHO guanyl-nucleotide exchange factor 8 (ROPGEF8)
	30.5	signalling.G-proteins	BnaA03g41290D	RHO-related protein from plants 1 (ROP1)
	30.5	signalling.G-proteins	BnaA09g31890D	RHO-related protein from plants 1 (ROP1)
	30.5	signalling.G-proteins	BnaC07g32180D	RHO-related protein from plants 1 (ROP1)
	30.5	signalling.G-proteins	BnaC08g22710D	RHO-related protein from plants 1 (ROP1)
	30.5	signalling.G-proteins	BnaCnng35340D	RHO-related protein from plants 1 (ROP1)
	30.5	signalling.G-proteins	BnaA09g38180D	RAB GDP dissociation inhibitor 2 (GDI2)
	30.5	signalling.G-proteins	BnaC08g30140D	RAB GDP dissociation inhibitor 2 (GDI2)
	30.5	signalling.G-proteins	BnaA01g02040D	SEC7-like guanine nucleotide exchange family protein
	30.5	signalling.G-proteins	BnaC01g03180D	SEC7-like guanine nucleotide exchange family protein
	30.5	signalling.G-proteins	BnaA03g54420D	RAB GTPase homolog H1C (RABH1c)
	30.5	signalling.G-proteins	BnaCnng02760D	RAB GTPase homolog C2A (RABC2A)
	30.5	signalling.G-proteins	BnaA03g55960D	GDP dissociation inhibitor family protein / Rab GTPase activator family protein
	30.5	signalling.G-proteins	BnaA10g22480D	GDP dissociation inhibitor family protein / Rab GTPase activator family protein
	30.5	signalling.G-proteins	BnaC02g00820D	GDP dissociation inhibitor family protein / Rab GTPase activator family protein
	30.5	signalling.G-proteins	BnaC03g03850D	GDP dissociation inhibitor family protein / Rab GTPase activator family protein
	30.5	signalling.G-proteins	BnaC09g47050D	GDP dissociation inhibitor family protein / Rab GTPase activator family protein
	30.5	signalling.G-proteins	BnaC09g46380D	RAB GTPase homolog H1E (RABH1e)
	30.5	signalling.G-proteins	BnaC09g44530D	Rho GTPase activation protein (RhoGAP) with PH domain
	30.5	signalling.G-proteins	BnaC09g46310D	RAB GTPase homolog A4A (RABA4a)
	30.6	signalling.MAP kinases	BnaA08g02520D	PLC-like phosphodiesterases superfamily protein
	30.6	signalling.MAP kinases	BnaA01g25260D	MAP kinase kinase 5 (MKK5)
	30.6	signalling.MAP kinases	BnaC01g32150D	MAP kinase kinase 5 (MKK5)
	30.7	signalling.14-3-3 proteins	BnaA09g28950D	general regulatory factor 12 (GRF12)
	30.8	signalling.misc	BnaA08g27260D	rapid alkalinization factor 1 (RALF1)
	30.8	signalling.misc	BnaA08g18440D	ralf-like 4 (RALFL4)
	30.8	signalling.misc	BnaA09g13690D	ralf-like 9 (RALFL9)
	30.8	signalling.misc	BnaC09g51360D	ralf-like 9 (RALFL9)
	30.9	signalling.lipids	BnaA07g16480D	Pleckstrin homology (PH) and lipid-binding START domains-containing protein
	30.9	signalling.lipids	BnaC06g15410D	Pleckstrin homology (PH) and lipid-binding START domains-containing protein
	30.11	signalling.light	BnaA04g22640D	EARLY FLOWERING 4 (ELF4)
	30.11	signalling.light	BnaC03g72320D	EARLY FLOWERING 4 (ELF4)
	30.11	signalling.light	BnaA03g00810D	Phototropic-responsive NPH3 family protein
	30.11	signalling.light	BnaA10g26690D	Phototropic-responsive NPH3 family protein
	30.11	signalling.light	BnaC03g01120D	Phototropic-responsive NPH3 family protein
	30.11	signalling.light	BnaA02g01740D	Phototropic-responsive NPH3 family protein
	30.99	signalling.unspecified	BnaA03g46810D	ROP1 ENHANCER 1 (REN1)
	30.99	signalling.unspecified	BnaA08g14690D	ROP1 ENHANCER 1 (REN1)
	30.99	signalling.unspecified	BnaC07g39030D	ROP1 ENHANCER 1 (REN1)
	30.99	signalling.unspecified	BnaC08g11680D	ROP1 ENHANCER 1 (REN1)
	30.99	signalling.unspecified	BnaA10g24710D	plant intracellular ras group-related LRR 1 (PIRL1)
	30.99	signalling.unspecified	BnaC09g49640D	plant intracellular ras group-related LRR 1 (PIRL1)
cell
	31.1	cell.organisation	BnaA09g50650D	myosin XI B (XIB)
	31.1	cell.organisation	BnaA06g05060D	XIC
	31.1	cell.organisation	BnaA08g26800D	XIC
	31.1	cell.organisation	BnaA06g12540D	P-loop containing nucleoside triphosphate hydrolases superfamily protein
	31.1	cell.organisation	BnaA09g15850D	XIE
	31.1	cell.organisation	BnaC09g16350D	XIE
	31.1	cell.organisation	BnaUnng05320D	XIE
	31.1	cell.organisation	BnaA07g31040D	P-loop containing nucleoside triphosphate hydrolases superfamily protein
	31.1	cell.organisation	BnaA06g34200D	phloem protein 2-B1 (PP2-B1)
	31.1	cell.organisation	BnaC07g21680D	phloem protein 2-B1 (PP2-B1)
	31.1	cell.organisation	BnaA06g34190D	phloem protein 2-B2 (PP2-B2)
	31.1	cell.organisation	BnaC07g21690D	phloem protein 2-B2 (PP2-B2)
	31.1	cell.organisation	BnaA09g10010D	profilin 5 (PRF5)
	31.1	cell.organisation	BnaC09g10060D	profilin 5 (PRF5)
	31.1	cell.organisation	BnaA03g30620D	Ankyrin repeat family protein
	31.1	cell.organisation	BnaC03g35910D	Ankyrin repeat family protein
	31.1	cell.organisation	BnaA01g19850D	actin-12 (ACT12)
	31.1	cell.organisation	BnaA03g09510D	actin-12 (ACT12)
	31.1	cell.organisation	BnaA06g18020D	actin-12 (ACT12)
	31.1	cell.organisation	BnaC03g55960D	actin-12 (ACT12)
	31.1	cell.organisation	BnaA03g17320D	actin 3 (ACT3)
	31.1	cell.organisation	BnaA04g29020D	actin 3 (ACT3)
	31.1	cell.organisation	BnaA05g06900D	actin 3 (ACT3)
	31.1	cell.organisation	BnaC03g20820D	actin 3 (ACT3)
	31.1	cell.organisation	BnaC04g07770D	actin 3 (ACT3)
	31.1	cell.organisation	BnaC04g45360D	actin 3 (ACT3)
	31.1	cell.organisation	BnaA04g00900D	peroxin 11E (PEX11E)
	31.1	cell.organisation	BnaA03g25300D	fibrillin (FIB)
	31.1	cell.organisation	BnaC03g29750D	fibrillin (FIB)
	31.1	cell.organisation	BnaA01g14820D	actin depolymerizing factor 7 (ADF7)
	31.1	cell.organisation	BnaA03g47540D	actin depolymerizing factor 7 (ADF7)
	31.1	cell.organisation	BnaA08g31000D	actin depolymerizing factor 7 (ADF7)
	31.1	cell.organisation	BnaC01g17460D	actin depolymerizing factor 7 (ADF7)
	31.1	cell.organisation	BnaC07g39790D	actin depolymerizing factor 7 (ADF7)
	31.1	cell.organisation	BnaCnng75650D	actin depolymerizing factor 7 (ADF7)
	31.1	cell.organisation	BnaA08g13460D	profilin 4 (PRF4)
	31.1	cell.organisation	BnaC03g77670D	profilin 4 (PRF4)
	31.1	cell.organisation	BnaA08g11240D	Transducin/WD40 repeat-like superfamily protein
	31.1	cell.organisation	BnaC03g66170D	Transducin/WD40 repeat-like superfamily protein
	31.1	cell.organisation	BnaCnng03670D	NDP1
	31.1	cell.organisation	BnaCnng40390D	ATP binding microtubule motor family protein
	31.1	cell.organisation	BnaA10g07470D	actin depolymerizing factor 10 (ADF10)
	31.1	cell.organisation	BnaC02g15240D	actin depolymerizing factor 10 (ADF10)
	31.1	cell.organisation	BnaA03g10330D	villin, putative
	31.1	cell.organisation	BnaC03g13000D	villin, putative
	31.1	cell.organisation	BnaC09g32910D	villin, putative
	31.1	cell.organisation	BnaC03g11430D	ankyrin repeat family protein
	31.2	cell.division	BnaC02g19490D	Regulator of chromosome condensation (RCC1) family with FYVE zinc finger domain
	31.2	cell.division	BnaA01g28890D	Regulator of chromosome condensation (RCC1) family protein
	31.2	cell.division	BnaC01g36080D	Regulator of chromosome condensation (RCC1) family protein
	31.2	cell.division	BnaC07g08300D	Regulator of chromosome condensation (RCC1) family with FYVE zinc finger domain
	31.2	cell.division	BnaA07g38600D	Regulator of chromosome condensation (RCC1) family protein
	31.3	cell.cycle	BnaC09g46370D	cyclin-dependent kinase C
	31.3	cell.cycle	BnaA02g05210D	Uncharacterized protein
	31.3.1	cell.cycle.peptidylprolyl isomerase	BnaA01g36700D	rotamase CYP 3 (ROC3)
	31.3.1	cell.cycle.peptidylprolyl isomerase	BnaA04g17840D	rotamase CYP 3 (ROC3)
	31.3.1	cell.cycle.peptidylprolyl isomerase	BnaA06g30120D	FKBP-type peptidyl-prolyl cis-trans isomerase family protein
	31.3.1	cell.cycle.peptidylprolyl isomerase	BnaC07g26590D	FKBP-type peptidyl-prolyl cis-trans isomerase family protein
	31.4	cell.vesicle transport	BnaA01g32270D	ENTH/VHS/GAT family protein
	31.4	cell.vesicle transport	BnaA03g30640D	exocyst subunit exo70 family protein H3 (EXO70H3)
	31.4	cell.vesicle transport	BnaA06g38790D	syntaxin of plants 72 (SYP72)
	31.4	cell.vesicle transport	BnaC03g55270D	syntaxin of plants 72 (SYP72)
	31.4	cell.vesicle transport	BnaA03g41770D	syntaxin of plants 122 (SYP122)
	31.4	cell.vesicle transport	BnaC07g32850D	syntaxin of plants 122 (SYP122)
	31.4	cell.vesicle transport	BnaA03g00160D	ENTH/VHS/GAT family protein
	31.4	cell.vesicle transport	BnaCnng02750D	exocyst subunit exo70 family protein A1 (EXO70A1)
	31.4	cell.vesicle transport	BnaC09g45080D	adaptin family protein
	31.4	cell.vesicle transport	BnaC09g44360D	exocyst complex component sec10 (SEC10)
	31.4	cell.vesicle transport	BnaA02g01950D	exocyst subunit exo70 family protein C2 (EXO70C2)
	31.4	cell.vesicle transport	BnaA03g04630D	exocyst subunit exo70 family protein C2 (EXO70C2)
	31.4	cell.vesicle transport	BnaC02g05090D	exocyst subunit exo70 family protein C2 (EXO70C2)
	31.4	cell.vesicle transport	BnaC03g06160D	exocyst subunit exo70 family protein C2 (EXO70C2)
	31.4	cell.vesicle transport	BnaC09g43210D	exocyst subunit exo70 family protein C2 (EXO70C2)
	31.4	cell.vesicle transport	BnaC09g40980D	Target of Myb protein 1
	31.4	cell.vesicle transport	BnaC09g48020D	soluble N-ethylmaleimide-sensitive factor adaptor protein 33 (SNAP33)
development
	33.1	development.storage proteins	BnaA08g29100D	RmlC-like cupins superfamily protein
	33.1	development.storage proteins	BnaCnng37680D	RmlC-like cupins superfamily protein
	33.1	development.storage proteins	BnaA09g23800D	Acyl transferase/acyl hydrolase/lysophospholipase superfamily protein
	33.1	development.storage proteins	BnaA07g14060D	RmlC-like cupins superfamily protein
	33.1	development.storage proteins	BnaAnng37930D	RmlC-like cupins superfamily protein
	33.1	development.storage proteins	BnaC04g54760D	RmlC-like cupins superfamily protein
	33.1	development.storage proteins	BnaCnng71440D	RmlC-like cupins superfamily protein
	33.1	development.storage proteins	BnaA01g00810D	PATATIN-like protein 4 (PLP4)
	33.1	development.storage proteins	BnaC01g01820D	PATATIN-like protein 4 (PLP4)
	33.1	development.storage proteins	BnaA03g01150D	SUGAR-DEPENDENT1 (SDP1)
	33.1	development.storage proteins	BnaAnng00900D	SUGAR-DEPENDENT1 (SDP1)
	33.1	development.storage proteins	BnaC02g02780D	SUGAR-DEPENDENT1 (SDP1)
	33.2	development.late embryogenesis abundant	BnaAnng28600D	late embryogenesis abundant protein-related / LEA protein-related
	33.2	development.late embryogenesis abundant	BnaC06g05510D	late embryogenesis abundant protein-related / LEA protein-related
	33.2	development.late embryogenesis abundant	BnaC04g44060D	Late embryogenesis abundant protein, group 6
	33.2	development.late embryogenesis abundant	BnaA03g21280D	Late embryogenesis abundant protein
	33.2	development.late embryogenesis abundant	BnaC03g25640D	Late embryogenesis abundant protein
	33.2	development.late embryogenesis abundant	BnaA03g55670D	Late Embryogenesis Abundant 4-5 (LEA4-5)
	33.99	development.unspecified	BnaA10g00230D	GATA type zinc finger transcription factor family protein
	33.99	development.unspecified	BnaC05g00310D	GATA type zinc finger transcription factor family protein
	33.99	development.unspecified	BnaC07g35610D	GATA type zinc finger transcription factor family protein
	33.99	development.unspecified	BnaCnng08890D	GATA type zinc finger transcription factor family protein
	33.99	development.unspecified	BnaC05g01750D	responsive to abscisic acid 28 (RAB28)
	33.99	development.unspecified	BnaC08g18040D	tetraspanin11 (TET11)
	33.99	development.unspecified	BnaC08g37240D	tetraspanin11 (TET11)
	33.99	development.unspecified	BnaAnng14670D	GDSL-like Lipase/Acylhydrolase superfamily protein
	33.99	development.unspecified	BnaC07g48520D	GDSL-like Lipase/Acylhydrolase superfamily protein
	33.99	development.unspecified	BnaCnng55000D	GDSL-like Lipase/Acylhydrolase superfamily protein
	33.99	development.unspecified	BnaCnng67390D	embryo defective 2204 (emb2204)
	33.99	development.unspecified	BnaA07g10050D	Caleosin-related family protein
	33.99	development.unspecified	BnaC07g13170D	Caleosin-related family protein
	33.99	development.unspecified	BnaA09g13880D	NAC domain containing protein 25 (NAC025)
	33.99	development.unspecified	BnaCnng10130D	NAC domain containing protein 25 (NAC025)
	33.99	development.unspecified	BnaA07g22910D	Root hair defective 3 GTP-binding protein (RHD3)
	33.99	development.unspecified	BnaA07g30530D	Root hair defective 3 GTP-binding protein (RHD3)
	33.99	development.unspecified	BnaC06g23890D	Root hair defective 3 GTP-binding protein (RHD3)
	33.99	development.unspecified	BnaC06g43810D	Root hair defective 3 GTP-binding protein (RHD3)
	33.99	development.unspecified	BnaA02g17580D	extracellular lipase 4 (EXL4)
	33.99	development.unspecified	BnaC02g23350D	extracellular lipase 4 (EXL4)
	33.99	development.unspecified	BnaCnng55570D	extracellular lipase 4 (EXL4)
	33.99	development.unspecified	BnaA02g17590D	extracellular lipase 6 (EXL6)
	33.99	development.unspecified	BnaC02g23340D	extracellular lipase 6 (EXL6)
	33.99	development.unspecified	BnaCnng55560D	extracellular lipase 6 (EXL6)
	33.99	development.unspecified	BnaA02g17720D	Vacuolar iron transporter (VIT) family protein
	33.99	development.unspecified	BnaA09g53680D	AGAMOUS-like 30 (AGL30)
	33.99	development.unspecified	BnaA02g06230D	Plant self-incompatibility protein S1 family
	33.99	development.unspecified	BnaA07g13640D	Major facilitator superfamily protein
	33.99	development.unspecified	BnaA01g29830D	SKU5 similar 13 (sks13)
	33.99	development.unspecified	BnaA03g32810D	SKU5 similar 13 (sks13)
	33.99	development.unspecified	BnaA05g25890D	SKU5 similar 13 (sks13)
	33.99	development.unspecified	BnaC01g37680D	SKU5 similar 13 (sks13)
	33.99	development.unspecified	BnaC03g37910D	SKU5 similar 13 (sks13)
	33.99	development.unspecified	BnaC05g39970D	SKU5 similar 13 (sks13)
	33.99	development.unspecified	BnaA05g24130D	anther 20 (ATA20)
	33.99	development.unspecified	BnaA06g14970D	Vacuolar iron transporter (VIT) family protein
	33.99	development.unspecified	BnaA08g21440D	Vacuolar iron transporter (VIT) family protein
	33.99	development.unspecified	BnaC05g16390D	Vacuolar iron transporter (VIT) family protein
	33.99	development.unspecified	BnaC08g19720D	Vacuolar iron transporter (VIT) family protein
	33.99	development.unspecified	BnaA06g18300D	nodulin MtN21 /EamA-like transporter family protein
	33.99	development.unspecified	BnaC03g55690D	nodulin MtN21 /EamA-like transporter family protein
	33.99	development.unspecified	BnaCnng13620D	GATA type zinc finger transcription factor family protein
	33.99	development.unspecified	BnaC09g32140D	GRAS family transcription factor
	33.99	development.unspecified	BnaC08g08680D	unfertilized embryo sac 15 (UNE15)
	33.99	development.unspecified	BnaC09g21480D	unfertilized embryo sac 15 (UNE15)
	33.99	development.unspecified	BnaA03g42760D	nodulin MtN21 /EamA-like transporter family protein
	33.99	development.unspecified	BnaCnng51200D	nodulin MtN21 /EamA-like transporter family protein
	33.99	development.unspecified	BnaA03g48970D	tetraspanin7 (TET7)
	33.99	development.unspecified	BnaC06g05070D	tetraspanin7 (TET7)
	33.99	development.unspecified	BnaC07g41180D	tetraspanin7 (TET7)
	33.99	development.unspecified	BnaC01g09920D	NAC domain containing protein 73 (NAC073)
	33.99	development.unspecified	BnaC01g07950D	tetraspanin9 (TET9)
	33.99	development.unspecified	BnaC07g45900D	Senescence/dehydration-associated protein-related
	33.99	development.unspecified	BnaC09g50530D	NAC domain containing protein 2 (NAC2)
	33.99	development.unspecified	BnaAnng06310D	MEI2 C-terminal RRM only like 2 (MCT2)
	33.99	development.unspecified	BnaC09g47420D	transducin family protein / WD-40 repeat family protein
	33.99	development.unspecified	BnaC09g44550D	PIGMENT DEFECTIVE 149 (PDE149)
	33.99	development.unspecified	BnaC09g43890D	NAC domain containing protein 83 (NAC083)
	33.99	development.unspecified	BnaC09g43520D	decapping 2 (DCP2)
	33.99	development.unspecified	BnaA02g01800D	nodulin MtN21 /EamA-like transporter family protein
	33.99	development.unspecified	BnaA10g29860D	nodulin MtN21 /EamA-like transporter family protein
	33.99	development.unspecified	BnaC09g43440D	nodulin MtN21 /EamA-like transporter family protein
	33.99	development.unspecified	BnaA03g04490D	AGAMOUS-like 15 (AGL15)
	33.99	development.unspecified	BnaC03g06030D	AGAMOUS-like 15 (AGL15)
	33.99	development.unspecified	BnaC09g54560D	Major facilitator superfamily protein
	33.99	development.unspecified	BnaA10g15550D	GNOM-like 2 (GNL2)
	33.99	development.unspecified	BnaC09g38080D	GNOM-like 2 (GNL2)
	33.99	development.unspecified	BnaA02g30970D	caleosin-related family protein
	33.99	development.unspecified	BnaC02g39270D	caleosin-related family protein
	33.99	development.unspecified	BnaC07g27360D	caleosin-related family protein
	33.99	development.unspecified	BnaC04g31430D	PTEN1
	33.99	development.unspecified	BnaA04g12980D	Golgi-body localisation protein domain
	33.99	development.unspecified	BnaC04g35020D	Golgi-body localisation protein domain
	33.99	development.unspecified	BnaA03g12700D	Transducin/WD40 repeat-like superfamily protein
	33.99	development.unspecified	BnaA10g11690D	tetraspanin15 (TET15)
	33.99	development.unspecified	BnaCnng19580D	tetraspanin15 (TET15)
	33.99	development.unspecified	BnaC07g49940D	NAC domain containing protein 100 (NAC100)
	33.99	development.unspecified	BnaAnng37080D	Embryo-specific protein 3, (ATS3)
	33.99	development.unspecified	BnaA06g21770D	INCOMPLETE ROOT HAIR ELONGATION (IRE)
	33.99	development.unspecified	BnaC03g51760D	INCOMPLETE ROOT HAIR ELONGATION (IRE)
development
	34.1	transport.p- and v-ATPases	BnaA08g00740D	ATPase E1-E2 type family protein / haloacid dehalogenase-like hydrolase family protein
	34.1	transport.p- and v-ATPases	BnaC06g19830D	ALA-interacting subunit 5 (ALIS5)
	34.1	transport.p- and v-ATPases	BnaA03g38140D	H(+)-ATPase 6 (HA6)
	34.1	transport.p- and v-ATPases	BnaC03g74390D	H(+)-ATPase 6 (HA6)
	34.1	transport.p- and v-ATPases	BnaAnng24780D	H(+)-ATPase 8 (HA8)
	34.1	transport.p- and v-ATPases	BnaA03g47680D	vacuolar ATP synthase G3 (VATG3)
	34.1	transport.p- and v-ATPases	BnaC02g30940D	aminophospholipid ATPase 2 (ALA2)
	34.1.1.4	transport.p- and v-ATPases.H+-transporting two-sector ATPase.subunit E	BnaA09g25960D	vacuolar H+-ATPase subunit E isoform 2 (VHA-E2)
	34.1.1.4	transport.p- and v-ATPases.H+-transporting two-sector ATPase.subunit E	BnaC05g23590D	vacuolar H+-ATPase subunit E isoform 2 (VHA-E2)
	34.1.2	transport.p- and v-ATPases.H+-exporting ATPase	BnaA07g19970D	H(+)-ATPase 9 (HA9)
	34.1.2	transport.p- and v-ATPases.H+-exporting ATPase	BnaA07g35430D	H(+)-ATPase 9 (HA9)
	34.1.2	transport.p- and v-ATPases.H+-exporting ATPase	BnaC06g19400D	H(+)-ATPase 9 (HA9)
	34.1.2	transport.p- and v-ATPases.H+-exporting ATPase	BnaC06g40340D	H(+)-ATPase 9 (HA9)
	34.2	transport.sugars	BnaA08g28920D	sugar transporter 2 (STP2)
	34.2	transport.sugars	BnaA09g44150D	Major facilitator superfamily protein
	34.2	transport.sugars	BnaC08g36710D	Major facilitator superfamily protein
	34.2	transport.sugars	BnaA06g14900D	Nucleotide-sugar transporter family protein
	34.2	transport.sugars	BnaA05g15920D	sugar transporter 9 (STP9)
	34.2	transport.sugars	BnaA06g02890D	sugar transporter 9 (STP9)
	34.2	transport.sugars	BnaC06g03490D	sugar transporter 9 (STP9)
	34.2	transport.sugars	BnaA08g25260D	Oligosaccharyltransferase complex/magnesium transporter family protein
	34.2	transport.sugars	BnaC08g14970D	Oligosaccharyltransferase complex/magnesium transporter family protein
	34.2	transport.sugars	BnaA07g33390D	sugar transport protein 14 (STP14)
	34.2	transport.sugars	BnaC06g37940D	sugar transport protein 14 (STP14)
	34.2	transport.sugars	BnaA07g03520D	polyol/monosaccharide transporter 1 (PMT1)
	34.2	transport.sugars	BnaAnng41630D	polyol/monosaccharide transporter 1 (PMT1)
	34.2	transport.sugars	BnaA03g20150D	Nucleotide-sugar transporter family protein
	34.2	transport.sugars	BnaC03g33320D	vacuolar glucose transporter 1 (VGT1)
	34.2	transport.sugars	BnaA05g31350D	sugar transporter 6 (STP6)
	34.2	transport.sugars	BnaAnng03010D	sugar transporter 6 (STP6)
	34.2	transport.sugars	BnaC05g45870D	sugar transporter 6 (STP6)
	34.2	transport.sugars	BnaA01g19430D	tonoplast monosaccharide transporter3 (TMT3)
	34.2	transport.sugars	BnaA09g32040D	tonoplast monosaccharide transporter3 (TMT3)
	34.2	transport.sugars	BnaA03g26380D	sugar transporter protein 7 (STP7)
	34.2	transport.sugars	BnaA09g08760D	sugar transporter protein 7 (STP7)
	34.2	transport.sugars	BnaC09g09040D	sugar transporter protein 7 (STP7)
	34.2	transport.sugars	BnaA03g25570D	Major facilitator superfamily protein
	34.2	transport.sugars	BnaAnng37910D	inositol transporter 4 (INT4)
	34.2	transport.sugars	BnaCnng73380D	inositol transporter 4 (INT4)
	34.2	transport.sugars	BnaA03g53530D	Major facilitator superfamily protein
	34.2	transport.sugars	BnaA08g15350D	Major facilitator superfamily protein
	34.2	transport.sugars	BnaC03g61910D	Major facilitator superfamily protein
	34.2	transport.sugars	BnaC09g41660D	plastidic GLC translocator (PGLCT)
	34.2	transport.sugars	BnaA06g28180D	Major facilitator superfamily protein
	34.2.1	transport.sugars.sucrose	BnaA02g15620D	sucrose-proton symporter 1 (SUC1)
	34.2.1	transport.sugars.sucrose	BnaA07g29680D	sucrose-proton symporter 1 (SUC1)
	34.2.1	transport.sugars.sucrose	BnaC02g20830D	sucrose-proton symporter 1 (SUC1)
	34.2.1	transport.sugars.sucrose	BnaC06g32880D	sucrose-proton symporter 1 (SUC1)
	34.3	transport.amino acids	BnaA07g09040D	lysine histidine transporter 2 (LHT2)
	34.3	transport.amino acids	BnaA09g28110D	lysine histidine transporter 2 (LHT2)
	34.3	transport.amino acids	BnaC05g21130D	lysine histidine transporter 2 (LHT2)
	34.3	transport.amino acids	BnaC07g11200D	lysine histidine transporter 2 (LHT2)
	34.3	transport.amino acids	BnaA07g29420D	Transmembrane amino acid transporter family protein
	34.3	transport.amino acids	BnaC06g32620D	Transmembrane amino acid transporter family protein
	34.3	transport.amino acids	BnaA06g35110D	bidirectional amino acid transporter 1 (BAT1)
	34.3	transport.amino acids	BnaA04g22360D	Transmembrane amino acid transporter family protein
	34.3	transport.amino acids	BnaA09g34640D	Transmembrane amino acid transporter family protein
	34.3	transport.amino acids	BnaC04g46120D	Transmembrane amino acid transporter family protein
	34.3	transport.amino acids	BnaC08g25600D	Transmembrane amino acid transporter family protein
	34.3	transport.amino acids	BnaA05g02050D	Transmembrane amino acid transporter family protein
	34.3	transport.amino acids	BnaC04g01690D	Transmembrane amino acid transporter family protein
	34.3	transport.amino acids	BnaC05g48070D	cationic amino acid transporter 4 (CAT4)
	34.3	transport.amino acids	BnaA05g25770D	Amino acid permease family protein
	34.3	transport.amino acids	BnaC05g39680D	Amino acid permease family protein
	34.3	transport.amino acids	BnaA02g29580D	Transmembrane amino acid transporter family protein
	34.3	transport.amino acids	BnaC02g37630D	Transmembrane amino acid transporter family protein
	34.3	transport.amino acids	BnaAnng11580D	LYS/HIS transporter 7 (LHT7)
	34.3	transport.amino acids	BnaC01g03360D	LYS/HIS transporter 7 (LHT7)
	34.3	transport.amino acids	BnaA02g02570D	Transmembrane amino acid transporter family protein
	34.3	transport.amino acids	BnaA07g15490D	Transmembrane amino acid transporter family protein
	34.3	transport.amino acids	BnaC06g42450D	Transmembrane amino acid transporter family protein
	34.4	transport.nitrate	BnaA07g28370D	nitrate transporter 1:2 (NRT1:2)
	34.4	transport.nitrate	BnaC06g30900D	nitrate transporter 1:2 (NRT1:2)
	34.5	transport.ammonium	BnaA01g08220D	ammonium transporter 1
	34.5	transport.ammonium	BnaC01g09770D	ammonium transporter 1
	34.6	transport.sulphate	BnaA09g30840D	sulfate transporter 1
	34.6	transport.sulphate	BnaA02g18690D	sulfate transporter 1
	34.6	transport.sulphate	BnaC02g24710D	sulfate transporter 1
	34.6	transport.sulphate	BnaC09g46440D	slufate transporter 2
	34.6	transport.sulphate	BnaA02g04350D	sulfate transporter 3
	34.6	transport.sulphate	BnaC02g08870D	sulfate transporter 3
	34.7	transport.phosphate	BnaA09g02520D	EXS (ERD1/XPR1/SYG1) family protein
	34.7	transport.phosphate	BnaC09g01980D	EXS (ERD1/XPR1/SYG1) family protein
	34.7	transport.phosphate	BnaA04g04020D	phosphate transporter 1
	34.7	transport.phosphate	BnaA09g34510D	phosphate transporter 1
	34.7	transport.phosphate	BnaC04g26100D	phosphate transporter 1
	34.7	transport.phosphate	BnaA02g22170D	inorganic phosphate transporter family protein
	34.7	transport.phosphate	BnaC02g30190D	inorganic phosphate transporter family protein
	34.7	transport.phosphate	BnaA02g22180D	phosphate transporter 1
	34.7	transport.phosphate	BnaC02g30200D	phosphate transporter 1
	34.8	transport.metabolite transporters at the envelope membrane	BnaC09g49670D	Nucleotide-sugar transporter family protein
	34.8	transport.metabolite transporters at the envelope membrane	BnaC09g44170D	dicarboxylate transporter 1 (DiT1)
	34.8	transport.metabolite transporters at the envelope membrane	BnaC09g40390D	ROOT CAP 1 (RCP1)
	34.8	transport.metabolite transporters at the envelope membrane	BnaA02g32000D	Nucleotide-sugar transporter family protein
	34.8	transport.metabolite transporters at the envelope membrane	BnaA06g27680D	Nucleotide-sugar transporter family protein
	34.8	transport.metabolite transporters at the envelope membrane	BnaCnng38240D	Nucleotide-sugar transporter family protein
	34.9	transport.metabolite transporters at the mitochondrial membrane	BnaUnng00510D	uncoupling protein 5 (UCP5)
	34.9	transport.metabolite transporters at the mitochondrial membrane	BnaC01g10160D	Major facilitator superfamily protein
	34.9	transport.metabolite transporters at the mitochondrial membrane	BnaA03g48920D	SLAC1 homologue 2 (SLAH2)
	34.9	transport.metabolite transporters at the mitochondrial membrane	BnaC09g43140D	phosphate transporter 3
	34.10	transport.nucleotides	BnaC07g10630D	purine permease 3 (PUP3)
	34.10	transport.nucleotides	BnaA09g25640D	purine permease 4 (PUP4)
	34.10	transport.nucleotides	BnaC05g23860D	purine permease 4 (PUP4)
	34.10	transport.nucleotides	BnaC05g23920D	purine permease 4 (PUP4)
	34.10	transport.nucleotides	BnaC01g10590D	purine permease 10 (PUP10)
	34.11	transport.NDP-sugars at the ER	BnaA08g16530D	nucleotide sugar transporter-KT 1 (NST-K1)
	34.11	transport.NDP-sugars at the ER	BnaC03g60580D	nucleotide sugar transporter-KT 1 (NST-K1)
	34.12	transport.metal	BnaA07g36130D	heavy metal atpase 4 (HMA4)
	34.12	transport.metal	BnaAnng31630D	heavy metal atpase 4 (HMA4)
	34.12	transport.metal	BnaC03g48480D	heavy metal atpase 4 (HMA4)
	34.12	transport.metal	BnaC07g02460D	heavy metal atpase 4 (HMA4)
	34.12	transport.metal	BnaC07g02470D	heavy metal atpase 4 (HMA4)
	34.12	transport.metal	BnaA03g34620D	cation/H+ exchanger 19 (CHX19)
	34.12	transport.metal	BnaCnng62230D	cation/H+ exchanger 19 (CHX19)
	34.12	transport.metal	BnaC07g32680D	cation/hydrogen exchanger 28 (chx28)
	34.12	transport.metal	BnaA01g06430D	heavy metal atpase 2 (HMA2)
	34.12	transport.metal	BnaC01g08280D	heavy metal atpase 2 (HMA2)
	34.12	transport.metal	BnaAnng16390D	cation/H+ exchanger 24 (CHX24)
	34.13	transport.peptides and oligopeptides	BnaCnng69820D	Major facilitator superfamily protein
	34.13	transport.peptides and oligopeptides	BnaA07g25410D	YELLOW STRIPE like 7 (YSL7)
	34.13	transport.peptides and oligopeptides	BnaC06g27190D	YELLOW STRIPE like 7 (YSL7)
	34.13	transport.peptides and oligopeptides	BnaA01g11510D	NITRATE TRANSPORTER 1.8 (NRT1.8)
	34.13	transport.peptides and oligopeptides	BnaCnng78690D	NITRATE TRANSPORTER 1.8 (NRT1.8)
	34.13	transport.peptides and oligopeptides	BnaA01g15710D	oligopeptide transporter 5 (OPT5)
	34.13	transport.peptides and oligopeptides	BnaC01g18760D	oligopeptide transporter 5 (OPT5)
	34.13	transport.peptides and oligopeptides	BnaA10g27530D	peptide transporter 5 (PTR5)
	34.13	transport.peptides and oligopeptides	BnaCnng65650D	Major facilitator superfamily protein
	34.13	transport.peptides and oligopeptides	BnaCnng67440D	Major facilitator superfamily protein
	34.13	transport.peptides and oligopeptides	BnaA10g15520D	Major facilitator superfamily protein
	34.13	transport.peptides and oligopeptides	BnaC09g38060D	Major facilitator superfamily protein
	34.13	transport.peptides and oligopeptides	BnaA06g29150D	Major facilitator superfamily protein
	34.13	transport.peptides and oligopeptides	BnaAnng11510D	Major facilitator superfamily protein
	34.13	transport.peptides and oligopeptides	BnaC07g49410D	Major facilitator superfamily protein
	34.13	transport.peptides and oligopeptides	BnaC07g49420D	Major facilitator superfamily protein
	34.13	transport.peptides and oligopeptides	BnaA10g06810D	oligopeptide transporter 9 (OPT9)
	34.13	transport.peptides and oligopeptides	BnaC09g29840D	oligopeptide transporter 9 (OPT9)
	34.14	transport.unspecified cations	BnaC01g43390D	equilibrative nucleoside transporter 7 (ENT7)
	34.14	transport.unspecified cations	BnaC09g43600D	ADP/ATP carrier 2 (AAC2)
	34.14	transport.unspecified cations	BnaC09g03730D	ChaC-like family protein
	34.14	transport.unspecified cations	BnaA10g09580D	Na+/H+ (sodium hydrogen) exchanger 3 (NHX3)
	34.14	transport.unspecified cations	BnaC09g31970D	Na+/H+ (sodium hydrogen) exchanger 3 (NHX3)
	34.14	transport.unspecified cations	BnaA02g34270D	magnesium transporter 9 (MGT9)
	34.14	transport.unspecified cations	BnaC02g43190D	magnesium transporter 9 (MGT9)
	34.15	transport.potassium	BnaA09g40820D	Shaker pollen inward K+ channel (SPIK)
	34.15	transport.potassium	BnaC08g33320D	Shaker pollen inward K+ channel (SPIK)
	34.15	transport.potassium	BnaC09g42680D	Potassium transporter family protein
	34.16	transport.ABC transporters and multidrug resistance systems	BnaA08g27160D	P-glycoprotein 11 (PGP11)
	34.16	transport.ABC transporters and multidrug resistance systems	BnaA10g01190D	P-glycoprotein 11 (PGP11)
	34.16	transport.ABC transporters and multidrug resistance systems	BnaC05g01280D	P-glycoprotein 11 (PGP11)
	34.16	transport.ABC transporters and multidrug resistance systems	BnaCnng20520D	P-glycoprotein 11 (PGP11)
	34.16	transport.ABC transporters and multidrug resistance systems	BnaA03g21920D	pleiotropic drug resistance 3 (PDR3)
	34.16	transport.ABC transporters and multidrug resistance systems	BnaA04g17140D	pleiotropic drug resistance 3 (PDR3)
	34.16	transport.ABC transporters and multidrug resistance systems	BnaC04g40750D	pleiotropic drug resistance 3 (PDR3)
	34.16	transport.ABC transporters and multidrug resistance systems	BnaA05g07190D	pleiotropic drug resistance 5 (PDR5)
	34.16	transport.ABC transporters and multidrug resistance systems	BnaA07g19210D	ATP binding cassette subfamily B4 (ABCB4)
	34.16	transport.ABC transporters and multidrug resistance systems	BnaC06g18370D	ATP binding cassette subfamily B4 (ABCB4)
	34.16	transport.ABC transporters and multidrug resistance systems	BnaC07g25030D	ABC transporter family protein
	34.16	transport.ABC transporters and multidrug resistance systems	BnaA04g03860D	ABC-2 type transporter family protein
	34.16	transport.ABC transporters and multidrug resistance systems	BnaC04g25800D	ABC-2 type transporter family protein
	34.16	transport.ABC transporters and multidrug resistance systems	BnaA03g58030D	ABC-2 and Plant PDR ABC-type transporter family protein
	34.16	transport.ABC transporters and multidrug resistance systems	BnaCnng47690D	ABC-2 and Plant PDR ABC-type transporter family protein
	34.16	transport.ABC transporters and multidrug resistance systems	BnaCnng60360D	ABC-2 and Plant PDR ABC-type transporter family protein
	34.16	transport.ABC transporters and multidrug resistance systems	BnaUnng03170D	ABC-2 and Plant PDR ABC-type transporter family protein
	34.16	transport.ABC transporters and multidrug resistance systems	BnaA03g58040D	ABC-2 and Plant PDR ABC-type transporter family protein
	34.16	transport.ABC transporters and multidrug resistance systems	BnaCnng47680D	ABC-2 and Plant PDR ABC-type transporter family protein
	34.16	transport.ABC transporters and multidrug resistance systems	BnaA03g43560D	P-glycoprotein 9 (PGP9)
	34.16	transport.ABC transporters and multidrug resistance systems	BnaA01g16410D	ABC-2 type transporter family protein
	34.16	transport.ABC transporters and multidrug resistance systems	BnaA03g48580D	ABC-2 type transporter family protein
	34.16	transport.ABC transporters and multidrug resistance systems	BnaC01g19560D	ABC-2 type transporter family protein
	34.16	transport.ABC transporters and multidrug resistance systems	BnaC07g40870D	ABC-2 type transporter family protein
	34.16	transport.ABC transporters and multidrug resistance systems	BnaCnng03560D	non-intrinsic ABC protein 9 (NAP9)
	34.18	transport.unspecified anions	BnaC04g21390D	HCO3- transporter family
	34.18	transport.unspecified anions	BnaA03g52100D	HCO3- transporter family
	34.18	transport.unspecified anions	BnaC01g06010D	HCO3- transporter family
	34.18	transport.unspecified anions	BnaC07g43840D	HCO3- transporter family
	34.19.2	transport.Major Intrinsic Proteins.TIP	BnaA06g17390D	tonoplast intrinsic protein 5
	34.19.2	transport.Major Intrinsic Proteins.TIP	BnaCnng15220D	tonoplast intrinsic protein 5
	34.19.2	transport.Major Intrinsic Proteins.TIP	BnaA09g51590D	tonoplast intrinsic protein 1
	34.19.2	transport.Major Intrinsic Proteins.TIP	BnaCnng01570D	tonoplast intrinsic protein 1
	34.20	transport.porins	BnaCnng35410D	voltage dependent anion channel 3 (VDAC3)
	34.21	transport.calcium	BnaC05g05360D	endomembrane-type CA-ATPase 4 (ECA4)
	34.21	transport.calcium	BnaC02g07510D	Sodium/calcium exchanger family protein
	34.22	transport.cyclic nucleotide or calcium regulated channels	BnaA06g10680D	cyclic nucleotide gated channel 7 (CNGC7)
	34.22	transport.cyclic nucleotide or calcium regulated channels	BnaC05g12210D	cyclic nucleotide gated channel 7 (CNGC7)
	34.22	transport.cyclic nucleotide or calcium regulated channels	BnaA06g16940D	cyclic nucleotide-gated channel 16 (CNGC16)
	34.22	transport.cyclic nucleotide or calcium regulated channels	BnaCnng12140D	cyclic nucleotide-gated channel 16 (CNGC16)
	34.22	transport.cyclic nucleotide or calcium regulated channels	BnaA10g19030D	cyclic nucleotide-gated channel 18 (CNGC18)
	34.22	transport.cyclic nucleotide or calcium regulated channels	BnaC09g42460D	DEFENSE NO DEATH 1 (DND1)
	34.99	transport.misc	BnaA08g26280D	emp24/gp25L/p24 family/GOLD family protein
	34.99	transport.misc	BnaC08g13700D	emp24/gp25L/p24 family/GOLD family protein
	34.99	transport.misc	BnaCnng19860D	emp24/gp25L/p24 family/GOLD family protein
	34.99	transport.misc	BnaA09g56340D	LEM3 (ligand-effect modulator 3) family protein / CDC50 family protein
	34.99	transport.misc	BnaC08g38400D	LEM3 (ligand-effect modulator 3) family protein / CDC50 family protein
	34.99	transport.misc	BnaA08g19840D	emp24/gp25L/p24 family/GOLD family protein
	34.99	transport.misc	BnaC03g57350D	emp24/gp25L/p24 family/GOLD family protein
	34.99	transport.misc	BnaC06g39760D	organic cation/carnitine transporter 2 (2-Oct)
	34.99	transport.misc	BnaA06g32800D	MATE efflux family protein
	34.99	transport.misc	BnaA02g29660D	emp24/gp25L/p24 family/GOLD family protein
	34.99	transport.misc	BnaC02g37680D	emp24/gp25L/p24 family/GOLD family protein
	34.99	transport.misc	BnaC02g05080D	aminopeptidases
not assigned
	35.1	not assigned.no ontology	BnaA08g27530D	ELMO/CED-12 family protein
	35.1	not assigned.no ontology	BnaC08g46220D	ELMO/CED-12 family protein
	35.1	not assigned.no ontology	BnaA08g28820D	Thioredoxin superfamily protein
	35.1	not assigned.no ontology	BnaC05g05530D	Protein of unknown function (DUF604)
	35.1	not assigned.no ontology	BnaA06g08380D	O-fucosyltransferase family protein
	35.1	not assigned.no ontology	BnaC05g09750D	O-fucosyltransferase family protein
	35.1	not assigned.no ontology	BnaA09g30410D	MA3 domain-containing protein
	35.1	not assigned.no ontology	BnaC05g18000D	MA3 domain-containing protein
	35.1	not assigned.no ontology	BnaA07g13510D	Patched family protein
	35.1	not assigned.no ontology	BnaC04g16320D	Patched family protein
	35.1	not assigned.no ontology	BnaC08g05140D	ECA1 gametogenesis related family protein
	35.1	not assigned.no ontology	BnaA05g18640D	ECA1 gametogenesis related family protein
	35.1	not assigned.no ontology	BnaC05g25360D	ECA1 gametogenesis related family protein
	35.1	not assigned.no ontology	BnaA08g02780D	unknown seed protein like 1 (USPL1)
	35.1	not assigned.no ontology	BnaC08g02980D	unknown seed protein like 1 (USPL1)
	35.1	not assigned.no ontology	BnaA07g24190D	TRAF-like family protein
	35.1	not assigned.no ontology	BnaAnng38820D	Cystathionine beta-synthase (CBS) protein
	35.1	not assigned.no ontology	BnaCnng29820D	Cystathionine beta-synthase (CBS) protein
	35.1	not assigned.no ontology	BnaCnng78060D	alpha/beta-Hydrolases superfamily protein
	35.1	not assigned.no ontology	BnaA07g19640D	Uncharacterised protein family (UPF0497)
	35.1	not assigned.no ontology	BnaC06g18890D	Uncharacterised protein family (UPF0497)
	35.1	not assigned.no ontology	BnaA02g20000D	unknown protein
	35.1	not assigned.no ontology	BnaA09g18560D	nucleotide binding
	35.1	not assigned.no ontology	BnaC09g20480D	nucleotide binding
	35.1	not assigned.no ontology	BnaC01g39630D	nonsense-mediated mRNA decay NMD3 family protein
	35.1	not assigned.no ontology	BnaCnng26940D	Mechanosensitive ion channel family protein
	35.1	not assigned.no ontology	BnaA07g01400D	plant intracellular ras group-related LRR 6 (PIRL6)
	35.1	not assigned.no ontology	BnaC07g01990D	plant intracellular ras group-related LRR 6 (PIRL6)
	35.1	not assigned.no ontology	BnaC09g32900D	Lipase/lipooxygenase, PLAT/LH2 family protein
	35.1	not assigned.no ontology	BnaCnng52300D	Lipase/lipooxygenase, PLAT/LH2 family protein
	35.1	not assigned.no ontology	BnaA09g41760D	Class I glutamine amidotransferase-like superfamily protein
	35.1	not assigned.no ontology	BnaCnng47100D	Class I glutamine amidotransferase-like superfamily protein
	35.1	not assigned.no ontology	BnaA04g17720D	P-loop containing nucleoside triphosphate hydrolases superfamily protein
	35.1	not assigned.no ontology	BnaA05g11850D	P-loop containing nucleoside triphosphate hydrolases superfamily protein
	35.1	not assigned.no ontology	BnaC04g41360D	P-loop containing nucleoside triphosphate hydrolases superfamily protein
	35.1	not assigned.no ontology	BnaC04g12450D	TraB family protein
	35.1	not assigned.no ontology	BnaA02g00730D	Late embryogenesis abundant (LEA) hydroxyproline-rich glycoprotein family
	35.1	not assigned.no ontology	BnaC04g08800D	CBS / octicosapeptide/Phox/Bemp1 (PB1) domains-containing protein
	35.1	not assigned.no ontology	BnaA04g22050D	Uncharacterised protein family (UPF0497)
	35.1	not assigned.no ontology	BnaCnng66030D	Uncharacterised protein family (UPF0497)
	35.1	not assigned.no ontology	BnaA04g23670D	WW domain-containing protein
	35.1	not assigned.no ontology	BnaC04g02030D	camphor resistance CrcB family protein
	35.1	not assigned.no ontology	BnaA01g22290D	TRAF-like family protein
	35.1	not assigned.no ontology	BnaC01g43160D	TRAF-like family protein
	35.1	not assigned.no ontology	BnaC04g25380D	TRAF-like family protein
	35.1	not assigned.no ontology	BnaA04g00990D	WD-40 repeat family protein / beige-related
	35.1	not assigned.no ontology	BnaC04g55290D	WD-40 repeat family protein / beige-related
	35.1	not assigned.no ontology	BnaC08g31060D	WD-40 repeat family protein / beige-related
	35.1	not assigned.no ontology	BnaC06g31750D	ECA1-like gametogenesis related family protein
	35.1	not assigned.no ontology	BnaCnng68620D	Rubber elongation factor protein (REF)
	35.1	not assigned.no ontology	BnaC05g42190D	Haloacid dehalogenase-like hydrolase (HAD) superfamily protein
	35.1	not assigned.no ontology	BnaA01g31200D	Glycosyl hydrolase family 85
	35.1	not assigned.no ontology	BnaAnng23500D	Glycosyl hydrolase family 85
	35.1	not assigned.no ontology	BnaAnng23960D	Protein of unknown function (DUF604)
	35.1	not assigned.no ontology	BnaA03g32730D	serine-rich protein-related
	35.1	not assigned.no ontology	BnaCnng51400D	serine-rich protein-related
	35.1	not assigned.no ontology	BnaA05g24330D	unknown protein
	35.1	not assigned.no ontology	BnaC05g38340D	unknown protein
	35.1	not assigned.no ontology	BnaAnng22390D	Octicosapeptide/Phox/Bem1p family protein
	35.1	not assigned.no ontology	BnaA01g26790D	VQ motif-containing protein
	35.1	not assigned.no ontology	BnaC01g34230D	VQ motif-containing protein
	35.1	not assigned.no ontology	BnaA03g37350D	Serinc-domain containing serine and sphingolipid biosynthesis protein
	35.1	not assigned.no ontology	BnaA07g05630D	Serinc-domain containing serine and sphingolipid biosynthesis protein
	35.1	not assigned.no ontology	BnaAnng36040D	Serinc-domain containing serine and sphingolipid biosynthesis protein
	35.1	not assigned.no ontology	BnaC03g43750D	Serinc-domain containing serine and sphingolipid biosynthesis protein
	35.1	not assigned.no ontology	BnaC07g07190D	Serinc-domain containing serine and sphingolipid biosynthesis protein
	35.1	not assigned.no ontology	BnaC07g23930D	Esterase/lipase/thioesterase family protein
	35.1	not assigned.no ontology	BnaA08g29530D	2-oxoglutarate (2OG) and Fe(II)-dependent oxygenase superfamily protein
	35.1	not assigned.no ontology	BnaA03g47450D	alpha/beta-Hydrolases superfamily protein
	35.1	not assigned.no ontology	BnaA09g31440D	Uncharacterised protein family (UPF0497)
	35.1	not assigned.no ontology	BnaC08g22170D	Uncharacterised protein family (UPF0497)
	35.1	not assigned.no ontology	BnaA03g40990D	cold-regulated 413-plasma membrane 2 (COR413-PM2)
	35.1	not assigned.no ontology	BnaC07g31890D	cold-regulated 413-plasma membrane 2 (COR413-PM2)
	35.1	not assigned.no ontology	BnaA07g16680D	Yippee family putative zinc-binding protein
	35.1	not assigned.no ontology	BnaA09g35460D	Yippee family putative zinc-binding protein
	35.1	not assigned.no ontology	BnaC04g23870D	Emsy N Terminus (ENT) domain-containing protein
	35.1	not assigned.no ontology	BnaA04g02060D	TRAF-like family protein
	35.1	not assigned.no ontology	BnaC04g23670D	TRAF-like family protein
	35.1	not assigned.no ontology	BnaA04g00340D	alpha/beta-Hydrolases superfamily protein
	35.1	not assigned.no ontology	BnaCnng02460D	fringe-related protein
	35.1	not assigned.no ontology	BnaA03g24000D	SPla/RYanodine receptor (SPRY) domain-containing protein
	35.1	not assigned.no ontology	BnaA03g24410D	2-oxoglutarate (2OG) and Fe(II)-dependent oxygenase superfamily protein
