# Supplementary material for: Comparative Transcriptome Analysis of Recessive Male Sterility (RGMS) in Sterile and Fertile Brassica napus Lines
Source: PLoS One. 2015 Dec 10;10(12):e0144118. doi: 10.1371/journal.pone.0144118 (PMC4675519; doi:10.1371/journal.pone.0144118)
Supplement: S9 Table — (XLSX) [file pone.0144118.s017.xlsx]

## Sheet: S9 Table
S9 Table. The different copies of DEGs in the B. rapa, B. oleracea and B.napus genome
Bra				Bol				BnaA				BnaC				AGI NO.	Description
Lfa	MF1b	MF2c	Non-genome triplicationd	Lfa	MF1b	MF2c	Non-genome triplicationd	Lfa	MF1b	MF2c	Non-genome triplicationd	Lfa	MF1b	MF2c	Non-genome triplicationd
Bra002401				Bol035718				BnaA10g14090D				BnaC05g37900D				AT5G22260	male sterility 1 (MS1)
Bra034793	Bra038691			Bol010336	Bol007277			BnaA10g00600D				BnaC05g00670D			BnaCnng08630D	AT3G11980	MALE STERILITY 2 (MS2)
Bra033272		Bra032631		Bol040704		Bol018458		BnaA10g00600D				BnaC05g00670D			BnaCnng08630D	AT1G01280	cytochrome P450, family 703, subfamily A, polypeptide 2 (CYP703A2)
Bra004386				Bol023932				BnaA07g28010D				BnaC06g30690D				AT1G69500	cytochrome P450, family 704, subfamily B, polypeptide 1 (CYP704B1)
Bra013024	Bra029361			Bol017086	Bol020637			BnaA02g32980D	BnaA03g39540D			BnaC07g49710D			BnaC02g41740D	AT5G23190	cytochrome P450, family 86, subfamily B, polypeptide 1 (CYP86B1)
	Bra036646				Bol029711				BnaA09g10680D				BnaC09g10950D			AT1G62940	acyl-CoA synthetase 5 (ACOS5)
Bra011566	Bra017681	Bra034658		Bol013698	Bol024251	Bol034656		BnaA01g02360D	BnaA03g53070D	BnaA09g41780D	BnaAnng15370D	BnaC01g03620D	BnaC07g45280D	BnaC03g65730D		AT4G34850	LESS ADHESIVE POLLEN 5 (LAP5)
		Bra010535				Bol016365	Bol029074			BnaA08g15000D	BnaA01g02000D			BnaC03g62280D	BnaC01g03140D	AT4G35420	dihydroflavonol 4-reductase-like1 (DRL1)
			Bra004706				Bol002660								BnaC04g48380D	AT1G54380	spliceosome protein-related
	Bra039378				Bol015793				BnaA01g29930D				BnaC01g37830D			AT3G13220	WBC27
Bra007457	Bra014536			Bol045568	Bol037639			BnaA09g37870D	BnaA04g01590D			BnaC08g29730D	BnaC04g23020D			AT3G59530	Calcium-dependent phosphotriesterase superfamily protein
		Bra023589				Bol021312				BnaA02g03320D				BnaC02g06940D		AT5G16920	Fasciclin-like arabinogalactan family protein
Bra028294	Bra029135			Bol029429	Bol028055			BnaA10g07590D	BnaA03g12750D			BnaC09g28270D	BnaC03g15620D			AT5G52160	Bifunctional inhibitor/lipid-transfer protein/seed storage 2S albumin superfamily protein
Bra038659				Bol003058							BnaA06g22860D				BnaC03g50610D	AT5G63750	ARIADNE 13 (ARI13)
Bra019812	Bra016739			Bol004019	Bol029152						BnaA06g07590D				BnaC05g09030D	AT1G13140	cytochrome P450, family 86, subfamily C, polypeptide 3 (CYP86C3)
		Bra003795				Bol039941					BnaA07g22160D				BnaC06g22910D	AT1G74540	cytochrome P450, family 98, subfamily A, polypeptide 8 (CYP98A8)
Bra034679	Bra039389	Bra001504		Bol040379	Bol015809	Bol035528		BnaA03g32810D			BnaA05g25890D	BnaC03g37910D			BnaC05g39970D	AT3G13400	SKU5 similar 13 (sks13)
		Bra012817				Bol005019				BnaA03g41660D				BnaC07g32730D		AT3G52160	3-ketoacyl-CoA synthase 15 (KCS15)
			Bra026541				Bol020048				BnaAnng35110D				BnaC07g22530D	AT2G03850	Late embryogenesis abundant protein (LEA) family protein
Bra027968				Bol035328				BnaA09g15850D				BnaC09g16350D				AT1G54560	XIE
Bra040627				Bol003921	Bol045354				BnaA02g12590D				BnaC06g27820D		BnaC02g16970D	AT1G66850	Bifunctional inhibitor/lipid-transfer protein/seed storage 2S albumin superfamily protein
	Bra008229				Bol039273										BnaCnng55570D/BnaC02g23350D	AT1G75910	extracellular lipase 4 (EXL4)
	Bra008230				Bol039271				BnaA02g17600D				BnaC02g23330D			AT1G75940	ATA27
			Bra028917/Bra039898				Bol000855				BnaAnng00030D					AT2G30290	VACUOLAR SORTING RECEPTOR 2 (VSR2)
		Bra023025				Bol039786				BnaA03g16270D				BnaC03g19540D		AT2G35690	acyl-CoA oxidase 5 (ACX5)
Bra004481	Bra040474	Bra000438		Bol001157	Bol021814	Bol029606					BnaA05g00810D				BnaC04g00460D	AT2G47040	VANGUARD1 (VGD1)
Bra014984	Bra028345	Bra001921		Bol037320	Bol028702	Bol042412		BnaA07g06210D	BnaA01g23510D			BnaC07g07790D				AT3G23810	S-adenosyl-l-homocysteine (SAH) hydrolase 2 (SAHH2)
Bra036788	Bra038907	Bra012848		Bol010612	Bol014756	Bol004980					BnaA09g32100D				BnaC07g32300D	AT3G51590	lipid transfer protein 12 (LTP12)
Bra035259		Bra033159		Bol006807		Bol011768		BnaA09g22150D		BnaA02g21860D		BnaC09g26090D		BnaC02g28920D		AT4G11030	AMP-dependent synthetase and ligase family protein
	Bra024207								BnaA03g49210D				BnaC07g41240D			AT4G28395	ANTHER 7 (A7)
	Bra006090		Bra009830		Bol009051		Bol022365		BnaA03g03230D		BnaA06g27590D		BnaC03g04660D		BnaC07g29460D	AT5G11110	sucrose phosphate synthase 2F (SPS2F)
Bra008872				Bol43479							BnaA10g30040D				BnaCnng29500D	AT5G12890	UDP-Glycosyltransferase superfamily protein
Bra008762				Bol043361	Bol034287			BnaA10g19340D			BnaA05g33680D	BnaC09g43110D			BnaC03g06470D	AT5G14380	arabinogalactan protein 6 (AGP6)
Bra008739				Bol030405				BnaA10g19090D				BnaC09g42780D				AT5G14760	L-aspartate oxidase (AO)
Bra009794	Bra020472			Bol022396	Bol016431			BnaA06g27240D	BnaA02g32320D			BnaC07g29740D	BnaC02g41040D			AT5G24810	ABC1 family protein
Bra033347	Bra030510	Bra032585		Bol040774	Bol003253	Bol018413		BnaA10g01390D	BnaA08g27230D	BnaA09g51170D		BnaC05g01430D		BnaC08g45980D		AT1G02790	polygalacturonase 4 (PGA4)
	Bra038343				Bol028634				BnaA02g14070D				BnaC02g18670D			AT1G68875	unknown protein
	Bra022064	Bra017525		Bol008487	Bol001768	Bol032143			BnaA02g24680D	BnaA09g18180D			BnaC02g32730D	BnaC09g19650D	BnaC07g19460D	AT5G46795	microspore-specific promoter 2 (MSP2)
Bra031259	Bra023899			Bol038394	Bol018777	Bol026627	Bol018801	BnaA05g19830D	BnaA01g25310D		BnaA03g36090D	BnaC05g30810D	BnaC01g32200D		BnaC03g41960D	AT3G21180	autoinhibited Ca(2+)-ATPase 9 (ACA9)
Bra005597	Bra021791	Bra022888		Bol013459	Bol006399	Bol008198		BnaA05g10900D	BnaA04g18810D		BnaAnng27960D	BnaC04g12330D	BnaC04g43020D		BnaCnng51960D	AT2G32460	myb domain protein 101 (MYB101)
Bra038001	Bra030850			Bol039022	Bol035218		Bol035528				BnaA08g29220D				BnaC09g53590D	AT1G55570	SKU5 similar 12 (sks12)
		Bra027626	Bra039253			Bol029690	Bol004048			BnaA09g10850D				BnaC05g49280D	BnaCnng14830D	AT1G63180	UDP-D-glucose/UDP-D-galactose 4-epimerase 3 (UGE3)
	Bra038561		Bra024450		Bol029814		Bol012512						BnaC09g09810D		BnaCnng30570D/BnaCnng39330D	AT2G19070	spermidine hydroxycinnamoyl transferase (SHT)
Bra018148				Bol024875				BnaA06g17390D							BnaCnng15220D	AT3G47440	tonoplast intrinsic protein 5
Bra018103				Bol024923	Bol018727			BnaA06g17030D			BnaAnng17790D				BnaC01g42830D	AT3G47870	LOB domain-containing protein 27 (LBD27)
Bra037870	Bra000652			Bol005508	Bol025594				BnaA03g23710D			BnaC09g25390D	BnaC03g28170D			AT4G08670	Bifunctional inhibitor/lipid-transfer protein/seed storage 2S albumin superfamily protein
Bra037916		Bra033172		Bol007725		Bol020860				BnaA02g21990D		BnaC09g24520D		BnaC02g29160D	BnaC09g24530D	AT4G10440	S-adenosyl-L-methionine-dependent methyltransferases superfamily protein
Bra009140				Bol044006				BnaA10g24710D				BnaC09g49640D				AT5G05850	plant intracellular ras group-related LRR 1 (PIRL1)
Bra039940				Bol044726				BnaA09g42240D				BnaC08g34690D				AT2G22950	Cation transporter/ E1-E2 ATPase family protein
	Bra037213				Bol019328				BnaA09g42240D				BnaC09g08620D		BnaC08g34690D	AT2G13680	callose synthase 5 (CALS5)
	Bra040393	Bra001110		Bol002701	Bol003115	Bol034144				BnaA03g28680D	BnaA09g03470D		BnaC05g47170D	BnaC03g33800D	BnaC09g02750D	AT3G04620	Alba DNA/RNA-binding protein
Bra025356				Bol042986							BnaA06g31280D				BnaC07g25340D	AT3G28840	Protein of unknown function (DUF1216)
a LF indicates the least fractionated blocks.
b MF1 indicates the medium fractionated blocks.
c MF2 indicated the most fractionated blocks.
d Non-genome triplication indicates that these copies are not triplicated genome segments.
